# Supplementary material for: Formation of Ba3Nb0.75Mn2.25O9-6H during thermo­chemical reduction of Ba4NbMn3O12-12R
Source: Acta Crystallogr E Crystallogr Commun. 2023 Apr 14;79(Pt 5):469–73. doi: 10.1107/S2056989023003213 (PMC10162086; doi:10.1107/S2056989023003213)
Supplement: Supplementary file 1 [file e-79-00469-sup1.cif]

##############################################################################
#                                                                            #
# This CIF contains the data in a paper accepted for publication in          #
# Acta Crystallographica Section E. It conforms to the requirements of       #
# Notes for Authors for Acta Crystallographica Section E, and has been       #
# peer reviewed under the auspices of the IUCr Commission on Journals.       #
#                                                                            #
# Full details of the Crystallographic Information File format               #
# are given in the paper "The Crystallographic Information File (CIF):       #
# a New Standard Archive File for Crystallography" by S. R. Hall, F. H.      #
# Allen and I. D. Brown [Acta Cryst. (1991), A47, 655-685].                  #
#                                                                            #
# The current version of the core CIF dictionary is obtainable from          #
# ftp://ftp.iucr.org/pub/cif_core.dic.                                       #
#                                                                            #
# Software is freely available for graphical display of the structure(s)     #
# in this CIF. For information consult the CIF software page                 #
# http://www.iucr.org/resources/cif/software.                                #
#                                                                            #
# This file may be used for bona fide research purposes within the           #
# scientific community so long as proper attribution is given to the journal # 
# article from which it was obtained.                                        #
#                                                                            #
##############################################################################
data_global
_audit_creation_method     'form.cif (version 2.0)'
_journal_data_validation_number     ?
_journal_date_recd_electronic     2023-03-06
_journal_date_accepted     2023-04-06
_journal_name_full     'Acta Crystallographica, Section E'
_journal_year     2023
_journal_volume     79
_journal_issue      1
_journal_page_first     0
_journal_page_last     0
_journal_paper_category     GI
_journal_paper_doi     10.1107/S2056989023003213
_journal_coeditor_code     WM5677
_publ_contact_author_name     'Strange, Nicholas A.'
_publ_contact_author_address     '2575 Sand Hill Rd. Menlo Park, CA 94025'
_publ_contact_author_email     nstrange@slac.stanford.edu
_publ_contact_author_fax     ?
_publ_contact_author_phone     '+1(650)926-5527'
_publ_section_title
;
Formation of Ba~3~Nb~0.75~Mn~2.25~O~9~-6<i>H</i> during thermochemical reduction
of Ba~4~NbMn~3~O~12~-12<i>R</i>
;
_publ_section_title_footnote     .
loop_
    _publ_author_name
    _publ_author_footnote
    _publ_author_address
    'Strange, Nicholas A.' .
;
Stanford Synchrotron Radiation Lightsource, SLAC National Accelerator
Laboratory, Menlo Park, CA 94025
USA
;
    'Bell, Robert T.' .
;
National Renewable Energy Laboratory, Golden, CO 80401
USA
;
    'Park, James Eujin' .
;
Sandia National Laboratories, Albuquerque, NM 87185
USA
;
    'Stone, Kevin H.' .
;
Stanford Synchrotron Radiation Lightsource, SLAC National Accelerator
Laboratory, Menlo Park, CA 94025
USA
;
    'Coker, Eric N.' .
;
Sandia National Laboratories, Albuquerque, NM 87185
USA
;
    'Ginley, David S.' .
;
National Renewable Energy Laboratory, Golden, CO 80401
USA
;
_publ_section_synopsis
;
Nearly complete conversion to a Ba~3~Nb~0.75~Mn~2.25~O~9~-6<i>H</i> structure
was observed following thermochemical reduction of the parent
Ba~4~NbMn~3~O~12~-12<i>R</i> material. The Ba~3~Nb~0.75~Mn~2.25~O~9~-6<i>H</i>
structure represents a hexagonal perovskite that displays substitution of Mn
onto Nb sites in order to satisfy the 3:1 Mn:Nb ratio within the 6<i>H</i>
structural motif.
;
data_6H-barium_niobium_manganese_oxide
_pd_block_diffractogram_id     Bell_BNM_1350_0ppmO2_scan1
_pd_block_id     6H-barium_niobium_manganese_oxide
_chemical_formula_sum     'Ba6 Nb1.5 Mn4.5 O18'
_chemical_formula_iupac     'Ba6 Nb1.5 Mn4.5 O18'
_chemical_formula_weight     1498.53199
_space_group_crystal_system     hexagonal
_space_group_name_H-M_alt     P63/mmc
loop_
    _space_group_symop_id
    _space_group_symop_operation_xyz
    1 'x, y, z '
    2 '-x, -x+y, z+1/2 '
    3 '-x, -y, -z '
    4 '-x, -y, z+1/2 '
    5 '-x+y, -x, -z+1/2 '
    6 '-x+y, -x, z '
    7 '-x+y, y, -z+1/2 '
    8 '-x+y, y, z '
    9 '-y, -x, -z+1/2 '
    10 '-y, -x, z '
    11 '-y, x-y, -z+1/2 '
    12 '-y, x-y, z '
    13 'y, -x+y, -z '
    14 'y, -x+y, z+1/2 '
    15 'y, x, -z '
    16 'y, x, z+1/2 '
    17 'x-y, -y, -z '
    18 'x-y, -y, z+1/2 '
    19 'x-y, x, -z '
    20 'x-y, x, z+1/2 '
    21 'x, y, -z+1/2 '
    22 '-x, -x+y, -z '
    23 'x, x-y, -z+1/2 '
    24 'x, x-y, z '
_cell_length_a     5.743123(13)
_cell_length_b     5.743123(13)
_cell_length_c     14.09930(5)
_cell_angle_alpha     90
_cell_angle_beta     90
_cell_angle_gamma     120
_cell_volume     402.740(2)
_cell_formula_units_Z     1
_cell_measurement_theta_min     2.5
_cell_measurement_theta_max     41.75
_cell_measurement_temperature     300
_exptl_crystal_density_diffrn     6.17861(4)
_exptl_absorpt_coefficient_mu     20.118
_diffrn_ambient_temperature     300
_diffrn_radiation_type     'synchrotron X-ray'
_diffrn_radiation_wavelength     0.729276500
_diffrn_measurement_device_type     'SSRL beam line 2-1'
_pd_meas_scan_method     step
_refine_ls_goodness_of_fit_all     0.30920
_refine_ls_number_parameters     30
_refine_ls_number_restraints     0
_computing_data_collection
;
<i>spec X-ray Diffraction Software</i> (Certified Scientific Software, 2017)
;
_computing_cell_refinement
;
TOPAS-Academic (Coelho, 2018)
;
_computing_data_reduction
                         'SSRL BL 2-1 Python integration script (local program)'
_computing_structure_solution
;
TOPAS-Academic (Coelho, 2018)
;
_computing_structure_refinement
;
TOPAS-Academic (Coelho, 2018)
;
_computing_molecular_graphics     'CrystalMaker (Palmer, 2014)'
_computing_publication_material
;
publCIF (westrip, 2010)
;
_pd_phase_name     6H-Ba3Nb0.75Mn2.25O9
_pd_proc_2theta_range_min     5
_pd_proc_2theta_range_max     83.5
_pd_proc_2theta_range_inc     0.005
_pd_proc_ls_prof_R_factor     0.04268
_pd_proc_ls_prof_wR_factor     0.05899
_pd_proc_ls_prof_wR_expected     0.19079
_pd_spec_mount_mode     transmission
_pd_spec_mounting     'Glass capillary'
_pd_spec_shape     cylinder
_pd_spec_size_axial     1
_pd_spec_size_equat     0.5
_pd_spec_size_thick     0.5
loop_
    _atom_site_type_symbol
    _atom_site_label
    _atom_site_fract_x
    _atom_site_fract_y
    _atom_site_fract_z
    _atom_site_occupancy
    _atom_site_site_symmetry_multiplicity
    Ba+2 Ba1 0 0 0.25 1 2
    Ba+2 Ba2 0.3333333 0.6666667 0.08847(3) 1 4
    Mn+4 Mn1 0.3333333 0.6666667 0.65603(7) 1 4
    Nb+5 Nb1 0 0 0 0.75 2
    Mn+3 Mn2 0 0 0 0.25 2
    O-2 O1 0.5215(4) 1.0430(8) 0.25 1 6
    O-2 O2 0.1690(3) 0.3380(6) 0.58332(19) 1 12
loop_
    _geom_bond_atom_site_label_1
    _geom_bond_atom_site_label_2
    _geom_bond_site_symmetry_1
    _geom_bond_site_symmetry_2
    _geom_bond_distance
    Ba1 O1 1_555 1_445 2.8795(4)
    Ba1 O1 1_555 9_665 2.8795(4)
    Ba1 O1 1_555 9_655 2.8795(4)
    Ba1 O1 1_555 1_545 2.8795(4)
    Ba1 O1 1_555 5_565 2.8795(4)
    Ba1 O1 1_555 5_455 2.8795(4)
    Ba1 O2 1_555 14_554 2.889(3)
    Ba1 O2 1_555 3_556 2.889(3)
    Ba1 O2 1_555 2_554 2.889(3)
    Ba1 O2 1_555 19_556 2.889(3)
    Ba1 O2 1_555 4_554 2.889(3)
    Ba1 O2 1_555 13_556 2.889(3)
    Ba2 O2 1_555 4_664 2.87257(12)
    Ba2 O2 1_555 14_564 2.87257(12)
    Ba2 O2 1_555 14_554 2.87257(12)
    Ba2 O2 1_555 4_564 2.87257(12)
    Ba2 O2 1_555 2_664 2.87257(12)
    Ba2 O2 1_555 2_554 2.87257(12)
    Ba2 O2 1_555 9_665 2.922(3)
    Ba2 O2 1_555 5_565 2.922(3)
    Ba2 O2 1_555 7_555 2.922(3)
    Ba2 O1 1_555 9_665 2.948(3)
    Ba2 O1 1_555 5_565 2.948(3)
    Ba2 O1 1_555 1_555 2.948(3)
    Mn1 O2 1_555 6_565 1.930(3)
    Mn1 O2 1_555 10_665 1.930(3)
    Mn1 O2 1_555 1_555 1.930(3)
    Mn1 O1 1_555 13_456 1.960(3)
    Mn1 O1 1_555 2_655 1.960(3)
    Mn1 O1 1_555 3_676 1.960(3)
    Mn1 Mn1 1_555 5_566 2.6498(18)
    Nb1 Mn2 1_555 1_555 0.00000
    Nb1 O2 1_555 7_555 2.051(3)
    Nb1 O2 1_555 5_555 2.051(3)
    Nb1 O2 1_555 2_554 2.051(3)
    Nb1 O2 1_555 4_554 2.051(3)
    Nb1 O2 1_555 9_555 2.051(3)
    Nb1 O2 1_555 14_554 2.051(3)
    Mn2 Nb1 1_555 1_555 0.00000
    Mn2 O2 1_555 7_555 2.051(3)
    Mn2 O2 1_555 5_555 2.051(3)
    Mn2 O2 1_555 2_554 2.051(3)
    Mn2 O2 1_555 4_554 2.051(3)
    Mn2 O2 1_555 9_555 2.051(3)
    Mn2 O2 1_555 14_554 2.051(3)
    O1 Mn1 1_555 2_664 1.960(3)
    O1 Mn1 1_555 3_676 1.960(3)
    O1 O1 1_555 5_575 2.501(7)
    O1 O1 1_555 9_775 2.501(7)
    O1 O2 1_555 2_664 2.814(3)
    O1 O2 1_555 13_566 2.814(3)
    O1 O2 1_555 14_564 2.814(3)
    O1 O2 1_555 19_666 2.814(3)
    O1 Ba1 1_555 1_665 2.8795(4)
    O1 Ba1 1_555 1_565 2.8795(4)
    O1 Ba2 1_555 5_565 2.948(3)
    O1 Ba2 1_555 1_555 2.948(3)
    O2 Mn1 1_555 1_555 1.930(3)
    O2 Mn2 1_555 2_555 2.051(3)
    O2 Nb1 1_555 2_555 2.051(3)
    O2 O1 1_555 13_456 2.814(3)
    O2 O1 1_555 2_655 2.814(3)
    O2 O2 1_555 6_565 2.832(5)
    O2 O2 1_555 10_665 2.832(5)
    O2 Ba2 1_555 2_555 2.87257(12)
    O2 Ba2 1_555 2_655 2.87257(12)
    O2 O2 1_555 13_556 2.889(5)
    O2 O2 1_555 19_556 2.889(5)
    O2 Ba1 1_555 2_555 2.889(3)
    O2 O2 1_555 6_555 2.912(5)
    O2 O2 1_555 10_555 2.912(5)
    O2 Ba2 1_555 5_565 2.922(3)
loop_
    _geom_angle_atom_site_label_1
    _geom_angle_atom_site_label_2
    _geom_angle_atom_site_label_3
    _geom_angle_site_symmetry_1
    _geom_angle_site_symmetry_2
    _geom_angle_site_symmetry_3
    _geom_angle
    O1 Ba1 O1 9_665 1_555 1_445 51.48(16)
    O1 Ba1 O1 9_655 1_555 9_665 171.48(16)
    O1 Ba1 O1 9_655 1_555 1_445 120.000
    O1 Ba1 O1 1_545 1_555 9_655 68.52(16)
    O1 Ba1 O1 1_545 1_555 9_665 120.000
    O1 Ba1 O1 1_545 1_555 1_445 171.48(16)
    O1 Ba1 O1 5_565 1_555 1_545 51.48(16)
    O1 Ba1 O1 5_565 1_555 9_655 120.000
    O1 Ba1 O1 5_565 1_555 9_665 68.52(16)
    O1 Ba1 O1 5_565 1_555 1_445 120.000
    O1 Ba1 O1 5_455 1_555 5_565 171.48(16)
    O1 Ba1 O1 5_455 1_555 1_545 120.000
    O1 Ba1 O1 5_455 1_555 9_655 51.48(16)
    O1 Ba1 O1 5_455 1_555 9_665 120.000
    O1 Ba1 O1 5_455 1_555 1_445 68.52(16)
    O2 Ba1 O1 14_554 1_555 5_455 118.74(5)
    O2 Ba1 O1 14_554 1_555 5_565 58.39(5)
    O2 Ba1 O1 14_554 1_555 1_545 58.39(5)
    O2 Ba1 O1 14_554 1_555 9_655 92.48(5)
    O2 Ba1 O1 14_554 1_555 9_665 92.48(5)
    O2 Ba1 O1 14_554 1_555 1_445 118.74(5)
    O2 Ba1 O2 3_556 1_555 14_554 146.18(5)
    O2 Ba1 O1 3_556 1_555 5_455 58.39(5)
    O2 Ba1 O1 3_556 1_555 5_565 118.74(5)
    O2 Ba1 O1 3_556 1_555 1_545 92.48(5)
    O2 Ba1 O1 3_556 1_555 9_655 58.39(5)
    O2 Ba1 O1 3_556 1_555 9_665 118.74(5)
    O2 Ba1 O1 3_556 1_555 1_445 92.48(5)
    O2 Ba1 O2 2_554 1_555 3_556 146.18(5)
    O2 Ba1 O2 2_554 1_555 14_554 60.51(9)
    O2 Ba1 O1 2_554 1_555 5_455 92.48(5)
    O2 Ba1 O1 2_554 1_555 5_565 92.48(5)
    O2 Ba1 O1 2_554 1_555 1_545 118.74(5)
    O2 Ba1 O1 2_554 1_555 9_655 118.74(5)
    O2 Ba1 O1 2_554 1_555 9_665 58.39(5)
    O2 Ba1 O1 2_554 1_555 1_445 58.39(5)
    O2 Ba1 O2 19_556 1_555 2_554 108.85(12)
    O2 Ba1 O2 19_556 1_555 3_556 60.51(9)
    O2 Ba1 O2 19_556 1_555 14_554 146.18(5)
    O2 Ba1 O1 19_556 1_555 5_455 92.48(5)
    O2 Ba1 O1 19_556 1_555 5_565 92.48(5)
    O2 Ba1 O1 19_556 1_555 1_545 118.74(5)
    O2 Ba1 O1 19_556 1_555 9_655 118.74(5)
    O2 Ba1 O1 19_556 1_555 9_665 58.39(5)
    O2 Ba1 O1 19_556 1_555 1_445 58.39(5)
    O2 Ba1 O2 4_554 1_555 19_556 146.18(5)
    O2 Ba1 O2 4_554 1_555 2_554 60.51(9)
    O2 Ba1 O2 4_554 1_555 3_556 108.85(12)
    O2 Ba1 O2 4_554 1_555 14_554 60.51(9)
    O2 Ba1 O1 4_554 1_555 5_455 58.39(5)
    O2 Ba1 O1 4_554 1_555 5_565 118.74(5)
    O2 Ba1 O1 4_554 1_555 1_545 92.48(5)
    O2 Ba1 O1 4_554 1_555 9_655 58.39(5)
    O2 Ba1 O1 4_554 1_555 9_665 118.74(5)
    O2 Ba1 O1 4_554 1_555 1_445 92.48(5)
    O2 Ba1 O2 13_556 1_555 4_554 146.18(5)
    O2 Ba1 O2 13_556 1_555 19_556 60.51(9)
    O2 Ba1 O2 13_556 1_555 2_554 146.18(5)
    O2 Ba1 O2 13_556 1_555 3_556 60.51(9)
    O2 Ba1 O2 13_556 1_555 14_554 108.85(12)
    O2 Ba1 O1 13_556 1_555 5_455 118.74(5)
    O2 Ba1 O1 13_556 1_555 5_565 58.39(5)
    O2 Ba1 O1 13_556 1_555 1_545 58.39(5)
    O2 Ba1 O1 13_556 1_555 9_655 92.48(5)
    O2 Ba1 O1 13_556 1_555 9_665 92.48(5)
    O2 Ba1 O1 13_556 1_555 1_445 118.74(5)
    O2 Ba2 O2 14_564 1_555 4_664 119.937(2)
    O2 Ba2 O2 14_554 1_555 14_564 176.96(11)
    O2 Ba2 O2 14_554 1_555 4_664 59.06(13)
    O2 Ba2 O2 4_564 1_555 14_554 119.937(2)
    O2 Ba2 O2 4_564 1_555 14_564 60.90(13)
    O2 Ba2 O2 4_564 1_555 4_664 176.96(11)
    O2 Ba2 O2 2_664 1_555 4_564 119.937(2)
    O2 Ba2 O2 2_664 1_555 14_554 119.937(2)
    O2 Ba2 O2 2_664 1_555 14_564 59.06(13)
    O2 Ba2 O2 2_664 1_555 4_664 60.90(13)
    O2 Ba2 O2 2_554 1_555 2_664 176.96(11)
    O2 Ba2 O2 2_554 1_555 4_564 59.06(13)
    O2 Ba2 O2 2_554 1_555 14_554 60.90(13)
    O2 Ba2 O2 2_554 1_555 14_564 119.937(2)
    O2 Ba2 O2 2_554 1_555 4_664 119.937(2)
    O2 Ba2 O2 9_665 1_555 2_554 117.75(4)
    O2 Ba2 O2 9_665 1_555 2_664 59.80(10)
    O2 Ba2 O2 9_665 1_555 4_564 117.75(4)
    O2 Ba2 O2 9_665 1_555 14_554 88.54(6)
    O2 Ba2 O2 9_665 1_555 14_564 88.54(6)
    O2 Ba2 O2 9_665 1_555 4_664 59.80(10)
    O2 Ba2 O2 5_565 1_555 9_665 57.96(10)
    O2 Ba2 O2 5_565 1_555 2_554 88.54(6)
    O2 Ba2 O2 5_565 1_555 2_664 88.54(6)
    O2 Ba2 O2 5_565 1_555 4_564 59.80(10)
    O2 Ba2 O2 5_565 1_555 14_554 117.75(4)
    O2 Ba2 O2 5_565 1_555 14_564 59.80(10)
    O2 Ba2 O2 5_565 1_555 4_664 117.75(4)
    O2 Ba2 O2 7_555 1_555 5_565 57.96(10)
    O2 Ba2 O2 7_555 1_555 9_665 57.96(10)
    O2 Ba2 O2 7_555 1_555 2_554 59.80(10)
    O2 Ba2 O2 7_555 1_555 2_664 117.75(4)
    O2 Ba2 O2 7_555 1_555 4_564 88.54(6)
    O2 Ba2 O2 7_555 1_555 14_554 59.80(10)
    O2 Ba2 O2 7_555 1_555 14_564 117.75(4)
    O2 Ba2 O2 7_555 1_555 4_664 88.54(6)
    O1 Ba2 O2 9_665 1_555 7_555 117.56(7)
    O1 Ba2 O2 9_665 1_555 5_565 117.56(7)
    O1 Ba2 O2 9_665 1_555 9_665 174.60(8)
    O1 Ba2 O2 9_665 1_555 2_554 57.81(7)
    O1 Ba2 O2 9_665 1_555 2_664 124.52(7)
    O1 Ba2 O2 9_665 1_555 4_564 57.81(7)
    O1 Ba2 O2 9_665 1_555 14_554 91.41(6)
    O1 Ba2 O2 9_665 1_555 14_564 91.41(6)
    O1 Ba2 O2 9_665 1_555 4_664 124.52(7)
    O1 Ba2 O1 5_565 1_555 9_665 66.72(10)
    O1 Ba2 O2 5_565 1_555 7_555 117.56(7)
    O1 Ba2 O2 5_565 1_555 5_565 174.60(8)
    O1 Ba2 O2 5_565 1_555 9_665 117.56(7)
    O1 Ba2 O2 5_565 1_555 2_554 91.41(6)
    O1 Ba2 O2 5_565 1_555 2_664 91.41(6)
    O1 Ba2 O2 5_565 1_555 4_564 124.52(7)
    O1 Ba2 O2 5_565 1_555 14_554 57.81(7)
    O1 Ba2 O2 5_565 1_555 14_564 124.52(7)
    O1 Ba2 O2 5_565 1_555 4_664 57.81(7)
    O1 Ba2 O1 1_555 1_555 5_565 66.72(10)
    O1 Ba2 O1 1_555 1_555 9_665 66.72(10)
    O1 Ba2 O2 1_555 1_555 7_555 174.60(8)
    O1 Ba2 O2 1_555 1_555 5_565 117.56(7)
    O1 Ba2 O2 1_555 1_555 9_665 117.56(7)
    O1 Ba2 O2 1_555 1_555 2_554 124.52(7)
    O1 Ba2 O2 1_555 1_555 2_664 57.81(7)
    O1 Ba2 O2 1_555 1_555 4_564 91.41(6)
    O1 Ba2 O2 1_555 1_555 14_554 124.52(7)
    O1 Ba2 O2 1_555 1_555 14_564 57.81(7)
    O1 Ba2 O2 1_555 1_555 4_664 91.41(6)
    O2 Mn1 O2 10_665 1_555 6_565 94.39(12)
    O2 Mn1 O2 1_555 1_555 10_665 94.39(12)
    O2 Mn1 O2 1_555 1_555 6_565 94.39(12)
    O1 Mn1 O2 13_456 1_555 1_555 92.70(9)
    O1 Mn1 O2 13_456 1_555 10_665 169.55(13)
    O1 Mn1 O2 13_456 1_555 6_565 92.70(9)
    O1 Mn1 O1 2_655 1_555 13_456 79.30(14)
    O1 Mn1 O2 2_655 1_555 1_555 92.70(9)
    O1 Mn1 O2 2_655 1_555 10_665 92.70(9)
    O1 Mn1 O2 2_655 1_555 6_565 169.55(13)
    O1 Mn1 O1 3_676 1_555 2_655 79.30(14)
    O1 Mn1 O1 3_676 1_555 13_456 79.30(14)
    O1 Mn1 O2 3_676 1_555 1_555 169.55(13)
    O1 Mn1 O2 3_676 1_555 10_665 92.70(9)
    O1 Mn1 O2 3_676 1_555 6_565 92.70(9)
    Mn1 Mn1 O1 5_566 1_555 3_676 47.46(9)
    Mn1 Mn1 O1 5_566 1_555 2_655 47.46(9)
    Mn1 Mn1 O1 5_566 1_555 13_456 47.46(9)
    Mn1 Mn1 O2 5_566 1_555 1_555 122.09(9)
    Mn1 Mn1 O2 5_566 1_555 10_665 122.09(9)
    Mn1 Mn1 O2 5_566 1_555 6_565 122.09(9)
    O2 Nb1 Mn2 7_555 1_555 1_555 .
    O2 Nb1 O2 5_555 1_555 7_555 90.45(11)
    O2 Nb1 Mn2 5_555 1_555 1_555 .
    O2 Nb1 O2 2_554 1_555 5_555 179.99999879(6)
    O2 Nb1 O2 2_554 1_555 7_555 89.55(11)
    O2 Nb1 Mn2 2_554 1_555 1_555 .
    O2 Nb1 O2 4_554 1_555 2_554 90.45(11)
    O2 Nb1 O2 4_554 1_555 5_555 89.55(11)
    O2 Nb1 O2 4_554 1_555 7_555 180.00000000(3)
    O2 Nb1 Mn2 4_554 1_555 1_555 .
    O2 Nb1 O2 9_555 1_555 4_554 89.55(11)
    O2 Nb1 O2 9_555 1_555 2_554 89.55(11)
    O2 Nb1 O2 9_555 1_555 5_555 90.45(11)
    O2 Nb1 O2 9_555 1_555 7_555 90.45(11)
    O2 Nb1 Mn2 9_555 1_555 1_555 .
    O2 Nb1 O2 14_554 1_555 9_555 180.000
    O2 Nb1 O2 14_554 1_555 4_554 90.45(11)
    O2 Nb1 O2 14_554 1_555 2_554 90.45(11)
    O2 Nb1 O2 14_554 1_555 5_555 89.55(11)
    O2 Nb1 O2 14_554 1_555 7_555 89.55(11)
    O2 Nb1 Mn2 14_554 1_555 1_555 .
    O2 Mn2 Nb1 7_555 1_555 1_555 .
    O2 Mn2 O2 5_555 1_555 7_555 90.45(11)
    O2 Mn2 Nb1 5_555 1_555 1_555 .
    O2 Mn2 O2 2_554 1_555 5_555 179.99999879(6)
    O2 Mn2 O2 2_554 1_555 7_555 89.55(11)
    O2 Mn2 Nb1 2_554 1_555 1_555 .
    O2 Mn2 O2 4_554 1_555 2_554 90.45(11)
    O2 Mn2 O2 4_554 1_555 5_555 89.55(11)
    O2 Mn2 O2 4_554 1_555 7_555 180.00000000(3)
    O2 Mn2 Nb1 4_554 1_555 1_555 .
    O2 Mn2 O2 9_555 1_555 4_554 89.55(11)
    O2 Mn2 O2 9_555 1_555 2_554 89.55(11)
    O2 Mn2 O2 9_555 1_555 5_555 90.45(11)
    O2 Mn2 O2 9_555 1_555 7_555 90.45(11)
    O2 Mn2 Nb1 9_555 1_555 1_555 .
    O2 Mn2 O2 14_554 1_555 9_555 180.000
    O2 Mn2 O2 14_554 1_555 4_554 90.45(11)
    O2 Mn2 O2 14_554 1_555 2_554 90.45(11)
    O2 Mn2 O2 14_554 1_555 5_555 89.55(11)
    O2 Mn2 O2 14_554 1_555 7_555 89.55(11)
    O2 Mn2 Nb1 14_554 1_555 1_555 .
    Mn1 O1 Mn1 3_676 1_555 2_664 85.08(18)
    O1 O1 Mn1 5_575 1_555 3_676 50.35(7)
    O1 O1 Mn1 5_575 1_555 2_664 50.35(7)
    O1 O1 O1 9_775 1_555 5_575 60.000
    O1 O1 Mn1 9_775 1_555 3_676 50.35(7)
    O1 O1 Mn1 9_775 1_555 2_664 50.35(7)
    O2 O1 O1 2_664 1_555 9_775 63.62(8)
    O2 O1 O1 2_664 1_555 5_575 93.37(9)
    O2 O1 Mn1 2_664 1_555 3_676 113.61(15)
    O2 O1 Mn1 2_664 1_555 2_664 43.23(6)
    O2 O1 O2 13_566 1_555 2_664 154.27(18)
    O2 O1 O1 13_566 1_555 9_775 93.37(9)
    O2 O1 O1 13_566 1_555 5_575 63.62(8)
    O2 O1 Mn1 13_566 1_555 3_676 43.23(6)
    O2 O1 Mn1 13_566 1_555 2_664 113.61(15)
    O2 O1 O2 14_564 1_555 13_566 113.25(10)
    O2 O1 O2 14_564 1_555 2_664 60.41(12)
    O2 O1 O1 14_564 1_555 9_775 93.37(9)
    O2 O1 O1 14_564 1_555 5_575 63.62(8)
    O2 O1 Mn1 14_564 1_555 3_676 113.61(15)
    O2 O1 Mn1 14_564 1_555 2_664 43.23(6)
    O2 O1 O2 19_666 1_555 14_564 154.27(18)
    O2 O1 O2 19_666 1_555 13_566 60.41(12)
    O2 O1 O2 19_666 1_555 2_664 113.25(10)
    O2 O1 O1 19_666 1_555 9_775 63.62(8)
    O2 O1 O1 19_666 1_555 5_575 93.37(9)
    O2 O1 Mn1 19_666 1_555 3_676 43.23(6)
    O2 O1 Mn1 19_666 1_555 2_664 113.61(15)
    Ba1 O1 O2 1_665 1_555 19_666 60.98(6)
    Ba1 O1 O2 1_665 1_555 14_564 121.21(6)
    Ba1 O1 O2 1_665 1_555 13_566 121.21(6)
    Ba1 O1 O2 1_665 1_555 2_664 60.98(6)
    Ba1 O1 O1 1_665 1_555 9_775 64.26(8)
    Ba1 O1 O1 1_665 1_555 5_575 124.26(8)
    Ba1 O1 Mn1 1_665 1_555 3_676 93.14(5)
    Ba1 O1 Mn1 1_665 1_555 2_664 93.14(5)
    Ba1 O1 Ba1 1_565 1_555 1_665 171.48(16)
    Ba1 O1 O2 1_565 1_555 19_666 121.21(6)
    Ba1 O1 O2 1_565 1_555 14_564 60.98(6)
    Ba1 O1 O2 1_565 1_555 13_566 60.98(6)
    Ba1 O1 O2 1_565 1_555 2_664 121.21(6)
    Ba1 O1 O1 1_565 1_555 9_775 124.26(8)
    Ba1 O1 O1 1_565 1_555 5_575 64.26(8)
    Ba1 O1 Mn1 1_565 1_555 3_676 93.14(5)
    Ba1 O1 Mn1 1_565 1_555 2_664 93.14(5)
    Ba2 O1 Ba1 5_565 1_555 1_565 87.30(6)
    Ba2 O1 Ba1 5_565 1_555 1_665 87.30(6)
    Ba2 O1 O2 5_565 1_555 19_666 59.75(4)
    Ba2 O1 O2 5_565 1_555 14_564 141.86(12)
    Ba2 O1 O2 5_565 1_555 13_566 59.75(4)
    Ba2 O1 O2 5_565 1_555 2_664 141.86(12)
    Ba2 O1 O1 5_565 1_555 9_775 123.36(5)
    Ba2 O1 O1 5_565 1_555 5_575 123.36(5)
    Ba2 O1 Mn1 5_565 1_555 3_676 86.88(3)
    Ba2 O1 Mn1 5_565 1_555 2_664 171.96(15)
    Ba2 O1 Ba2 1_555 1_555 5_565 101.17(12)
    Ba2 O1 Ba1 1_555 1_555 1_565 87.30(6)
    Ba2 O1 Ba1 1_555 1_555 1_665 87.30(6)
    Ba2 O1 O2 1_555 1_555 19_666 141.86(12)
    Ba2 O1 O2 1_555 1_555 14_564 59.75(4)
    Ba2 O1 O2 1_555 1_555 13_566 141.86(12)
    Ba2 O1 O2 1_555 1_555 2_664 59.75(4)
    Ba2 O1 O1 1_555 1_555 9_775 123.36(5)
    Ba2 O1 O1 1_555 1_555 5_575 123.36(5)
    Ba2 O1 Mn1 1_555 1_555 3_676 171.96(15)
    Ba2 O1 Mn1 1_555 1_555 2_664 86.88(3)
    Mn2 O2 Mn1 2_555 1_555 1_555 177.14(13)
    Nb1 O2 Mn2 2_555 1_555 2_555 0.000
    Nb1 O2 Mn1 2_555 1_555 1_555 177.14(13)
    O1 O2 Nb1 13_456 1_555 2_555 138.09(13)
    O1 O2 Mn2 13_456 1_555 2_555 138.09(13)
    O1 O2 Mn1 13_456 1_555 1_555 44.07(9)
    O1 O2 O1 2_655 1_555 13_456 52.76(15)
    O1 O2 Nb1 2_655 1_555 2_555 138.09(13)
    O1 O2 Mn2 2_655 1_555 2_555 138.09(13)
    O1 O2 Mn1 2_655 1_555 1_555 44.07(9)
    O2 O2 O1 6_565 1_555 2_655 86.63(9)
    O2 O2 O1 6_565 1_555 13_456 59.80(6)
    O2 O2 Nb1 6_565 1_555 2_555 135.22(5)
    O2 O2 Mn2 6_565 1_555 2_555 135.22(5)
    O2 O2 Mn1 6_565 1_555 1_555 42.80(6)
    O2 O2 O2 10_665 1_555 6_565 60.000
    O2 O2 O1 10_665 1_555 2_655 59.80(6)
    O2 O2 O1 10_665 1_555 13_456 86.63(9)
    O2 O2 Nb1 10_665 1_555 2_555 135.22(5)
    O2 O2 Mn2 10_665 1_555 2_555 135.22(5)
    O2 O2 Mn1 10_665 1_555 1_555 42.80(6)
    Ba2 O2 O2 2_555 1_555 10_665 120.45(6)
    Ba2 O2 O2 2_555 1_555 6_565 60.47(6)
    Ba2 O2 O1 2_555 1_555 2_655 115.19(11)
    Ba2 O2 O1 2_555 1_555 13_456 62.44(8)
    Ba2 O2 Nb1 2_555 1_555 2_555 90.45(6)
    Ba2 O2 Mn2 2_555 1_555 2_555 90.45(6)
    Ba2 O2 Mn1 2_555 1_555 1_555 89.62(6)
    Ba2 O2 Ba2 2_655 1_555 2_555 176.96(11)
    Ba2 O2 O2 2_655 1_555 10_665 60.47(6)
    Ba2 O2 O2 2_655 1_555 6_565 120.45(6)
    Ba2 O2 O1 2_655 1_555 2_655 62.44(8)
    Ba2 O2 O1 2_655 1_555 13_456 115.19(11)
    Ba2 O2 Nb1 2_655 1_555 2_555 90.45(6)
    Ba2 O2 Mn2 2_655 1_555 2_555 90.45(6)
    Ba2 O2 Mn1 2_655 1_555 1_555 89.62(6)
    O2 O2 Ba2 13_556 1_555 2_655 60.95(6)
    O2 O2 Ba2 13_556 1_555 2_555 121.46(10)
    O2 O2 O2 13_556 1_555 10_665 90.000
    O2 O2 O2 13_556 1_555 6_565 120.26(6)
    O2 O2 O1 13_556 1_555 2_655 123.34(9)
    O2 O2 O1 13_556 1_555 13_456 175.89(9)
    O2 O2 Nb1 13_556 1_555 2_555 45.22(5)
    O2 O2 Mn2 13_556 1_555 2_555 45.22(5)
    O2 O2 Mn1 13_556 1_555 1_555 132.73(7)
    O2 O2 O2 19_556 1_555 13_556 60.52(12)
    O2 O2 Ba2 19_556 1_555 2_655 121.46(10)
    O2 O2 Ba2 19_556 1_555 2_555 60.95(6)
    O2 O2 O2 19_556 1_555 10_665 120.26(6)
    O2 O2 O2 19_556 1_555 6_565 90.000
    O2 O2 O1 19_556 1_555 2_655 175.89(9)
    O2 O2 O1 19_556 1_555 13_456 123.34(9)
    O2 O2 Nb1 19_556 1_555 2_555 45.22(5)
    O2 O2 Mn2 19_556 1_555 2_555 45.22(5)
    O2 O2 Mn1 19_556 1_555 1_555 132.73(7)
    Ba1 O2 O2 2_555 1_555 19_556 119.49(8)
    Ba1 O2 O2 2_555 1_555 13_556 119.49(8)
    Ba1 O2 Ba2 2_555 1_555 2_655 88.55(6)
    Ba1 O2 Ba2 2_555 1_555 2_555 88.55(6)
    Ba1 O2 O2 2_555 1_555 10_665 120.25(5)
    Ba1 O2 O2 2_555 1_555 6_565 120.25(5)
    Ba1 O2 O1 2_555 1_555 2_655 60.63(6)
    Ba1 O2 O1 2_555 1_555 13_456 60.63(6)
    Ba1 O2 Nb1 2_555 1_555 2_555 89.37(10)
    Ba1 O2 Mn2 2_555 1_555 2_555 89.37(10)
    Ba1 O2 Mn1 2_555 1_555 1_555 93.48(10)
    O2 O2 Ba1 6_555 1_555 2_555 59.75(5)
    O2 O2 O2 6_555 1_555 19_556 90.000
    O2 O2 O2 6_555 1_555 13_556 59.74(6)
    O2 O2 Ba2 6_555 1_555 2_655 59.55(6)
    O2 O2 Ba2 6_555 1_555 2_555 119.53(6)
    O2 O2 O2 6_555 1_555 10_665 120.000
    O2 O2 O2 6_555 1_555 6_565 180.00000000(3)
    O2 O2 O1 6_555 1_555 2_655 93.37(9)
    O2 O2 O1 6_555 1_555 13_456 120.20(6)
    O2 O2 Nb1 6_555 1_555 2_555 44.78(5)
    O2 O2 Mn2 6_555 1_555 2_555 44.78(5)
    O2 O2 Mn1 6_555 1_555 1_555 137.20(6)
    O2 O2 O2 10_555 1_555 6_555 60.000
    O2 O2 Ba1 10_555 1_555 2_555 59.75(5)
    O2 O2 O2 10_555 1_555 19_556 59.74(6)
    O2 O2 O2 10_555 1_555 13_556 90.000
    O2 O2 Ba2 10_555 1_555 2_655 119.53(6)
    O2 O2 Ba2 10_555 1_555 2_555 59.55(6)
    O2 O2 O2 10_555 1_555 10_665 180.00000000(3)
    O2 O2 O2 10_555 1_555 6_565 120.000
    O2 O2 O1 10_555 1_555 2_655 120.20(6)
    O2 O2 O1 10_555 1_555 13_456 93.37(9)
    O2 O2 Nb1 10_555 1_555 2_555 44.78(5)
    O2 O2 Mn2 10_555 1_555 2_555 44.78(5)
    O2 O2 Mn1 10_555 1_555 1_555 137.20(6)
    Ba2 O2 O2 5_565 1_555 10_555 118.98(5)
    Ba2 O2 O2 5_565 1_555 6_555 118.98(5)
    Ba2 O2 Ba1 5_565 1_555 2_555 178.44(12)
    Ba2 O2 O2 5_565 1_555 19_556 59.25(7)
    Ba2 O2 O2 5_565 1_555 13_556 59.25(7)
    Ba2 O2 Ba2 5_565 1_555 2_655 91.46(6)
    Ba2 O2 Ba2 5_565 1_555 2_555 91.46(6)
    Ba2 O2 O2 5_565 1_555 10_665 61.02(5)
    Ba2 O2 O2 5_565 1_555 6_565 61.02(5)
    Ba2 O2 O1 5_565 1_555 2_655 120.71(10)
    Ba2 O2 O1 5_565 1_555 13_456 120.71(10)
    Ba2 O2 Nb1 5_565 1_555 2_555 89.07(9)
    Ba2 O2 Mn2 5_565 1_555 2_555 89.07(9)
    Ba2 O2 Mn1 5_565 1_555 1_555 88.07(12)
data_barium_niobiumV_manganeseIII_oxide
_pd_block_diffractogram_id     Bell_BNM_1350_0ppmO2_scan1
_pd_block_id     barium_niobiumV_manganeseIII_oxide
_chemical_formula_sum     BaNb0.5Mn0.5O3
_chemical_formula_weight     259.2474
_space_group_crystal_system     cubic
_space_group_name_H-M_alt     Pm-3m
loop_
    _space_group_symop_id
    _space_group_symop_operation_xyz
    1 'x, y, z '
    2 '-x, -y, z '
    3 '-x, -z, -y '
    4 '-x, -z, y '
    5 '-x, z, -y '
    6 '-x, z, y '
    7 '-x, y, -z '
    8 '-x, y, z '
    9 '-y, -x, -z '
    10 '-y, -x, z '
    11 '-y, -z, -x '
    12 '-y, -z, x '
    13 '-y, z, -x '
    14 '-y, z, x '
    15 '-y, x, -z '
    16 '-y, x, z '
    17 '-z, -x, -y '
    18 '-z, -x, y '
    19 '-z, -y, -x '
    20 '-z, -y, x '
    21 '-z, y, -x '
    22 '-z, y, x '
    23 '-z, x, -y '
    24 '-z, x, y '
    25 'z, -x, -y '
    26 'z, -x, y '
    27 'z, -y, -x '
    28 'z, -y, x '
    29 'z, y, -x '
    30 'z, y, x '
    31 'z, x, -y '
    32 'z, x, y '
    33 'y, -x, -z '
    34 'y, -x, z '
    35 'y, -z, -x '
    36 'y, -z, x '
    37 'y, z, -x '
    38 'y, z, x '
    39 'y, x, -z '
    40 'y, x, z '
    41 'x, -y, -z '
    42 'x, -y, z '
    43 'x, -z, -y '
    44 'x, -z, y '
    45 'x, z, -y '
    46 'x, z, y '
    47 'x, y, -z '
    48 '-x, -y, -z '
_cell_length_a     4.10182(5)
_cell_length_b     4.10182(5)
_cell_length_c     4.10182(5)
_cell_angle_alpha     90
_cell_angle_beta     90
_cell_angle_gamma     90
_cell_volume     69.013(2)
_cell_formula_units_Z     1
_cell_measurement_reflns_used     353
_cell_measurement_theta_min     2.5
_cell_measurement_theta_max     41.75
_cell_measurement_temperature     300
_exptl_crystal_density_diffrn     6.2378(2)
_exptl_absorpt_coefficient_mu     19.447
_diffrn_ambient_temperature     300
_diffrn_radiation_wavelength     0.729276500
_diffrn_measurement_device_type     'SSRL beam line 2-1'
_diffrn_reflns_number     ?
_diffrn_reflns_av_R_equivalents     ?
_computing_data_collection
;
<i>spec X-ray Diffraction Software</i> (Certified Scientific Software, 2017)
;
_computing_cell_refinement
;
TOPAS-Academic (Coelho, 2018)
;
_computing_data_reduction
                         'SSRL BL 2-1 Python integration script (local program)'
_computing_structure_solution
;
TOPAS-Academic (Coelho, 2018)
;
_computing_structure_refinement
;
TOPAS-Academic (Coelho, 2018)
;
_computing_molecular_graphics     'CrystalMaker (Palmer, 2014)'
_computing_publication_material
;
publCIF (westrip, 2010)
;
_pd_phase_name     BaNb0.5Mn0.5O3
loop_
    _atom_site_type_symbol
    _atom_site_label
    _atom_site_fract_x
    _atom_site_fract_y
    _atom_site_fract_z
    _atom_site_occupancy
    _atom_site_site_symmetry_multiplicity
    Ba+2 Ba1 0 0 0 1 1
    Mn+3 Mn1 0.5 0.5 0.5 0.5 1
    Nb+5 Nb1 0.5 0.5 0.5 0.5 1
    O-2 O1 0.5 0.5 0 1 3
loop_
    _geom_bond_atom_site_label_1
    _geom_bond_atom_site_label_2
    _geom_bond_site_symmetry_1
    _geom_bond_site_symmetry_2
    _geom_bond_distance
    Ba1 O1 1_555 17_565 2.90042(3)
    Ba1 O1 1_555 3_655 2.90042(3)
    Ba1 O1 1_555 1_545 2.90042(3)
    Ba1 O1 1_555 1_455 2.90042(3)
    Ba1 O1 1_555 17_556 2.90042(3)
    Ba1 O1 1_555 3_556 2.90042(3)
    Ba1 O1 1_555 17_566 2.90042(3)
    Ba1 O1 1_555 3_656 2.90042(3)
    Ba1 O1 1_555 1_555 2.90042(3)
    Ba1 O1 1_555 17_555 2.90042(3)
    Ba1 O1 1_555 3_555 2.90042(3)
    Ba1 O1 1_555 1_445 2.90042(3)
    Mn1 Nb1 1_555 1_555 0.00000
    Mn1 O1 1_555 3_666 2.05091(2)
    Mn1 O1 1_555 17_666 2.05091(2)
    Mn1 O1 1_555 3_656 2.05091(2)
    Mn1 O1 1_555 1_555 2.05091(2)
    Mn1 O1 1_555 1_556 2.05091(2)
    Mn1 O1 1_555 17_566 2.05091(2)
    Nb1 Mn1 1_555 1_555 0.00000
    Nb1 O1 1_555 3_666 2.05091(2)
    Nb1 O1 1_555 17_666 2.05091(2)
    Nb1 O1 1_555 3_656 2.05091(2)
    Nb1 O1 1_555 1_555 2.05091(2)
    Nb1 O1 1_555 1_556 2.05091(2)
    Nb1 O1 1_555 17_566 2.05091(2)
    O1 Mn1 1_555 1_555 2.05091(2)
    O1 Mn1 1_555 1_554 2.05091(2)
    O1 Nb1 1_555 1_555 2.05091(2)
    O1 Nb1 1_555 1_554 2.05091(2)
    O1 Ba1 1_555 1_655 2.90042(3)
    O1 Ba1 1_555 1_565 2.90042(3)
    O1 O1 1_555 3_665 2.90042(3)
    O1 O1 1_555 17_665 2.90042(3)
    O1 O1 1_555 3_656 2.90042(3)
    O1 O1 1_555 17_566 2.90042(3)
    O1 Ba1 1_555 1_665 2.90042(3)
    O1 O1 1_555 3_666 2.90042(3)
    O1 O1 1_555 17_666 2.90042(3)
    O1 O1 1_555 3_655 2.90042(3)
    O1 O1 1_555 17_565 2.90042(3)
    O1 Ba1 1_555 1_555 2.90042(3)
loop_
    _geom_angle_atom_site_label_1
    _geom_angle_atom_site_label_2
    _geom_angle_atom_site_label_3
    _geom_angle_site_symmetry_1
    _geom_angle_site_symmetry_2
    _geom_angle_site_symmetry_3
    _geom_angle
    O1 Ba1 O1 3_655 1_555 17_565 60.000
    O1 Ba1 O1 1_545 1_555 3_655 60.000
    O1 Ba1 O1 1_545 1_555 17_565 120.000
    O1 Ba1 O1 1_455 1_555 1_545 180.000
    O1 Ba1 O1 1_455 1_555 3_655 120.000
    O1 Ba1 O1 1_455 1_555 17_565 60.000
    O1 Ba1 O1 17_556 1_555 1_455 120.000
    O1 Ba1 O1 17_556 1_555 1_545 60.000
    O1 Ba1 O1 17_556 1_555 3_655 120.000
    O1 Ba1 O1 17_556 1_555 17_565 180.000
    O1 Ba1 O1 3_556 1_555 17_556 60.000
    O1 Ba1 O1 3_556 1_555 1_455 60.000
    O1 Ba1 O1 3_556 1_555 1_545 120.000
    O1 Ba1 O1 3_556 1_555 3_655 180.000
    O1 Ba1 O1 3_556 1_555 17_565 120.000
    O1 Ba1 O1 17_566 1_555 3_556 60.000
    O1 Ba1 O1 17_566 1_555 17_556 90.000
    O1 Ba1 O1 17_566 1_555 1_455 60.000
    O1 Ba1 O1 17_566 1_555 1_545 120.000
    O1 Ba1 O1 17_566 1_555 3_655 120.000
    O1 Ba1 O1 17_566 1_555 17_565 90.000
    O1 Ba1 O1 3_656 1_555 17_566 60.000
    O1 Ba1 O1 3_656 1_555 3_556 90.000
    O1 Ba1 O1 3_656 1_555 17_556 60.000
    O1 Ba1 O1 3_656 1_555 1_455 120.000
    O1 Ba1 O1 3_656 1_555 1_545 60.000
    O1 Ba1 O1 3_656 1_555 3_655 90.000
    O1 Ba1 O1 3_656 1_555 17_565 120.000
    O1 Ba1 O1 1_555 1_555 3_656 60.000
    O1 Ba1 O1 1_555 1_555 17_566 60.000
    O1 Ba1 O1 1_555 1_555 3_556 120.000
    O1 Ba1 O1 1_555 1_555 17_556 120.000
    O1 Ba1 O1 1_555 1_555 1_455 90.000
    O1 Ba1 O1 1_555 1_555 1_545 90.000
    O1 Ba1 O1 1_555 1_555 3_655 60.000
    O1 Ba1 O1 1_555 1_555 17_565 60.000
    O1 Ba1 O1 17_555 1_555 1_555 120.000
    O1 Ba1 O1 17_555 1_555 3_656 120.000
    O1 Ba1 O1 17_555 1_555 17_566 180.000
    O1 Ba1 O1 17_555 1_555 3_556 120.000
    O1 Ba1 O1 17_555 1_555 17_556 90.000
    O1 Ba1 O1 17_555 1_555 1_455 120.000
    O1 Ba1 O1 17_555 1_555 1_545 60.000
    O1 Ba1 O1 17_555 1_555 3_655 60.000
    O1 Ba1 O1 17_555 1_555 17_565 90.000
    O1 Ba1 O1 3_555 1_555 17_555 60.000
    O1 Ba1 O1 3_555 1_555 1_555 120.000
    O1 Ba1 O1 3_555 1_555 3_656 179.99999879(14)
    O1 Ba1 O1 3_555 1_555 17_566 120.000
    O1 Ba1 O1 3_555 1_555 3_556 90.000
    O1 Ba1 O1 3_555 1_555 17_556 120.000
    O1 Ba1 O1 3_555 1_555 1_455 60.000
    O1 Ba1 O1 3_555 1_555 1_545 120.000
    O1 Ba1 O1 3_555 1_555 3_655 90.000
    O1 Ba1 O1 3_555 1_555 17_565 60.000
    O1 Ba1 O1 1_445 1_555 3_555 60.000
    O1 Ba1 O1 1_445 1_555 17_555 60.000
    O1 Ba1 O1 1_445 1_555 1_555 180.000
    O1 Ba1 O1 1_445 1_555 3_656 120.000
    O1 Ba1 O1 1_445 1_555 17_566 120.000
    O1 Ba1 O1 1_445 1_555 3_556 60.000
    O1 Ba1 O1 1_445 1_555 17_556 60.000
    O1 Ba1 O1 1_445 1_555 1_455 90.000
    O1 Ba1 O1 1_445 1_555 1_545 90.000
    O1 Ba1 O1 1_445 1_555 3_655 120.000
    O1 Ba1 O1 1_445 1_555 17_565 120.000
    O1 Mn1 Nb1 3_666 1_555 1_555 .
    O1 Mn1 O1 17_666 1_555 3_666 90.000
    O1 Mn1 Nb1 17_666 1_555 1_555 .
    O1 Mn1 O1 3_656 1_555 17_666 90.000
    O1 Mn1 O1 3_656 1_555 3_666 180.00000000(14)
    O1 Mn1 Nb1 3_656 1_555 1_555 .
    O1 Mn1 O1 1_555 1_555 3_656 90.000
    O1 Mn1 O1 1_555 1_555 17_666 90.000
    O1 Mn1 O1 1_555 1_555 3_666 90.000
    O1 Mn1 Nb1 1_555 1_555 1_555 .
    O1 Mn1 O1 1_556 1_555 1_555 180.000
    O1 Mn1 O1 1_556 1_555 3_656 90.000
    O1 Mn1 O1 1_556 1_555 17_666 90.000
    O1 Mn1 O1 1_556 1_555 3_666 90.000
    O1 Mn1 Nb1 1_556 1_555 1_555 .
    O1 Mn1 O1 17_566 1_555 1_556 90.000
    O1 Mn1 O1 17_566 1_555 1_555 90.000
    O1 Mn1 O1 17_566 1_555 3_656 90.000
    O1 Mn1 O1 17_566 1_555 17_666 180.000
    O1 Mn1 O1 17_566 1_555 3_666 90.000
    O1 Mn1 Nb1 17_566 1_555 1_555 .
    O1 Nb1 Mn1 3_666 1_555 1_555 .
    O1 Nb1 O1 17_666 1_555 3_666 90.000
    O1 Nb1 Mn1 17_666 1_555 1_555 .
    O1 Nb1 O1 3_656 1_555 17_666 90.000
    O1 Nb1 O1 3_656 1_555 3_666 180.00000000(14)
    O1 Nb1 Mn1 3_656 1_555 1_555 .
    O1 Nb1 O1 1_555 1_555 3_656 90.000
    O1 Nb1 O1 1_555 1_555 17_666 90.000
    O1 Nb1 O1 1_555 1_555 3_666 90.000
    O1 Nb1 Mn1 1_555 1_555 1_555 .
    O1 Nb1 O1 1_556 1_555 1_555 180.000
    O1 Nb1 O1 1_556 1_555 3_656 90.000
    O1 Nb1 O1 1_556 1_555 17_666 90.000
    O1 Nb1 O1 1_556 1_555 3_666 90.000
    O1 Nb1 Mn1 1_556 1_555 1_555 .
    O1 Nb1 O1 17_566 1_555 1_556 90.000
    O1 Nb1 O1 17_566 1_555 1_555 90.000
    O1 Nb1 O1 17_566 1_555 3_656 90.000
    O1 Nb1 O1 17_566 1_555 17_666 180.000
    O1 Nb1 O1 17_566 1_555 3_666 90.000
    O1 Nb1 Mn1 17_566 1_555 1_555 .
    Mn1 O1 Mn1 1_554 1_555 1_555 180.000
    Nb1 O1 Mn1 1_555 1_555 1_554 180.000
    Nb1 O1 Mn1 1_555 1_555 1_555 0.000
    Nb1 O1 Nb1 1_554 1_555 1_555 180.000
    Nb1 O1 Mn1 1_554 1_555 1_554 0.000
    Nb1 O1 Mn1 1_554 1_555 1_555 180.000
    Ba1 O1 Nb1 1_655 1_555 1_554 90.000
    Ba1 O1 Nb1 1_655 1_555 1_555 90.000
    Ba1 O1 Mn1 1_655 1_555 1_554 90.000
    Ba1 O1 Mn1 1_655 1_555 1_555 90.000
    Ba1 O1 Ba1 1_565 1_555 1_655 180.000
    Ba1 O1 Nb1 1_565 1_555 1_554 90.000
    Ba1 O1 Nb1 1_565 1_555 1_555 90.000
    Ba1 O1 Mn1 1_565 1_555 1_554 90.000
    Ba1 O1 Mn1 1_565 1_555 1_555 90.000
    O1 O1 Ba1 3_665 1_555 1_565 60.000
    O1 O1 Ba1 3_665 1_555 1_655 120.000
    O1 O1 Nb1 3_665 1_555 1_554 45.000
    O1 O1 Nb1 3_665 1_555 1_555 135.000
    O1 O1 Mn1 3_665 1_555 1_554 45.000
    O1 O1 Mn1 3_665 1_555 1_555 135.000
    O1 O1 O1 17_665 1_555 3_665 60.000
    O1 O1 Ba1 17_665 1_555 1_565 120.000
    O1 O1 Ba1 17_665 1_555 1_655 60.000
    O1 O1 Nb1 17_665 1_555 1_554 45.000
    O1 O1 Nb1 17_665 1_555 1_555 135.000
    O1 O1 Mn1 17_665 1_555 1_554 45.000
    O1 O1 Mn1 17_665 1_555 1_555 135.000
    O1 O1 O1 3_656 1_555 17_665 120.000
    O1 O1 O1 3_656 1_555 3_665 180.000
    O1 O1 Ba1 3_656 1_555 1_565 120.000
    O1 O1 Ba1 3_656 1_555 1_655 60.000
    O1 O1 Nb1 3_656 1_555 1_554 135.000
    O1 O1 Nb1 3_656 1_555 1_555 45.000
    O1 O1 Mn1 3_656 1_555 1_554 135.000
    O1 O1 Mn1 3_656 1_555 1_555 45.000
    O1 O1 O1 17_566 1_555 3_656 60.000
    O1 O1 O1 17_566 1_555 17_665 180.00000000(14)
    O1 O1 O1 17_566 1_555 3_665 120.000
    O1 O1 Ba1 17_566 1_555 1_565 60.000
    O1 O1 Ba1 17_566 1_555 1_655 120.000
    O1 O1 Nb1 17_566 1_555 1_554 135.000
    O1 O1 Nb1 17_566 1_555 1_555 45.000
    O1 O1 Mn1 17_566 1_555 1_554 135.000
    O1 O1 Mn1 17_566 1_555 1_555 45.000
    Ba1 O1 O1 1_665 1_555 17_566 120.000
    Ba1 O1 O1 1_665 1_555 3_656 120.000
    Ba1 O1 O1 1_665 1_555 17_665 60.000
    Ba1 O1 O1 1_665 1_555 3_665 60.000
    Ba1 O1 Ba1 1_665 1_555 1_565 90.000
    Ba1 O1 Ba1 1_665 1_555 1_655 90.000
    Ba1 O1 Nb1 1_665 1_555 1_554 90.000
    Ba1 O1 Nb1 1_665 1_555 1_555 90.000
    Ba1 O1 Mn1 1_665 1_555 1_554 90.000
    Ba1 O1 Mn1 1_665 1_555 1_555 90.000
    O1 O1 Ba1 3_666 1_555 1_665 60.000
    O1 O1 O1 3_666 1_555 17_566 60.000
    O1 O1 O1 3_666 1_555 3_656 90.000
    O1 O1 O1 3_666 1_555 17_665 120.000
    O1 O1 O1 3_666 1_555 3_665 90.000
    O1 O1 Ba1 3_666 1_555 1_565 60.000
    O1 O1 Ba1 3_666 1_555 1_655 120.000
    O1 O1 Nb1 3_666 1_555 1_554 135.000
    O1 O1 Nb1 3_666 1_555 1_555 45.000
    O1 O1 Mn1 3_666 1_555 1_554 135.000
    O1 O1 Mn1 3_666 1_555 1_555 45.000
    O1 O1 O1 17_666 1_555 3_666 60.000
    O1 O1 Ba1 17_666 1_555 1_665 60.000
    O1 O1 O1 17_666 1_555 17_566 90.000
    O1 O1 O1 17_666 1_555 3_656 60.000
    O1 O1 O1 17_666 1_555 17_665 90.000
    O1 O1 O1 17_666 1_555 3_665 120.000
    O1 O1 Ba1 17_666 1_555 1_565 120.000
    O1 O1 Ba1 17_666 1_555 1_655 60.000
    O1 O1 Nb1 17_666 1_555 1_554 135.000
    O1 O1 Nb1 17_666 1_555 1_555 45.000
    O1 O1 Mn1 17_666 1_555 1_554 135.000
    O1 O1 Mn1 17_666 1_555 1_555 45.000
    O1 O1 O1 3_655 1_555 17_666 120.000
    O1 O1 O1 3_655 1_555 3_666 180.00000000(14)
    O1 O1 Ba1 3_655 1_555 1_665 120.000
    O1 O1 O1 3_655 1_555 17_566 120.000
    O1 O1 O1 3_655 1_555 3_656 90.000
    O1 O1 O1 3_655 1_555 17_665 60.000
    O1 O1 O1 3_655 1_555 3_665 90.000
    O1 O1 Ba1 3_655 1_555 1_565 120.000
    O1 O1 Ba1 3_655 1_555 1_655 60.000
    O1 O1 Nb1 3_655 1_555 1_554 45.000
    O1 O1 Nb1 3_655 1_555 1_555 135.000
    O1 O1 Mn1 3_655 1_555 1_554 45.000
    O1 O1 Mn1 3_655 1_555 1_555 135.000
    O1 O1 O1 17_565 1_555 3_655 60.000
    O1 O1 O1 17_565 1_555 17_666 179.99999879(14)
    O1 O1 O1 17_565 1_555 3_666 120.000
    O1 O1 Ba1 17_565 1_555 1_665 120.000
    O1 O1 O1 17_565 1_555 17_566 90.000
    O1 O1 O1 17_565 1_555 3_656 120.000
    O1 O1 O1 17_565 1_555 17_665 90.000
    O1 O1 O1 17_565 1_555 3_665 60.000
    O1 O1 Ba1 17_565 1_555 1_565 60.000
    O1 O1 Ba1 17_565 1_555 1_655 120.000
    O1 O1 Nb1 17_565 1_555 1_554 45.000
    O1 O1 Nb1 17_565 1_555 1_555 135.000
    O1 O1 Mn1 17_565 1_555 1_554 45.000
    O1 O1 Mn1 17_565 1_555 1_555 135.000
    Ba1 O1 O1 1_555 1_555 17_565 60.000
    Ba1 O1 O1 1_555 1_555 3_655 60.000
    Ba1 O1 O1 1_555 1_555 17_666 120.000
    Ba1 O1 O1 1_555 1_555 3_666 120.000
    Ba1 O1 Ba1 1_555 1_555 1_665 180.00000000(14)
    Ba1 O1 O1 1_555 1_555 17_566 60.000
    Ba1 O1 O1 1_555 1_555 3_656 60.000
    Ba1 O1 O1 1_555 1_555 17_665 120.000
    Ba1 O1 O1 1_555 1_555 3_665 120.000
    Ba1 O1 Ba1 1_555 1_555 1_565 90.000
    Ba1 O1 Ba1 1_555 1_555 1_655 90.000
    Ba1 O1 Nb1 1_555 1_555 1_554 90.000
    Ba1 O1 Nb1 1_555 1_555 1_555 90.000
    Ba1 O1 Mn1 1_555 1_555 1_554 90.000
    Ba1 O1 Mn1 1_555 1_555 1_555 90.000
data_barium_niobiumV_manganeseII_oxide
_pd_block_diffractogram_id     Bell_BNM_1350_0ppmO2_scan1
_pd_block_id     barium_niobiumV_manganeseII_oxide
_chemical_formula_sum     (Ba3MnNb2O9)0.333
_chemical_formula_weight     265.5748
_space_group_crystal_system     cubic
_space_group_name_H-M_alt     Fm-3m
loop_
    _space_group_symop_id
    _space_group_symop_operation_xyz
    1 'x, y, z '
    2 '-x, -y, z '
    3 '-x, -z, -y '
    4 '-x, -z, y '
    5 '-x, z, -y '
    6 '-x, z, y '
    7 '-x, y, -z '
    8 '-x, y, z '
    9 '-y, -x, -z '
    10 '-y, -x, z '
    11 '-y, -z, -x '
    12 '-y, -z, x '
    13 '-y, z, -x '
    14 '-y, z, x '
    15 '-y, x, -z '
    16 '-y, x, z '
    17 '-z, -x, -y '
    18 '-z, -x, y '
    19 '-z, -y, -x '
    20 '-z, -y, x '
    21 '-z, y, -x '
    22 '-z, y, x '
    23 '-z, x, -y '
    24 '-z, x, y '
    25 'z, -x, -y '
    26 'z, -x, y '
    27 'z, -y, -x '
    28 'z, -y, x '
    29 'z, y, -x '
    30 'z, y, x '
    31 'z, x, -y '
    32 'z, x, y '
    33 'y, -x, -z '
    34 'y, -x, z '
    35 'y, -z, -x '
    36 'y, -z, x '
    37 'y, z, -x '
    38 'y, z, x '
    39 'y, x, -z '
    40 'y, x, z '
    41 'x, -y, -z '
    42 'x, -y, z '
    43 'x, -z, -y '
    44 'x, -z, y '
    45 'x, z, -y '
    46 'x, z, y '
    47 'x, y, -z '
    48 '-x, -y, -z '
    49 'x+1/2, y+1/2, z '
    50 '-x+1/2, -y+1/2, z '
    51 '-x+1/2, -z+1/2, -y '
    52 '-x+1/2, -z+1/2, y '
    53 '-x+1/2, z+1/2, -y '
    54 '-x+1/2, z+1/2, y '
    55 '-x+1/2, y+1/2, -z '
    56 '-x+1/2, y+1/2, z '
    57 '-y+1/2, -x+1/2, -z '
    58 '-y+1/2, -x+1/2, z '
    59 '-y+1/2, -z+1/2, -x '
    60 '-y+1/2, -z+1/2, x '
    61 '-y+1/2, z+1/2, -x '
    62 '-y+1/2, z+1/2, x '
    63 '-y+1/2, x+1/2, -z '
    64 '-y+1/2, x+1/2, z '
    65 '-z+1/2, -x+1/2, -y '
    66 '-z+1/2, -x+1/2, y '
    67 '-z+1/2, -y+1/2, -x '
    68 '-z+1/2, -y+1/2, x '
    69 '-z+1/2, y+1/2, -x '
    70 '-z+1/2, y+1/2, x '
    71 '-z+1/2, x+1/2, -y '
    72 '-z+1/2, x+1/2, y '
    73 'z+1/2, -x+1/2, -y '
    74 'z+1/2, -x+1/2, y '
    75 'z+1/2, -y+1/2, -x '
    76 'z+1/2, -y+1/2, x '
    77 'z+1/2, y+1/2, -x '
    78 'z+1/2, y+1/2, x '
    79 'z+1/2, x+1/2, -y '
    80 'z+1/2, x+1/2, y '
    81 'y+1/2, -x+1/2, -z '
    82 'y+1/2, -x+1/2, z '
    83 'y+1/2, -z+1/2, -x '
    84 'y+1/2, -z+1/2, x '
    85 'y+1/2, z+1/2, -x '
    86 'y+1/2, z+1/2, x '
    87 'y+1/2, x+1/2, -z '
    88 'y+1/2, x+1/2, z '
    89 'x+1/2, -y+1/2, -z '
    90 'x+1/2, -y+1/2, z '
    91 'x+1/2, -z+1/2, -y '
    92 'x+1/2, -z+1/2, y '
    93 'x+1/2, z+1/2, -y '
    94 'x+1/2, z+1/2, y '
    95 'x+1/2, y+1/2, -z '
    96 '-x+1/2, -y+1/2, -z '
    97 'x+1/2, y, z+1/2 '
    98 '-x+1/2, -y, z+1/2 '
    99 '-x+1/2, -z, -y+1/2 '
    100 '-x+1/2, -z, y+1/2 '
    101 '-x+1/2, z, -y+1/2 '
    102 '-x+1/2, z, y+1/2 '
    103 '-x+1/2, y, -z+1/2 '
    104 '-x+1/2, y, z+1/2 '
    105 '-y+1/2, -x, -z+1/2 '
    106 '-y+1/2, -x, z+1/2 '
    107 '-y+1/2, -z, -x+1/2 '
    108 '-y+1/2, -z, x+1/2 '
    109 '-y+1/2, z, -x+1/2 '
    110 '-y+1/2, z, x+1/2 '
    111 '-y+1/2, x, -z+1/2 '
    112 '-y+1/2, x, z+1/2 '
    113 '-z+1/2, -x, -y+1/2 '
    114 '-z+1/2, -x, y+1/2 '
    115 '-z+1/2, -y, -x+1/2 '
    116 '-z+1/2, -y, x+1/2 '
    117 '-z+1/2, y, -x+1/2 '
    118 '-z+1/2, y, x+1/2 '
    119 '-z+1/2, x, -y+1/2 '
    120 '-z+1/2, x, y+1/2 '
    121 'z+1/2, -x, -y+1/2 '
    122 'z+1/2, -x, y+1/2 '
    123 'z+1/2, -y, -x+1/2 '
    124 'z+1/2, -y, x+1/2 '
    125 'z+1/2, y, -x+1/2 '
    126 'z+1/2, y, x+1/2 '
    127 'z+1/2, x, -y+1/2 '
    128 'z+1/2, x, y+1/2 '
    129 'y+1/2, -x, -z+1/2 '
    130 'y+1/2, -x, z+1/2 '
    131 'y+1/2, -z, -x+1/2 '
    132 'y+1/2, -z, x+1/2 '
    133 'y+1/2, z, -x+1/2 '
    134 'y+1/2, z, x+1/2 '
    135 'y+1/2, x, -z+1/2 '
    136 'y+1/2, x, z+1/2 '
    137 'x+1/2, -y, -z+1/2 '
    138 'x+1/2, -y, z+1/2 '
    139 'x+1/2, -z, -y+1/2 '
    140 'x+1/2, -z, y+1/2 '
    141 'x+1/2, z, -y+1/2 '
    142 'x+1/2, z, y+1/2 '
    143 'x+1/2, y, -z+1/2 '
    144 '-x+1/2, -y, -z+1/2 '
    145 'x, y+1/2, z+1/2 '
    146 '-x, -y+1/2, z+1/2 '
    147 '-x, -z+1/2, -y+1/2 '
    148 '-x, -z+1/2, y+1/2 '
    149 '-x, z+1/2, -y+1/2 '
    150 '-x, z+1/2, y+1/2 '
    151 '-x, y+1/2, -z+1/2 '
    152 '-x, y+1/2, z+1/2 '
    153 '-y, -x+1/2, -z+1/2 '
    154 '-y, -x+1/2, z+1/2 '
    155 '-y, -z+1/2, -x+1/2 '
    156 '-y, -z+1/2, x+1/2 '
    157 '-y, z+1/2, -x+1/2 '
    158 '-y, z+1/2, x+1/2 '
    159 '-y, x+1/2, -z+1/2 '
    160 '-y, x+1/2, z+1/2 '
    161 '-z, -x+1/2, -y+1/2 '
    162 '-z, -x+1/2, y+1/2 '
    163 '-z, -y+1/2, -x+1/2 '
    164 '-z, -y+1/2, x+1/2 '
    165 '-z, y+1/2, -x+1/2 '
    166 '-z, y+1/2, x+1/2 '
    167 '-z, x+1/2, -y+1/2 '
    168 '-z, x+1/2, y+1/2 '
    169 'z, -x+1/2, -y+1/2 '
    170 'z, -x+1/2, y+1/2 '
    171 'z, -y+1/2, -x+1/2 '
    172 'z, -y+1/2, x+1/2 '
    173 'z, y+1/2, -x+1/2 '
    174 'z, y+1/2, x+1/2 '
    175 'z, x+1/2, -y+1/2 '
    176 'z, x+1/2, y+1/2 '
    177 'y, -x+1/2, -z+1/2 '
    178 'y, -x+1/2, z+1/2 '
    179 'y, -z+1/2, -x+1/2 '
    180 'y, -z+1/2, x+1/2 '
    181 'y, z+1/2, -x+1/2 '
    182 'y, z+1/2, x+1/2 '
    183 'y, x+1/2, -z+1/2 '
    184 'y, x+1/2, z+1/2 '
    185 'x, -y+1/2, -z+1/2 '
    186 'x, -y+1/2, z+1/2 '
    187 'x, -z+1/2, -y+1/2 '
    188 'x, -z+1/2, y+1/2 '
    189 'x, z+1/2, -y+1/2 '
    190 'x, z+1/2, y+1/2 '
    191 'x, y+1/2, -z+1/2 '
    192 '-x, -y+1/2, -z+1/2 '
_cell_length_a     8.2380(5)
_cell_length_b     8.2380(5)
_cell_length_c     8.2380(5)
_cell_angle_alpha     90
_cell_angle_beta     90
_cell_angle_gamma     90
_cell_volume     559.07(10)
_cell_formula_units_Z     8
_cell_measurement_reflns_used     665
_cell_measurement_theta_min     2.5
_cell_measurement_theta_max     41.75
_cell_measurement_temperature     300
_exptl_crystal_density_diffrn     6.3104(11)
_exptl_absorpt_coefficient_mu     19.125
_diffrn_ambient_temperature     300
_diffrn_radiation_wavelength     0.729276500
_diffrn_measurement_device_type     'SSRL beam line 2-1'
_diffrn_reflns_number     ?
_diffrn_reflns_av_R_equivalents     ?
_pd_phase_name     (Ba3MnNb2O9)0.333
loop_
    _atom_site_type_symbol
    _atom_site_label
    _atom_site_fract_x
    _atom_site_fract_y
    _atom_site_fract_z
    _atom_site_occupancy
    _atom_site_site_symmetry_multiplicity
    Ba+2 Ba1 0.25 0.25 0.25 1 8
    Nb+5 Nb1 0 0 0 0.3333 4
    Mn+2 Mn1 0 0 0 0.6667 4
    Nb+5 Nb2 0.5 0.5 0.5 1 4
    O-2 O1 0.247 0 0 1 24
loop_
    _geom_bond_atom_site_label_1
    _geom_bond_atom_site_label_2
    _geom_bond_site_symmetry_1
    _geom_bond_site_symmetry_2
    _geom_bond_distance
    Ba1 O1 1_555 98_555 2.91269(17)
    Ba1 O1 1_555 107_555 2.91269(17)
    Ba1 O1 1_555 155_555 2.91269(17)
    Ba1 O1 1_555 153_555 2.91269(17)
    Ba1 O1 1_555 50_555 2.91269(17)
    Ba1 O1 1_555 57_555 2.91269(17)
    Ba1 O1 1_555 1_555 2.91269(17)
    Ba1 O1 1_555 111_555 2.91269(17)
    Ba1 O1 1_555 145_555 2.91269(17)
    Ba1 O1 1_555 15_555 2.91269(17)
    Ba1 O1 1_555 12_555 2.91269(17)
    Ba1 O1 1_555 60_555 2.91269(17)
    Nb1 Mn1 1_555 1_555 0.00000
    Nb1 O1 1_555 15_555 2.03479(12)
    Nb1 O1 1_555 11_555 2.03479(12)
    Nb1 O1 1_555 1_555 2.03479(12)
    Nb1 O1 1_555 12_555 2.03479(12)
    Nb1 O1 1_555 9_555 2.03479(12)
    Nb1 O1 1_555 2_555 2.03479(12)
    Mn1 Nb1 1_555 1_555 0.00000
    Mn1 O1 1_555 15_555 2.03479(12)
    Mn1 O1 1_555 11_555 2.03479(12)
    Mn1 O1 1_555 1_555 2.03479(12)
    Mn1 O1 1_555 12_555 2.03479(12)
    Mn1 O1 1_555 9_555 2.03479(12)
    Mn1 O1 1_555 2_555 2.03479(12)
    Nb2 O1 1_555 111_555 2.08422(12)
    Nb2 O1 1_555 105_565 2.08422(12)
    Nb2 O1 1_555 145_555 2.08422(12)
    Nb2 O1 1_555 60_555 2.08422(12)
    Nb2 O1 1_555 146_655 2.08422(12)
    Nb2 O1 1_555 59_556 2.08422(12)
    O1 Nb1 1_555 1_555 2.03479(12)
    O1 Mn1 1_555 1_555 2.03479(12)
    O1 Nb2 1_555 145_544 2.08422(12)
    O1 O1 1_555 15_555 2.87763(17)
    O1 O1 1_555 12_555 2.87763(17)
    O1 O1 1_555 11_555 2.87763(17)
    O1 O1 1_555 9_555 2.87763(17)
    O1 Ba1 1_555 29_555 2.91269(17)
    O1 Ba1 1_555 26_555 2.91269(17)
    O1 Ba1 1_555 1_555 2.91269(17)
    O1 Ba1 1_555 25_555 2.91269(17)
    O1 O1 1_555 63_545 2.94753(17)
    O1 O1 1_555 108_554 2.94753(17)
    O1 O1 1_555 57_555 2.94753(17)
    O1 O1 1_555 107_555 2.94753(17)
loop_
    _geom_angle_atom_site_label_1
    _geom_angle_atom_site_label_2
    _geom_angle_atom_site_label_3
    _geom_angle_site_symmetry_1
    _geom_angle_site_symmetry_2
    _geom_angle_site_symmetry_3
    _geom_angle
    O1 Ba1 O1 107_555 1_555 98_555 59.205
    O1 Ba1 O1 155_555 1_555 107_555 179.028
    O1 Ba1 O1 155_555 1_555 98_555 119.998
    O1 Ba1 O1 153_555 1_555 155_555 59.205
    O1 Ba1 O1 153_555 1_555 107_555 119.998
    O1 Ba1 O1 153_555 1_555 98_555 60.793
    O1 Ba1 O1 50_555 1_555 153_555 119.998
    O1 Ba1 O1 50_555 1_555 155_555 60.793
    O1 Ba1 O1 50_555 1_555 107_555 119.998
    O1 Ba1 O1 50_555 1_555 98_555 179.028
    O1 Ba1 O1 57_555 1_555 50_555 59.205
    O1 Ba1 O1 57_555 1_555 153_555 179.028
    O1 Ba1 O1 57_555 1_555 155_555 119.998
    O1 Ba1 O1 57_555 1_555 107_555 60.793
    O1 Ba1 O1 57_555 1_555 98_555 119.998
    O1 Ba1 O1 1_555 1_555 57_555 60.793
    O1 Ba1 O1 1_555 1_555 50_555 90.004
    O1 Ba1 O1 1_555 1_555 153_555 119.998
    O1 Ba1 O1 1_555 1_555 155_555 119.998
    O1 Ba1 O1 1_555 1_555 107_555 60.793
    O1 Ba1 O1 1_555 1_555 98_555 90.004
    O1 Ba1 O1 111_555 1_555 1_555 119.998
    O1 Ba1 O1 111_555 1_555 57_555 90.004
    O1 Ba1 O1 111_555 1_555 50_555 119.998
    O1 Ba1 O1 111_555 1_555 153_555 90.004
    O1 Ba1 O1 111_555 1_555 155_555 119.998
    O1 Ba1 O1 111_555 1_555 107_555 59.205
    O1 Ba1 O1 111_555 1_555 98_555 59.205
    O1 Ba1 O1 145_555 1_555 111_555 60.793
    O1 Ba1 O1 145_555 1_555 1_555 179.028
    O1 Ba1 O1 145_555 1_555 57_555 119.998
    O1 Ba1 O1 145_555 1_555 50_555 90.004
    O1 Ba1 O1 145_555 1_555 153_555 59.205
    O1 Ba1 O1 145_555 1_555 155_555 59.205
    O1 Ba1 O1 145_555 1_555 107_555 119.998
    O1 Ba1 O1 145_555 1_555 98_555 90.004
    O1 Ba1 O1 15_555 1_555 145_555 119.998
    O1 Ba1 O1 15_555 1_555 111_555 179.028
    O1 Ba1 O1 15_555 1_555 1_555 59.205
    O1 Ba1 O1 15_555 1_555 57_555 90.004
    O1 Ba1 O1 15_555 1_555 50_555 60.793
    O1 Ba1 O1 15_555 1_555 153_555 90.004
    O1 Ba1 O1 15_555 1_555 155_555 60.793
    O1 Ba1 O1 15_555 1_555 107_555 119.998
    O1 Ba1 O1 15_555 1_555 98_555 119.998
    O1 Ba1 O1 12_555 1_555 15_555 59.205
    O1 Ba1 O1 12_555 1_555 145_555 119.998
    O1 Ba1 O1 12_555 1_555 111_555 119.998
    O1 Ba1 O1 12_555 1_555 1_555 59.205
    O1 Ba1 O1 12_555 1_555 57_555 119.998
    O1 Ba1 O1 12_555 1_555 50_555 119.998
    O1 Ba1 O1 12_555 1_555 153_555 60.793
    O1 Ba1 O1 12_555 1_555 155_555 90.004
    O1 Ba1 O1 12_555 1_555 107_555 90.004
    O1 Ba1 O1 12_555 1_555 98_555 60.793
    O1 Ba1 O1 60_555 1_555 12_555 179.028
    O1 Ba1 O1 60_555 1_555 15_555 119.998
    O1 Ba1 O1 60_555 1_555 145_555 60.793
    O1 Ba1 O1 60_555 1_555 111_555 60.793
    O1 Ba1 O1 60_555 1_555 1_555 119.998
    O1 Ba1 O1 60_555 1_555 57_555 59.205
    O1 Ba1 O1 60_555 1_555 50_555 59.205
    O1 Ba1 O1 60_555 1_555 153_555 119.998
    O1 Ba1 O1 60_555 1_555 155_555 90.004
    O1 Ba1 O1 60_555 1_555 107_555 90.004
    O1 Ba1 O1 60_555 1_555 98_555 119.998
    O1 Nb1 Mn1 15_555 1_555 1_555 .
    O1 Nb1 O1 11_555 1_555 15_555 90.000
    O1 Nb1 Mn1 11_555 1_555 1_555 .
    O1 Nb1 O1 1_555 1_555 11_555 90.000
    O1 Nb1 O1 1_555 1_555 15_555 90.000
    O1 Nb1 Mn1 1_555 1_555 1_555 .
    O1 Nb1 O1 12_555 1_555 1_555 90.000
    O1 Nb1 O1 12_555 1_555 11_555 180.000
    O1 Nb1 O1 12_555 1_555 15_555 90.000
    O1 Nb1 Mn1 12_555 1_555 1_555 .
    O1 Nb1 O1 9_555 1_555 12_555 90.000
    O1 Nb1 O1 9_555 1_555 1_555 90.000
    O1 Nb1 O1 9_555 1_555 11_555 90.000
    O1 Nb1 O1 9_555 1_555 15_555 180.000
    O1 Nb1 Mn1 9_555 1_555 1_555 .
    O1 Nb1 O1 2_555 1_555 9_555 90.000
    O1 Nb1 O1 2_555 1_555 12_555 90.000
    O1 Nb1 O1 2_555 1_555 1_555 180.000
    O1 Nb1 O1 2_555 1_555 11_555 90.000
    O1 Nb1 O1 2_555 1_555 15_555 90.000
    O1 Nb1 Mn1 2_555 1_555 1_555 .
    O1 Mn1 Nb1 15_555 1_555 1_555 .
    O1 Mn1 O1 11_555 1_555 15_555 90.000
    O1 Mn1 Nb1 11_555 1_555 1_555 .
    O1 Mn1 O1 1_555 1_555 11_555 90.000
    O1 Mn1 O1 1_555 1_555 15_555 90.000
    O1 Mn1 Nb1 1_555 1_555 1_555 .
    O1 Mn1 O1 12_555 1_555 1_555 90.000
    O1 Mn1 O1 12_555 1_555 11_555 180.000
    O1 Mn1 O1 12_555 1_555 15_555 90.000
    O1 Mn1 Nb1 12_555 1_555 1_555 .
    O1 Mn1 O1 9_555 1_555 12_555 90.000
    O1 Mn1 O1 9_555 1_555 1_555 90.000
    O1 Mn1 O1 9_555 1_555 11_555 90.000
    O1 Mn1 O1 9_555 1_555 15_555 180.000
    O1 Mn1 Nb1 9_555 1_555 1_555 .
    O1 Mn1 O1 2_555 1_555 9_555 90.000
    O1 Mn1 O1 2_555 1_555 12_555 90.000
    O1 Mn1 O1 2_555 1_555 1_555 180.000
    O1 Mn1 O1 2_555 1_555 11_555 90.000
    O1 Mn1 O1 2_555 1_555 15_555 90.000
    O1 Mn1 Nb1 2_555 1_555 1_555 .
    O1 Nb2 O1 105_565 1_555 111_555 180.000
    O1 Nb2 O1 145_555 1_555 105_565 90.000
    O1 Nb2 O1 145_555 1_555 111_555 90.000
    O1 Nb2 O1 60_555 1_555 145_555 90.000
    O1 Nb2 O1 60_555 1_555 105_565 90.000
    O1 Nb2 O1 60_555 1_555 111_555 90.000
    O1 Nb2 O1 146_655 1_555 60_555 90.000
    O1 Nb2 O1 146_655 1_555 145_555 180.000
    O1 Nb2 O1 146_655 1_555 105_565 90.000
    O1 Nb2 O1 146_655 1_555 111_555 90.000
    O1 Nb2 O1 59_556 1_555 146_655 90.000
    O1 Nb2 O1 59_556 1_555 60_555 180.000
    O1 Nb2 O1 59_556 1_555 145_555 90.000
    O1 Nb2 O1 59_556 1_555 105_565 90.000
    O1 Nb2 O1 59_556 1_555 111_555 90.000
    Mn1 O1 Nb1 1_555 1_555 1_555 0.000
    Nb2 O1 Mn1 145_544 1_555 1_555 180.000
    Nb2 O1 Nb1 145_544 1_555 1_555 180.000
    O1 O1 Nb2 15_555 1_555 145_544 135.000
    O1 O1 Mn1 15_555 1_555 1_555 45.000
    O1 O1 Nb1 15_555 1_555 1_555 45.000
    O1 O1 O1 12_555 1_555 15_555 60.000
    O1 O1 Nb2 12_555 1_555 145_544 135.000
    O1 O1 Mn1 12_555 1_555 1_555 45.000
    O1 O1 Nb1 12_555 1_555 1_555 45.000
    O1 O1 O1 11_555 1_555 12_555 90.000
    O1 O1 O1 11_555 1_555 15_555 60.000
    O1 O1 Nb2 11_555 1_555 145_544 135.000
    O1 O1 Mn1 11_555 1_555 1_555 45.000
    O1 O1 Nb1 11_555 1_555 1_555 45.000
    O1 O1 O1 9_555 1_555 11_555 60.000
    O1 O1 O1 9_555 1_555 12_555 60.000
    O1 O1 O1 9_555 1_555 15_555 90.000
    O1 O1 Nb2 9_555 1_555 145_544 135.000
    O1 O1 Mn1 9_555 1_555 1_555 45.000
    O1 O1 Nb1 9_555 1_555 1_555 45.000
    Ba1 O1 O1 29_555 1_555 9_555 120.397
    Ba1 O1 O1 29_555 1_555 11_555 60.397
    Ba1 O1 O1 29_555 1_555 12_555 120.397
    Ba1 O1 O1 29_555 1_555 15_555 60.397
    Ba1 O1 Nb2 29_555 1_555 145_544 89.514
    Ba1 O1 Mn1 29_555 1_555 1_555 90.486
    Ba1 O1 Nb1 29_555 1_555 1_555 90.486
    Ba1 O1 Ba1 26_555 1_555 29_555 179.028
    Ba1 O1 O1 26_555 1_555 9_555 60.397
    Ba1 O1 O1 26_555 1_555 11_555 120.397
    Ba1 O1 O1 26_555 1_555 12_555 60.397
    Ba1 O1 O1 26_555 1_555 15_555 120.397
    Ba1 O1 Nb2 26_555 1_555 145_544 89.514
    Ba1 O1 Mn1 26_555 1_555 1_555 90.486
    Ba1 O1 Nb1 26_555 1_555 1_555 90.486
    Ba1 O1 Ba1 1_555 1_555 26_555 89.996
    Ba1 O1 Ba1 1_555 1_555 29_555 89.996
    Ba1 O1 O1 1_555 1_555 9_555 120.397
    Ba1 O1 O1 1_555 1_555 11_555 120.397
    Ba1 O1 O1 1_555 1_555 12_555 60.397
    Ba1 O1 O1 1_555 1_555 15_555 60.397
    Ba1 O1 Nb2 1_555 1_555 145_544 89.514
    Ba1 O1 Mn1 1_555 1_555 1_555 90.486
    Ba1 O1 Nb1 1_555 1_555 1_555 90.486
    Ba1 O1 Ba1 25_555 1_555 1_555 179.028
    Ba1 O1 Ba1 25_555 1_555 26_555 89.996
    Ba1 O1 Ba1 25_555 1_555 29_555 89.996
    Ba1 O1 O1 25_555 1_555 9_555 60.397
    Ba1 O1 O1 25_555 1_555 11_555 60.397
    Ba1 O1 O1 25_555 1_555 12_555 120.397
    Ba1 O1 O1 25_555 1_555 15_555 120.397
    Ba1 O1 Nb2 25_555 1_555 145_544 89.514
    Ba1 O1 Mn1 25_555 1_555 1_555 90.486
    Ba1 O1 Nb1 25_555 1_555 1_555 90.486
    O1 O1 Ba1 63_545 1_555 25_555 59.603
    O1 O1 Ba1 63_545 1_555 1_555 119.603
    O1 O1 Ba1 63_545 1_555 26_555 59.603
    O1 O1 Ba1 63_545 1_555 29_555 119.603
    O1 O1 O1 63_545 1_555 9_555 90.000
    O1 O1 O1 63_545 1_555 11_555 120.000
    O1 O1 O1 63_545 1_555 12_555 120.000
    O1 O1 O1 63_545 1_555 15_555 180.000
    O1 O1 Nb2 63_545 1_555 145_544 45.000
    O1 O1 Mn1 63_545 1_555 1_555 135.000
    O1 O1 Nb1 63_545 1_555 1_555 135.000
    O1 O1 O1 108_554 1_555 63_545 60.000
    O1 O1 Ba1 108_554 1_555 25_555 59.603
    O1 O1 Ba1 108_554 1_555 1_555 119.603
    O1 O1 Ba1 108_554 1_555 26_555 119.603
    O1 O1 Ba1 108_554 1_555 29_555 59.603
    O1 O1 O1 108_554 1_555 9_555 120.000
    O1 O1 O1 108_554 1_555 11_555 90.000
    O1 O1 O1 108_554 1_555 12_555 180.000
    O1 O1 O1 108_554 1_555 15_555 120.000
    O1 O1 Nb2 108_554 1_555 145_544 45.000
    O1 O1 Mn1 108_554 1_555 1_555 135.000
    O1 O1 Nb1 108_554 1_555 1_555 135.000
    O1 O1 O1 57_555 1_555 108_554 60.000
    O1 O1 O1 57_555 1_555 63_545 90.000
    O1 O1 Ba1 57_555 1_555 25_555 119.603
    O1 O1 Ba1 57_555 1_555 1_555 59.603
    O1 O1 Ba1 57_555 1_555 26_555 119.603
    O1 O1 Ba1 57_555 1_555 29_555 59.603
    O1 O1 O1 57_555 1_555 9_555 180.000
    O1 O1 O1 57_555 1_555 11_555 120.000
    O1 O1 O1 57_555 1_555 12_555 120.000
    O1 O1 O1 57_555 1_555 15_555 90.000
    O1 O1 Nb2 57_555 1_555 145_544 45.000
    O1 O1 Mn1 57_555 1_555 1_555 135.000
    O1 O1 Nb1 57_555 1_555 1_555 135.000
    O1 O1 O1 107_555 1_555 57_555 60.000
    O1 O1 O1 107_555 1_555 108_554 90.000
    O1 O1 O1 107_555 1_555 63_545 60.000
    O1 O1 Ba1 107_555 1_555 25_555 119.603
    O1 O1 Ba1 107_555 1_555 1_555 59.603
    O1 O1 Ba1 107_555 1_555 26_555 59.603
    O1 O1 Ba1 107_555 1_555 29_555 119.603
    O1 O1 O1 107_555 1_555 9_555 120.000
    O1 O1 O1 107_555 1_555 11_555 180.0000000(7)
    O1 O1 O1 107_555 1_555 12_555 90.000
    O1 O1 O1 107_555 1_555 15_555 120.000
    O1 O1 Nb2 107_555 1_555 145_544 45.000
    O1 O1 Mn1 107_555 1_555 1_555 135.000
    O1 O1 Nb1 107_555 1_555 1_555 135.000
data_12R-barium_niobium_manganese_oxide
_pd_block_diffractogram_id     Bell_BNM_scan1
_pd_block_id     12R-barium_niobium_manganese_oxide
_chemical_formula_sum     'Ba4 Nb Mn3 O12'
_chemical_formula_weight     999.0213
_space_group_crystal_system     hexagonal
_space_group_name_H-M_alt     R-3m
loop_
    _space_group_symop_id
    _space_group_symop_operation_xyz
    1 'x, y, z '
    2 '-x, -y, -z '
    3 '-x+y, -x, z '
    4 '-x+y, y, z '
    5 '-y, -x, z '
    6 '-y, x-y, z '
    7 'y, -x+y, -z '
    8 'y, x, -z '
    9 'x-y, -y, -z '
    10 'x-y, x, -z '
    11 '-x, -x+y, -z '
    12 'x, x-y, z '
    13 'x-1/3, y+1/3, z+1/3 '
    14 '-x-1/3, -y+1/3, -z+1/3 '
    15 '-x+y-1/3, -x+1/3, z+1/3 '
    16 '-x+y-1/3, y+1/3, z+1/3 '
    17 '-y-1/3, -x+1/3, z+1/3 '
    18 '-y-1/3, x-y+1/3, z+1/3 '
    19 'y-1/3, -x+y+1/3, -z+1/3 '
    20 'y-1/3, x+1/3, -z+1/3 '
    21 'x-y-1/3, -y+1/3, -z+1/3 '
    22 'x-y-1/3, x+1/3, -z+1/3 '
    23 '-x-1/3, -x+y+1/3, -z+1/3 '
    24 'x-1/3, x-y+1/3, z+1/3 '
    25 'x+1/3, y-1/3, z-1/3 '
    26 '-x+1/3, -y-1/3, -z-1/3 '
    27 '-x+y+1/3, -x-1/3, z-1/3 '
    28 '-x+y+1/3, y-1/3, z-1/3 '
    29 '-y+1/3, -x-1/3, z-1/3 '
    30 '-y+1/3, x-y-1/3, z-1/3 '
    31 'y+1/3, -x+y-1/3, -z-1/3 '
    32 'y+1/3, x-1/3, -z-1/3 '
    33 'x-y+1/3, -y-1/3, -z-1/3 '
    34 'x-y+1/3, x-1/3, -z-1/3 '
    35 '-x+1/3, -x+y-1/3, -z-1/3 '
    36 'x+1/3, x-y-1/3, z-1/3 '
_cell_length_a     5.73256(3)
_cell_length_b     5.73256(3)
_cell_length_c     28.16620(19)
_cell_angle_alpha     90
_cell_angle_beta     90
_cell_angle_gamma     120
_cell_volume     801.598(10)
_cell_formula_units_Z     3
_cell_measurement_reflns_used     1248
_cell_measurement_theta_min     4.25
_cell_measurement_theta_max     42
_cell_measurement_temperature     300
_exptl_crystal_density_diffrn     6.20853(8)
_exptl_absorpt_coefficient_mu     20.215
_diffrn_ambient_temperature     300
_diffrn_radiation_type     'synchrotron X-ray'
_diffrn_radiation_wavelength     0.729276500
_diffrn_measurement_device_type     'SSRL beam line 2-1'
_diffrn_reflns_number     ?
_diffrn_reflns_av_R_equivalents     ?
_pd_meas_scan_method     step
_refine_ls_goodness_of_fit_all     0.52257
_refine_ls_number_parameters     36
_refine_ls_number_restraints     0
_pd_phase_name     12R-Ba4NbMn3O12
_pd_proc_2theta_range_min     8.5
_pd_proc_2theta_range_max     84
_pd_proc_2theta_range_inc     0.005
_pd_proc_ls_prof_R_factor     0.06150
_pd_proc_ls_prof_wR_factor     0.08735
_pd_proc_ls_prof_wR_expected     0.16716
_pd_spec_mount_mode     transmission
_pd_spec_mounting     'Glass capillary'
_pd_spec_shape     cylinder
_pd_spec_size_axial     1
_pd_spec_size_equat     0.5
_pd_spec_size_thick     0.661
loop_
    _atom_site_type_symbol
    _atom_site_label
    _atom_site_fract_x
    _atom_site_fract_y
    _atom_site_fract_z
    _atom_site_occupancy
    _atom_site_site_symmetry_multiplicity
    Ba+2 Ba1 0 0 0.12960(3) 1 6
    Ba+2 Ba2 0 0 0.28541(3) 1 6
    Nb+5 Nb3 0 0 0 1 3
    Mn+4 Mn1 0 0 0.5 1 3
    Mn+3 Mn5 0 0 0.41098(7) 1 6
    O-2 O1 0.47778 0.52222 0.12374(16) 1 18
    O-2 O2 0.50188 0.49812 0.29246(19) 1 18
loop_
    _geom_bond_atom_site_label_1
    _geom_bond_atom_site_label_2
    _geom_bond_site_symmetry_1
    _geom_bond_site_symmetry_2
    _geom_bond_distance
    Ba1 O1 1_555 3_555 2.87949(19)
    Ba1 O1 1_555 6_655 2.87949(19)
    Ba1 O1 1_555 3_565 2.87949(19)
    Ba1 O1 1_555 6_555 2.87949(19)
    Ba1 O1 1_555 1_555 2.87949(19)
    Ba1 O1 1_555 1_445 2.87949(19)
    Ba1 O1 1_555 21_555 2.932(4)
    Ba1 O1 1_555 14_655 2.932(4)
    Ba1 O1 1_555 19_555 2.932(4)
    Ba1 O2 1_555 19_555 2.987(5)
    Ba1 O2 1_555 14_655 2.987(5)
    Ba1 O2 1_555 21_555 2.987(5)
    Ba2 O1 1_555 19_555 2.842(4)
    Ba2 O1 1_555 14_655 2.842(4)
    Ba2 O1 1_555 21_555 2.842(4)
    Ba2 O2 1_555 3_555 2.8732(5)
    Ba2 O2 1_555 3_565 2.8732(5)
    Ba2 O2 1_555 6_555 2.8732(5)
    Ba2 O2 1_555 6_655 2.8732(5)
    Ba2 O2 1_555 1_445 2.8732(5)
    Ba2 O2 1_555 1_555 2.8732(5)
    Ba2 O2 1_555 31_456 3.009(5)
    Ba2 O2 1_555 26_566 3.009(5)
    Ba2 O2 1_555 33_566 3.009(5)
    Nb3 O2 1_555 14_655 2.001(3)
    Nb3 O2 1_555 21_555 2.001(3)
    Nb3 O2 1_555 25_455 2.001(3)
    Nb3 O2 1_555 27_565 2.001(3)
    Nb3 O2 1_555 19_555 2.001(3)
    Nb3 O2 1_555 30_555 2.001(3)
    Mn1 O1 1_555 31_456 1.876(3)
    Mn1 O1 1_555 13_545 1.876(3)
    Mn1 O1 1_555 26_566 1.876(3)
    Mn1 O1 1_555 18_655 1.876(3)
    Mn1 O1 1_555 15_555 1.876(3)
    Mn1 O1 1_555 33_566 1.876(3)
    Mn1 Mn5 1_555 2_556 2.5074(18)
    Mn1 Mn5 1_555 1_555 2.5074(18)
    Mn5 O1 1_555 15_555 1.935(3)
    Mn5 O1 1_555 13_545 1.935(3)
    Mn5 O1 1_555 18_655 1.935(3)
    Mn5 O2 1_555 26_566 1.968(3)
    Mn5 O2 1_555 33_566 1.968(3)
    Mn5 O2 1_555 31_456 1.968(3)
    Mn5 Mn1 1_555 1_555 2.5074(18)
    O1 Mn1 1_555 25_565 1.876(3)
    O1 Mn5 1_555 25_565 1.935(3)
    O1 O1 1_555 6_665 2.484149(12)
    O1 O1 1_555 3_565 2.484149(12)
    O1 O1 1_555 19_555 2.811(8)
    O1 O1 1_555 21_665 2.811(8)
    O1 O2 1_555 21_665 2.812(6)
    O1 O2 1_555 19_555 2.812(6)
    O1 Ba2 1_555 14_655 2.842(4)
    O1 Ba1 1_555 1_555 2.87949(19)
    O1 Ba1 1_555 1_665 2.87949(19)
    O1 Ba1 1_555 14_655 2.932(4)
    O2 Mn5 1_555 26_566 1.968(3)
    O2 Nb3 1_555 13_655 2.001(3)
    O2 O1 1_555 21_665 2.812(6)
    O2 O1 1_555 19_555 2.812(6)
    O2 O2 1_555 33_566 2.825(9)
    O2 O2 1_555 31_566 2.825(9)
    O2 O2 1_555 6_655 2.833950(14)
    O2 O2 1_555 3_665 2.833950(14)
    O2 Ba2 1_555 1_665 2.8732(5)
    O2 Ba2 1_555 1_555 2.8732(5)
    O2 O2 1_555 3_565 2.898613(15)
    O2 O2 1_555 6_665 2.898613(15)
    O2 Ba1 1_555 14_655 2.987(5)
    O2 Ba2 1_555 26_566 3.009(5)
loop_
    _geom_angle_atom_site_label_1
    _geom_angle_atom_site_label_2
    _geom_angle_atom_site_label_3
    _geom_angle_site_symmetry_1
    _geom_angle_site_symmetry_2
    _geom_angle_site_symmetry_3
    _geom_angle
    O1 Ba1 O1 6_655 1_555 3_555 51.107(4)
    O1 Ba1 O1 3_565 1_555 6_655 119.674(13)
    O1 Ba1 O1 3_565 1_555 3_555 169.02(8)
    O1 Ba1 O1 6_555 1_555 3_565 68.674(5)
    O1 Ba1 O1 6_555 1_555 6_655 169.02(8)
    O1 Ba1 O1 6_555 1_555 3_555 119.674(13)
    O1 Ba1 O1 1_555 1_555 6_555 119.674(13)
    O1 Ba1 O1 1_555 1_555 3_565 51.107(4)
    O1 Ba1 O1 1_555 1_555 6_655 68.674(5)
    O1 Ba1 O1 1_555 1_555 3_555 119.674(13)
    O1 Ba1 O1 1_445 1_555 1_555 169.02(8)
    O1 Ba1 O1 1_445 1_555 6_555 51.107(4)
    O1 Ba1 O1 1_445 1_555 3_565 119.674(13)
    O1 Ba1 O1 1_445 1_555 6_655 119.674(13)
    O1 Ba1 O1 1_445 1_555 3_555 68.674(5)
    O1 Ba1 O1 21_555 1_555 1_445 57.86(14)
    O1 Ba1 O1 21_555 1_555 1_555 124.82(4)
    O1 Ba1 O1 21_555 1_555 6_555 57.86(14)
    O1 Ba1 O1 21_555 1_555 3_565 95.34(7)
    O1 Ba1 O1 21_555 1_555 6_655 124.82(4)
    O1 Ba1 O1 21_555 1_555 3_555 95.34(7)
    O1 Ba1 O1 14_655 1_555 21_555 67.29(9)
    O1 Ba1 O1 14_655 1_555 1_445 95.34(7)
    O1 Ba1 O1 14_655 1_555 1_555 95.34(7)
    O1 Ba1 O1 14_655 1_555 6_555 124.82(4)
    O1 Ba1 O1 14_655 1_555 3_565 124.82(4)
    O1 Ba1 O1 14_655 1_555 6_655 57.86(14)
    O1 Ba1 O1 14_655 1_555 3_555 57.86(14)
    O1 Ba1 O1 19_555 1_555 14_655 67.29(9)
    O1 Ba1 O1 19_555 1_555 21_555 67.29(9)
    O1 Ba1 O1 19_555 1_555 1_445 124.82(4)
    O1 Ba1 O1 19_555 1_555 1_555 57.86(14)
    O1 Ba1 O1 19_555 1_555 6_555 95.34(7)
    O1 Ba1 O1 19_555 1_555 3_565 57.86(14)
    O1 Ba1 O1 19_555 1_555 6_655 95.34(7)
    O1 Ba1 O1 19_555 1_555 3_555 124.82(4)
    O2 Ba1 O1 19_555 1_555 19_555 107.01(8)
    O2 Ba1 O1 19_555 1_555 14_655 144.91(4)
    O2 Ba1 O1 19_555 1_555 21_555 144.91(4)
    O2 Ba1 O1 19_555 1_555 1_445 113.78(10)
    O2 Ba1 O1 19_555 1_555 1_555 57.24(10)
    O2 Ba1 O1 19_555 1_555 6_555 89.66(8)
    O2 Ba1 O1 19_555 1_555 3_565 57.24(10)
    O2 Ba1 O1 19_555 1_555 6_655 89.66(8)
    O2 Ba1 O1 19_555 1_555 3_555 113.78(10)
    O2 Ba1 O2 14_655 1_555 19_555 56.64(9)
    O2 Ba1 O1 14_655 1_555 19_555 144.91(4)
    O2 Ba1 O1 14_655 1_555 14_655 107.01(8)
    O2 Ba1 O1 14_655 1_555 21_555 144.91(4)
    O2 Ba1 O1 14_655 1_555 1_445 89.66(8)
    O2 Ba1 O1 14_655 1_555 1_555 89.66(8)
    O2 Ba1 O1 14_655 1_555 6_555 113.78(10)
    O2 Ba1 O1 14_655 1_555 3_565 113.78(10)
    O2 Ba1 O1 14_655 1_555 6_655 57.24(10)
    O2 Ba1 O1 14_655 1_555 3_555 57.24(10)
    O2 Ba1 O2 21_555 1_555 14_655 56.64(9)
    O2 Ba1 O2 21_555 1_555 19_555 56.64(9)
    O2 Ba1 O1 21_555 1_555 19_555 144.91(4)
    O2 Ba1 O1 21_555 1_555 14_655 144.91(4)
    O2 Ba1 O1 21_555 1_555 21_555 107.01(8)
    O2 Ba1 O1 21_555 1_555 1_445 57.24(10)
    O2 Ba1 O1 21_555 1_555 1_555 113.78(10)
    O2 Ba1 O1 21_555 1_555 6_555 57.24(10)
    O2 Ba1 O1 21_555 1_555 3_565 89.66(8)
    O2 Ba1 O1 21_555 1_555 6_655 113.78(10)
    O2 Ba1 O1 21_555 1_555 3_555 89.66(8)
    O1 Ba2 O1 14_655 1_555 19_555 69.71(10)
    O1 Ba2 O1 21_555 1_555 14_655 69.71(10)
    O1 Ba2 O1 21_555 1_555 19_555 69.71(10)
    O2 Ba2 O1 3_555 1_555 21_555 92.73(8)
    O2 Ba2 O1 3_555 1_555 14_655 58.93(11)
    O2 Ba2 O1 3_555 1_555 19_555 128.62(11)
    O2 Ba2 O2 3_565 1_555 3_555 172.0(2)
    O2 Ba2 O1 3_565 1_555 21_555 92.73(8)
    O2 Ba2 O1 3_565 1_555 14_655 128.62(11)
    O2 Ba2 O1 3_565 1_555 19_555 58.93(11)
    O2 Ba2 O2 6_555 1_555 3_565 59.098(11)
    O2 Ba2 O2 6_555 1_555 3_555 119.53(3)
    O2 Ba2 O1 6_555 1_555 21_555 58.93(11)
    O2 Ba2 O1 6_555 1_555 14_655 128.62(11)
    O2 Ba2 O1 6_555 1_555 19_555 92.73(8)
    O2 Ba2 O2 6_655 1_555 6_555 172.0(2)
    O2 Ba2 O2 6_655 1_555 3_565 119.53(3)
    O2 Ba2 O2 6_655 1_555 3_555 60.586(11)
    O2 Ba2 O1 6_655 1_555 21_555 128.62(11)
    O2 Ba2 O1 6_655 1_555 14_655 58.93(11)
    O2 Ba2 O1 6_655 1_555 19_555 92.73(8)
    O2 Ba2 O2 1_445 1_555 6_655 119.53(3)
    O2 Ba2 O2 1_445 1_555 6_555 60.586(11)
    O2 Ba2 O2 1_445 1_555 3_565 119.53(3)
    O2 Ba2 O2 1_445 1_555 3_555 59.098(11)
    O2 Ba2 O1 1_445 1_555 21_555 58.93(11)
    O2 Ba2 O1 1_445 1_555 14_655 92.73(8)
    O2 Ba2 O1 1_445 1_555 19_555 128.62(11)
    O2 Ba2 O2 1_555 1_555 1_445 172.0(2)
    O2 Ba2 O2 1_555 1_555 6_655 59.098(11)
    O2 Ba2 O2 1_555 1_555 6_555 119.53(3)
    O2 Ba2 O2 1_555 1_555 3_565 60.586(11)
    O2 Ba2 O2 1_555 1_555 3_555 119.53(3)
    O2 Ba2 O1 1_555 1_555 21_555 128.62(11)
    O2 Ba2 O1 1_555 1_555 14_655 92.73(8)
    O2 Ba2 O1 1_555 1_555 19_555 58.93(11)
    O2 Ba2 O2 31_456 1_555 1_555 114.91(6)
    O2 Ba2 O2 31_456 1_555 1_445 57.34(15)
    O2 Ba2 O2 31_456 1_555 6_655 86.91(9)
    O2 Ba2 O2 31_456 1_555 6_555 86.91(9)
    O2 Ba2 O2 31_456 1_555 3_565 114.91(6)
    O2 Ba2 O2 31_456 1_555 3_555 57.34(15)
    O2 Ba2 O1 31_456 1_555 21_555 116.17(7)
    O2 Ba2 O1 31_456 1_555 14_655 116.17(7)
    O2 Ba2 O1 31_456 1_555 19_555 172.49(9)
    O2 Ba2 O2 26_566 1_555 31_456 57.58(10)
    O2 Ba2 O2 26_566 1_555 1_555 86.91(9)
    O2 Ba2 O2 26_566 1_555 1_445 86.91(9)
    O2 Ba2 O2 26_566 1_555 6_655 114.91(6)
    O2 Ba2 O2 26_566 1_555 6_555 57.34(15)
    O2 Ba2 O2 26_566 1_555 3_565 57.34(15)
    O2 Ba2 O2 26_566 1_555 3_555 114.91(6)
    O2 Ba2 O1 26_566 1_555 21_555 116.17(7)
    O2 Ba2 O1 26_566 1_555 14_655 172.49(9)
    O2 Ba2 O1 26_566 1_555 19_555 116.17(7)
    O2 Ba2 O2 33_566 1_555 26_566 57.58(10)
    O2 Ba2 O2 33_566 1_555 31_456 57.58(10)
    O2 Ba2 O2 33_566 1_555 1_555 57.34(15)
    O2 Ba2 O2 33_566 1_555 1_445 114.91(6)
    O2 Ba2 O2 33_566 1_555 6_655 57.34(15)
    O2 Ba2 O2 33_566 1_555 6_555 114.91(6)
    O2 Ba2 O2 33_566 1_555 3_565 86.91(9)
    O2 Ba2 O2 33_566 1_555 3_555 86.91(9)
    O2 Ba2 O1 33_566 1_555 21_555 172.49(9)
    O2 Ba2 O1 33_566 1_555 14_655 116.17(7)
    O2 Ba2 O1 33_566 1_555 19_555 116.17(7)
    O2 Nb3 O2 21_555 1_555 14_655 90.19(18)
    O2 Nb3 O2 25_455 1_555 21_555 89.81(18)
    O2 Nb3 O2 25_455 1_555 14_655 180.000
    O2 Nb3 O2 27_565 1_555 25_455 90.19(18)
    O2 Nb3 O2 27_565 1_555 21_555 180.000
    O2 Nb3 O2 27_565 1_555 14_655 89.81(18)
    O2 Nb3 O2 19_555 1_555 27_565 89.81(18)
    O2 Nb3 O2 19_555 1_555 25_455 89.81(18)
    O2 Nb3 O2 19_555 1_555 21_555 90.19(18)
    O2 Nb3 O2 19_555 1_555 14_655 90.19(18)
    O2 Nb3 O2 30_555 1_555 19_555 180.00000000(8)
    O2 Nb3 O2 30_555 1_555 27_565 90.19(18)
    O2 Nb3 O2 30_555 1_555 25_455 90.19(18)
    O2 Nb3 O2 30_555 1_555 21_555 89.81(18)
    O2 Nb3 O2 30_555 1_555 14_655 89.81(18)
    O1 Mn1 O1 13_545 1_555 31_456 97.07(16)
    O1 Mn1 O1 26_566 1_555 13_545 180.00000000(4)
    O1 Mn1 O1 26_566 1_555 31_456 82.93(16)
    O1 Mn1 O1 18_655 1_555 26_566 97.07(16)
    O1 Mn1 O1 18_655 1_555 13_545 82.93(16)
    O1 Mn1 O1 18_655 1_555 31_456 180.000
    O1 Mn1 O1 15_555 1_555 18_655 82.93(16)
    O1 Mn1 O1 15_555 1_555 26_566 97.07(16)
    O1 Mn1 O1 15_555 1_555 13_545 82.93(16)
    O1 Mn1 O1 15_555 1_555 31_456 97.07(16)
    O1 Mn1 O1 33_566 1_555 15_555 180.00000000(4)
    O1 Mn1 O1 33_566 1_555 18_655 97.07(16)
    O1 Mn1 O1 33_566 1_555 26_566 82.93(16)
    O1 Mn1 O1 33_566 1_555 13_545 97.07(16)
    O1 Mn1 O1 33_566 1_555 31_456 82.93(16)
    Mn5 Mn1 O1 2_556 1_555 33_566 49.87(11)
    Mn5 Mn1 O1 2_556 1_555 15_555 130.13(11)
    Mn5 Mn1 O1 2_556 1_555 18_655 130.13(11)
    Mn5 Mn1 O1 2_556 1_555 26_566 49.87(11)
    Mn5 Mn1 O1 2_556 1_555 13_545 130.13(11)
    Mn5 Mn1 O1 2_556 1_555 31_456 49.87(11)
    Mn5 Mn1 Mn5 1_555 1_555 2_556 180.000
    Mn5 Mn1 O1 1_555 1_555 33_566 130.13(11)
    Mn5 Mn1 O1 1_555 1_555 15_555 49.87(11)
    Mn5 Mn1 O1 1_555 1_555 18_655 49.87(11)
    Mn5 Mn1 O1 1_555 1_555 26_566 130.13(11)
    Mn5 Mn1 O1 1_555 1_555 13_545 49.87(11)
    Mn5 Mn1 O1 1_555 1_555 31_456 130.13(11)
    O1 Mn5 O1 13_545 1_555 15_555 79.89(16)
    O1 Mn5 O1 18_655 1_555 13_545 79.89(16)
    O1 Mn5 O1 18_655 1_555 15_555 79.89(16)
    O2 Mn5 O1 26_566 1_555 18_655 92.18(12)
    O2 Mn5 O1 26_566 1_555 13_545 169.60(18)
    O2 Mn5 O1 26_566 1_555 15_555 92.18(12)
    O2 Mn5 O2 33_566 1_555 26_566 94.85(19)
    O2 Mn5 O1 33_566 1_555 18_655 92.18(12)
    O2 Mn5 O1 33_566 1_555 13_545 92.18(12)
    O2 Mn5 O1 33_566 1_555 15_555 169.60(18)
    O2 Mn5 O2 31_456 1_555 33_566 94.85(19)
    O2 Mn5 O2 31_456 1_555 26_566 94.85(19)
    O2 Mn5 O1 31_456 1_555 18_655 169.60(18)
    O2 Mn5 O1 31_456 1_555 13_545 92.18(12)
    O2 Mn5 O1 31_456 1_555 15_555 92.18(12)
    Mn1 Mn5 O2 1_555 1_555 31_456 121.75(14)
    Mn1 Mn5 O2 1_555 1_555 33_566 121.75(14)
    Mn1 Mn5 O2 1_555 1_555 26_566 121.75(14)
    Mn1 Mn5 O1 1_555 1_555 18_655 47.85(11)
    Mn1 Mn5 O1 1_555 1_555 13_545 47.85(11)
    Mn1 Mn5 O1 1_555 1_555 15_555 47.85(11)
    Mn5 O1 Mn1 25_565 1_555 25_565 82.28(4)
    O1 O1 Mn5 6_665 1_555 25_565 50.06(8)
    O1 O1 Mn1 6_665 1_555 25_565 48.54(8)
    O1 O1 O1 3_565 1_555 6_665 60.000
    O1 O1 Mn5 3_565 1_555 25_565 50.06(8)
    O1 O1 Mn1 3_565 1_555 25_565 48.54(8)
    O1 O1 O1 19_555 1_555 3_565 63.78(8)
    O1 O1 O1 19_555 1_555 6_665 90.000
    O1 O1 Mn5 19_555 1_555 25_565 112.84(4)
    O1 O1 Mn1 19_555 1_555 25_565 41.46(8)
    O1 O1 O1 21_665 1_555 19_555 52.44(17)
    O1 O1 O1 21_665 1_555 3_565 90.000
    O1 O1 O1 21_665 1_555 6_665 63.78(8)
    O1 O1 Mn5 21_665 1_555 25_565 112.84(4)
    O1 O1 Mn1 21_665 1_555 25_565 41.46(8)
    O2 O1 O1 21_665 1_555 21_665 115.60(8)
    O2 O1 O1 21_665 1_555 19_555 152.56(3)
    O2 O1 O1 21_665 1_555 3_565 94.227(9)
    O2 O1 O1 21_665 1_555 6_665 63.78(6)
    O2 O1 Mn5 21_665 1_555 25_565 44.39(8)
    O2 O1 Mn1 21_665 1_555 25_565 111.88(7)
    O2 O1 O2 19_555 1_555 21_665 62.06(14)
    O2 O1 O1 19_555 1_555 21_665 152.56(3)
    O2 O1 O1 19_555 1_555 19_555 115.60(8)
    O2 O1 O1 19_555 1_555 3_565 63.78(6)
    O2 O1 O1 19_555 1_555 6_665 94.227(9)
    O2 O1 Mn5 19_555 1_555 25_565 44.39(8)
    O2 O1 Mn1 19_555 1_555 25_565 111.88(7)
    Ba2 O1 O2 14_655 1_555 19_555 61.09(10)
    Ba2 O1 O2 14_655 1_555 21_665 61.09(10)
    Ba2 O1 O1 14_655 1_555 21_665 144.544(16)
    Ba2 O1 O1 14_655 1_555 19_555 144.544(16)
    Ba2 O1 O1 14_655 1_555 3_565 124.85(5)
    Ba2 O1 O1 14_655 1_555 6_665 124.85(5)
    Ba2 O1 Mn5 14_655 1_555 25_565 89.14(16)
    Ba2 O1 Mn1 14_655 1_555 25_565 171.42(17)
    Ba1 O1 Ba2 1_555 1_555 14_655 89.57(6)
    Ba1 O1 O2 1_555 1_555 19_555 63.30(7)
    Ba1 O1 O2 1_555 1_555 21_665 125.24(15)
    Ba1 O1 O1 1_555 1_555 21_665 114.20(18)
    Ba1 O1 O1 1_555 1_555 19_555 61.997(16)
    Ba1 O1 O1 1_555 1_555 3_565 64.4466(18)
    Ba1 O1 O1 1_555 1_555 6_665 124.337(3)
    Ba1 O1 Mn5 1_555 1_555 25_565 95.47(6)
    Ba1 O1 Mn1 1_555 1_555 25_565 91.24(7)
    Ba1 O1 Ba1 1_665 1_555 1_555 169.02(8)
    Ba1 O1 Ba2 1_665 1_555 14_655 89.57(6)
    Ba1 O1 O2 1_665 1_555 19_555 125.24(15)
    Ba1 O1 O2 1_665 1_555 21_665 63.30(7)
    Ba1 O1 O1 1_665 1_555 21_665 61.997(16)
    Ba1 O1 O1 1_665 1_555 19_555 114.20(18)
    Ba1 O1 O1 1_665 1_555 3_565 124.337(3)
    Ba1 O1 O1 1_665 1_555 6_665 64.4466(18)
    Ba1 O1 Mn5 1_665 1_555 25_565 95.47(6)
    Ba1 O1 Mn1 1_665 1_555 25_565 91.24(7)
    Ba1 O1 Ba1 14_655 1_555 1_665 84.66(7)
    Ba1 O1 Ba1 14_655 1_555 1_555 84.66(7)
    Ba1 O1 Ba2 14_655 1_555 14_655 98.934(14)
    Ba1 O1 O2 14_655 1_555 19_555 140.71(3)
    Ba1 O1 O2 14_655 1_555 21_665 140.71(3)
    Ba1 O1 O1 14_655 1_555 21_665 60.14(13)
    Ba1 O1 O1 14_655 1_555 19_555 60.14(13)
    Ba1 O1 O1 14_655 1_555 3_565 123.65(5)
    Ba1 O1 O1 14_655 1_555 6_665 123.65(5)
    Ba1 O1 Mn5 14_655 1_555 25_565 171.93(16)
    Ba1 O1 Mn1 14_655 1_555 25_565 89.64(17)
    Nb3 O2 Mn5 13_655 1_555 26_566 176.62(11)
    O1 O2 Nb3 21_665 1_555 13_655 139.11(11)
    O1 O2 Mn5 21_665 1_555 26_566 43.44(10)
    O1 O2 O1 19_555 1_555 21_665 52.43(12)
    O1 O2 Nb3 19_555 1_555 13_655 139.11(11)
    O1 O2 Mn5 19_555 1_555 26_566 43.44(10)
    O2 O2 O1 33_566 1_555 19_555 123.61(7)
    O2 O2 O1 33_566 1_555 21_665 175.43(12)
    O2 O2 Nb3 33_566 1_555 13_655 45.09(9)
    O2 O2 Mn5 33_566 1_555 26_566 132.47(10)
    O2 O2 O2 31_566 1_555 33_566 60.2(2)
    O2 O2 O1 31_566 1_555 19_555 175.43(12)
    O2 O2 O1 31_566 1_555 21_665 123.61(7)
    O2 O2 Nb3 31_566 1_555 13_655 45.09(9)
    O2 O2 Mn5 31_566 1_555 26_566 132.47(10)
    O2 O2 O2 6_655 1_555 31_566 90.000
    O2 O2 O2 6_655 1_555 33_566 59.89(11)
    O2 O2 O1 6_655 1_555 19_555 94.227(9)
    O2 O2 O1 6_655 1_555 21_665 121.03(7)
    O2 O2 Nb3 6_655 1_555 13_655 44.91(9)
    O2 O2 Mn5 6_655 1_555 26_566 137.43(10)
    O2 O2 O2 3_665 1_555 6_655 60.000
    O2 O2 O2 3_665 1_555 31_566 59.89(11)
    O2 O2 O2 3_665 1_555 33_566 90.000
    O2 O2 O1 3_665 1_555 19_555 121.03(7)
    O2 O2 O1 3_665 1_555 21_665 94.227(9)
    O2 O2 Nb3 3_665 1_555 13_655 44.91(9)
    O2 O2 Mn5 3_665 1_555 26_566 137.43(10)
    Ba2 O2 O2 1_665 1_555 3_665 60.451(5)
    Ba2 O2 O2 1_665 1_555 6_655 120.293(5)
    Ba2 O2 O2 1_665 1_555 31_566 63.755(18)
    Ba2 O2 O2 1_665 1_555 33_566 124.0(2)
    Ba2 O2 O1 1_665 1_555 19_555 112.40(15)
    Ba2 O2 O1 1_665 1_555 21_665 59.98(7)
    Ba2 O2 Nb3 1_665 1_555 13_655 92.58(5)
    Ba2 O2 Mn5 1_665 1_555 26_566 87.60(7)
    Ba2 O2 Ba2 1_555 1_555 1_665 172.0(2)
    Ba2 O2 O2 1_555 1_555 3_665 120.293(5)
    Ba2 O2 O2 1_555 1_555 6_655 60.451(5)
    Ba2 O2 O2 1_555 1_555 31_566 124.0(2)
    Ba2 O2 O2 1_555 1_555 33_566 63.755(18)
    Ba2 O2 O1 1_555 1_555 19_555 59.98(7)
    Ba2 O2 O1 1_555 1_555 21_665 112.40(15)
    Ba2 O2 Nb3 1_555 1_555 13_655 92.58(5)
    Ba2 O2 Mn5 1_555 1_555 26_566 87.60(7)
    O2 O2 Ba2 3_565 1_555 1_555 59.707(5)
    O2 O2 Ba2 3_565 1_555 1_665 119.549(5)
    O2 O2 O2 3_565 1_555 3_665 180.000
    O2 O2 O2 3_565 1_555 6_655 120.000
    O2 O2 O2 3_565 1_555 31_566 120.11(11)
    O2 O2 O2 3_565 1_555 33_566 90.000
    O2 O2 O1 3_565 1_555 19_555 58.97(7)
    O2 O2 O1 3_565 1_555 21_665 85.773(9)
    O2 O2 Nb3 3_565 1_555 13_655 135.09(9)
    O2 O2 Mn5 3_565 1_555 26_566 42.57(10)
    O2 O2 O2 6_665 1_555 3_565 60.000
    O2 O2 Ba2 6_665 1_555 1_555 119.549(5)
    O2 O2 Ba2 6_665 1_555 1_665 59.707(5)
    O2 O2 O2 6_665 1_555 3_665 120.000
    O2 O2 O2 6_665 1_555 6_655 180.000
    O2 O2 O2 6_665 1_555 31_566 90.000
    O2 O2 O2 6_665 1_555 33_566 120.11(11)
    O2 O2 O1 6_665 1_555 19_555 85.773(9)
    O2 O2 O1 6_665 1_555 21_665 58.97(7)
    O2 O2 Nb3 6_665 1_555 13_655 135.09(9)
    O2 O2 Mn5 6_665 1_555 26_566 42.57(10)
    Ba1 O2 O2 14_655 1_555 6_665 118.32(5)
    Ba1 O2 O2 14_655 1_555 3_565 118.32(5)
    Ba1 O2 Ba2 14_655 1_555 1_555 86.89(10)
    Ba1 O2 Ba2 14_655 1_555 1_665 86.89(10)
    Ba1 O2 O2 14_655 1_555 3_665 61.68(5)
    Ba1 O2 O2 14_655 1_555 6_655 61.68(5)
    Ba1 O2 O2 14_655 1_555 31_566 121.56(7)
    Ba1 O2 O2 14_655 1_555 33_566 121.56(7)
    Ba1 O2 O1 14_655 1_555 19_555 59.46(11)
    Ba1 O2 O1 14_655 1_555 21_665 59.46(11)
    Ba1 O2 Nb3 14_655 1_555 13_655 91.92(8)
    Ba1 O2 Mn5 14_655 1_555 26_566 91.46(19)
    Ba2 O2 Ba1 26_566 1_555 14_655 179.43(12)
    Ba2 O2 O2 26_566 1_555 6_665 61.21(5)
    Ba2 O2 O2 26_566 1_555 3_565 61.21(5)
    Ba2 O2 Ba2 26_566 1_555 1_555 93.09(9)
    Ba2 O2 Ba2 26_566 1_555 1_665 93.09(9)
    Ba2 O2 O2 26_566 1_555 3_665 118.79(5)
    Ba2 O2 O2 26_566 1_555 6_655 118.79(5)
    Ba2 O2 O2 26_566 1_555 31_566 58.91(16)
    Ba2 O2 O2 26_566 1_555 33_566 58.91(16)
    Ba2 O2 O1 26_566 1_555 19_555 120.05(4)
    Ba2 O2 O1 26_566 1_555 21_665 120.05(4)
    Ba2 O2 Nb3 26_566 1_555 13_655 88.65(19)
    Ba2 O2 Mn5 26_566 1_555 26_566 87.97(8)
data_barium_niobiumV_manganeseIII_oxide_2
_pd_block_diffractogram_id     Bell_BNM_scan1
_pd_block_id     barium_niobiumV_manganeseIII_oxide_2
_chemical_formula_sum     BaNb0.5Mn0.5O3
_chemical_formula_weight     259.2474
_space_group_crystal_system     cubic
_space_group_name_H-M_alt     Pm-3m
loop_
    _space_group_symop_id
    _space_group_symop_operation_xyz
    1 'x, y, z '
    2 '-x, -y, z '
    3 '-x, -z, -y '
    4 '-x, -z, y '
    5 '-x, z, -y '
    6 '-x, z, y '
    7 '-x, y, -z '
    8 '-x, y, z '
    9 '-y, -x, -z '
    10 '-y, -x, z '
    11 '-y, -z, -x '
    12 '-y, -z, x '
    13 '-y, z, -x '
    14 '-y, z, x '
    15 '-y, x, -z '
    16 '-y, x, z '
    17 '-z, -x, -y '
    18 '-z, -x, y '
    19 '-z, -y, -x '
    20 '-z, -y, x '
    21 '-z, y, -x '
    22 '-z, y, x '
    23 '-z, x, -y '
    24 '-z, x, y '
    25 'z, -x, -y '
    26 'z, -x, y '
    27 'z, -y, -x '
    28 'z, -y, x '
    29 'z, y, -x '
    30 'z, y, x '
    31 'z, x, -y '
    32 'z, x, y '
    33 'y, -x, -z '
    34 'y, -x, z '
    35 'y, -z, -x '
    36 'y, -z, x '
    37 'y, z, -x '
    38 'y, z, x '
    39 'y, x, -z '
    40 'y, x, z '
    41 'x, -y, -z '
    42 'x, -y, z '
    43 'x, -z, -y '
    44 'x, -z, y '
    45 'x, z, -y '
    46 'x, z, y '
    47 'x, y, -z '
    48 '-x, -y, -z '
_cell_length_a     4.09752(4)
_cell_length_b     4.09752(4)
_cell_length_c     4.09752(4)
_cell_angle_alpha     90
_cell_angle_beta     90
_cell_angle_gamma     90
_cell_volume     68.796(2)
_cell_formula_units_Z     1
_cell_measurement_reflns_used     353
_cell_measurement_theta_min     4.25
_cell_measurement_theta_max     42
_cell_measurement_temperature     300
_exptl_crystal_density_diffrn     6.25750(19)
_exptl_absorpt_coefficient_mu     19.508
_diffrn_ambient_temperature     300
_diffrn_radiation_wavelength     0.729276500
_diffrn_measurement_device_type     'SSRL beam line 2-1'
_diffrn_reflns_number     ?
_diffrn_reflns_av_R_equivalents     ?
_pd_phase_name     BaNb0.5Mn0.5O3
loop_
    _atom_site_type_symbol
    _atom_site_label
    _atom_site_fract_x
    _atom_site_fract_y
    _atom_site_fract_z
    _atom_site_occupancy
    _atom_site_site_symmetry_multiplicity
    Ba+2 Ba1 0 0 0 1 1
    Mn+3 Mn1 0.5 0.5 0.5 0.5 1
    Nb+5 Nb1 0.5 0.5 0.5 0.5 1
    O-2 O1 0.5 0.5 0 1 3
loop_
    _geom_bond_atom_site_label_1
    _geom_bond_atom_site_label_2
    _geom_bond_site_symmetry_1
    _geom_bond_site_symmetry_2
    _geom_bond_distance
    Ba1 O1 1_555 1_455 2.89738(3)
    Ba1 O1 1_555 3_655 2.89738(3)
    Ba1 O1 1_555 1_545 2.89738(3)
    Ba1 O1 1_555 17_565 2.89738(3)
    Ba1 O1 1_555 17_556 2.89738(3)
    Ba1 O1 1_555 3_556 2.89738(3)
    Ba1 O1 1_555 17_566 2.89738(3)
    Ba1 O1 1_555 3_656 2.89738(3)
    Ba1 O1 1_555 1_555 2.89738(3)
    Ba1 O1 1_555 17_555 2.89738(3)
    Ba1 O1 1_555 3_555 2.89738(3)
    Ba1 O1 1_555 1_445 2.89738(3)
    Mn1 Nb1 1_555 1_555 0.00000
    Mn1 O1 1_555 3_666 2.04876(2)
    Mn1 O1 1_555 17_666 2.04876(2)
    Mn1 O1 1_555 3_656 2.04876(2)
    Mn1 O1 1_555 1_555 2.04876(2)
    Mn1 O1 1_555 1_556 2.04876(2)
    Mn1 O1 1_555 17_566 2.04876(2)
    Nb1 Mn1 1_555 1_555 0.00000
    Nb1 O1 1_555 3_666 2.04876(2)
    Nb1 O1 1_555 17_666 2.04876(2)
    Nb1 O1 1_555 3_656 2.04876(2)
    Nb1 O1 1_555 1_555 2.04876(2)
    Nb1 O1 1_555 1_556 2.04876(2)
    Nb1 O1 1_555 17_566 2.04876(2)
    O1 Mn1 1_555 1_555 2.04876(2)
    O1 Nb1 1_555 1_555 2.04876(2)
    O1 Nb1 1_555 1_554 2.04876(2)
    O1 Mn1 1_555 1_554 2.04876(2)
    O1 Ba1 1_555 1_655 2.89738(3)
    O1 Ba1 1_555 1_565 2.89738(3)
    O1 O1 1_555 3_656 2.89738(3)
    O1 O1 1_555 3_665 2.89738(3)
    O1 O1 1_555 17_665 2.89738(3)
    O1 O1 1_555 17_566 2.89738(3)
    O1 Ba1 1_555 1_665 2.89738(3)
    O1 O1 1_555 3_666 2.89738(3)
    O1 O1 1_555 17_666 2.89738(3)
    O1 O1 1_555 3_655 2.89738(3)
    O1 O1 1_555 17_565 2.89738(3)
    O1 Ba1 1_555 1_555 2.89738(3)
loop_
    _geom_angle_atom_site_label_1
    _geom_angle_atom_site_label_2
    _geom_angle_atom_site_label_3
    _geom_angle_site_symmetry_1
    _geom_angle_site_symmetry_2
    _geom_angle_site_symmetry_3
    _geom_angle
    O1 Ba1 O1 3_655 1_555 1_455 120.000
    O1 Ba1 O1 1_545 1_555 3_655 60.000
    O1 Ba1 O1 1_545 1_555 1_455 180.000
    O1 Ba1 O1 17_565 1_555 1_545 120.000
    O1 Ba1 O1 17_565 1_555 3_655 60.000
    O1 Ba1 O1 17_565 1_555 1_455 60.000
    O1 Ba1 O1 17_556 1_555 17_565 180.000
    O1 Ba1 O1 17_556 1_555 1_545 60.000
    O1 Ba1 O1 17_556 1_555 3_655 120.000
    O1 Ba1 O1 17_556 1_555 1_455 120.000
    O1 Ba1 O1 3_556 1_555 17_556 60.000
    O1 Ba1 O1 3_556 1_555 17_565 120.000
    O1 Ba1 O1 3_556 1_555 1_545 120.000
    O1 Ba1 O1 3_556 1_555 3_655 180.00000000(12)
    O1 Ba1 O1 3_556 1_555 1_455 60.000
    O1 Ba1 O1 17_566 1_555 3_556 60.000
    O1 Ba1 O1 17_566 1_555 17_556 90.000
    O1 Ba1 O1 17_566 1_555 17_565 90.000
    O1 Ba1 O1 17_566 1_555 1_545 120.000
    O1 Ba1 O1 17_566 1_555 3_655 120.000
    O1 Ba1 O1 17_566 1_555 1_455 60.000
    O1 Ba1 O1 3_656 1_555 17_566 60.000
    O1 Ba1 O1 3_656 1_555 3_556 90.000
    O1 Ba1 O1 3_656 1_555 17_556 60.000
    O1 Ba1 O1 3_656 1_555 17_565 120.000
    O1 Ba1 O1 3_656 1_555 1_545 60.000
    O1 Ba1 O1 3_656 1_555 3_655 90.000
    O1 Ba1 O1 3_656 1_555 1_455 120.000
    O1 Ba1 O1 1_555 1_555 3_656 60.000
    O1 Ba1 O1 1_555 1_555 17_566 60.000
    O1 Ba1 O1 1_555 1_555 3_556 120.000
    O1 Ba1 O1 1_555 1_555 17_556 120.000
    O1 Ba1 O1 1_555 1_555 17_565 60.000
    O1 Ba1 O1 1_555 1_555 1_545 90.000
    O1 Ba1 O1 1_555 1_555 3_655 60.000
    O1 Ba1 O1 1_555 1_555 1_455 90.000
    O1 Ba1 O1 17_555 1_555 1_555 120.000
    O1 Ba1 O1 17_555 1_555 3_656 120.000
    O1 Ba1 O1 17_555 1_555 17_566 180.00000000(12)
    O1 Ba1 O1 17_555 1_555 3_556 120.000
    O1 Ba1 O1 17_555 1_555 17_556 90.000
    O1 Ba1 O1 17_555 1_555 17_565 90.000
    O1 Ba1 O1 17_555 1_555 1_545 60.000
    O1 Ba1 O1 17_555 1_555 3_655 60.000
    O1 Ba1 O1 17_555 1_555 1_455 120.000
    O1 Ba1 O1 3_555 1_555 17_555 60.000
    O1 Ba1 O1 3_555 1_555 1_555 120.000
    O1 Ba1 O1 3_555 1_555 3_656 180.000
    O1 Ba1 O1 3_555 1_555 17_566 120.000
    O1 Ba1 O1 3_555 1_555 3_556 90.000
    O1 Ba1 O1 3_555 1_555 17_556 120.000
    O1 Ba1 O1 3_555 1_555 17_565 60.000
    O1 Ba1 O1 3_555 1_555 1_545 120.000
    O1 Ba1 O1 3_555 1_555 3_655 90.000
    O1 Ba1 O1 3_555 1_555 1_455 60.000
    O1 Ba1 O1 1_445 1_555 3_555 60.000
    O1 Ba1 O1 1_445 1_555 17_555 60.000
    O1 Ba1 O1 1_445 1_555 1_555 180.000
    O1 Ba1 O1 1_445 1_555 3_656 120.000
    O1 Ba1 O1 1_445 1_555 17_566 120.000
    O1 Ba1 O1 1_445 1_555 3_556 60.000
    O1 Ba1 O1 1_445 1_555 17_556 60.000
    O1 Ba1 O1 1_445 1_555 17_565 120.000
    O1 Ba1 O1 1_445 1_555 1_545 90.000
    O1 Ba1 O1 1_445 1_555 3_655 120.000
    O1 Ba1 O1 1_445 1_555 1_455 90.000
    O1 Mn1 Nb1 3_666 1_555 1_555 .
    O1 Mn1 O1 17_666 1_555 3_666 90.000
    O1 Mn1 Nb1 17_666 1_555 1_555 .
    O1 Mn1 O1 3_656 1_555 17_666 90.000
    O1 Mn1 O1 3_656 1_555 3_666 180.000
    O1 Mn1 Nb1 3_656 1_555 1_555 .
    O1 Mn1 O1 1_555 1_555 3_656 90.000
    O1 Mn1 O1 1_555 1_555 17_666 90.000
    O1 Mn1 O1 1_555 1_555 3_666 90.000
    O1 Mn1 Nb1 1_555 1_555 1_555 .
    O1 Mn1 O1 1_556 1_555 1_555 180.000
    O1 Mn1 O1 1_556 1_555 3_656 90.000
    O1 Mn1 O1 1_556 1_555 17_666 90.000
    O1 Mn1 O1 1_556 1_555 3_666 90.000
    O1 Mn1 Nb1 1_556 1_555 1_555 .
    O1 Mn1 O1 17_566 1_555 1_556 90.000
    O1 Mn1 O1 17_566 1_555 1_555 90.000
    O1 Mn1 O1 17_566 1_555 3_656 90.000
    O1 Mn1 O1 17_566 1_555 17_666 180.000
    O1 Mn1 O1 17_566 1_555 3_666 90.000
    O1 Mn1 Nb1 17_566 1_555 1_555 .
    O1 Nb1 Mn1 3_666 1_555 1_555 .
    O1 Nb1 O1 17_666 1_555 3_666 90.000
    O1 Nb1 Mn1 17_666 1_555 1_555 .
    O1 Nb1 O1 3_656 1_555 17_666 90.000
    O1 Nb1 O1 3_656 1_555 3_666 180.000
    O1 Nb1 Mn1 3_656 1_555 1_555 .
    O1 Nb1 O1 1_555 1_555 3_656 90.000
    O1 Nb1 O1 1_555 1_555 17_666 90.000
    O1 Nb1 O1 1_555 1_555 3_666 90.000
    O1 Nb1 Mn1 1_555 1_555 1_555 .
    O1 Nb1 O1 1_556 1_555 1_555 180.000
    O1 Nb1 O1 1_556 1_555 3_656 90.000
    O1 Nb1 O1 1_556 1_555 17_666 90.000
    O1 Nb1 O1 1_556 1_555 3_666 90.000
    O1 Nb1 Mn1 1_556 1_555 1_555 .
    O1 Nb1 O1 17_566 1_555 1_556 90.000
    O1 Nb1 O1 17_566 1_555 1_555 90.000
    O1 Nb1 O1 17_566 1_555 3_656 90.000
    O1 Nb1 O1 17_566 1_555 17_666 180.000
    O1 Nb1 O1 17_566 1_555 3_666 90.000
    O1 Nb1 Mn1 17_566 1_555 1_555 .
    Nb1 O1 Mn1 1_555 1_555 1_555 0.000
    Nb1 O1 Nb1 1_554 1_555 1_555 180.000
    Nb1 O1 Mn1 1_554 1_555 1_555 180.000
    Mn1 O1 Nb1 1_554 1_555 1_554 0.000
    Mn1 O1 Nb1 1_554 1_555 1_555 180.000
    Mn1 O1 Mn1 1_554 1_555 1_555 180.000
    Ba1 O1 Mn1 1_655 1_555 1_554 90.000
    Ba1 O1 Nb1 1_655 1_555 1_554 90.000
    Ba1 O1 Nb1 1_655 1_555 1_555 90.000
    Ba1 O1 Mn1 1_655 1_555 1_555 90.000
    Ba1 O1 Ba1 1_565 1_555 1_655 180.000
    Ba1 O1 Mn1 1_565 1_555 1_554 90.000
    Ba1 O1 Nb1 1_565 1_555 1_554 90.000
    Ba1 O1 Nb1 1_565 1_555 1_555 90.000
    Ba1 O1 Mn1 1_565 1_555 1_555 90.000
    O1 O1 Ba1 3_656 1_555 1_565 120.000
    O1 O1 Ba1 3_656 1_555 1_655 60.000
    O1 O1 Mn1 3_656 1_555 1_554 135.000
    O1 O1 Nb1 3_656 1_555 1_554 135.000
    O1 O1 Nb1 3_656 1_555 1_555 45.000
    O1 O1 Mn1 3_656 1_555 1_555 45.000
    O1 O1 O1 3_665 1_555 3_656 180.000
    O1 O1 Ba1 3_665 1_555 1_565 60.000
    O1 O1 Ba1 3_665 1_555 1_655 120.000
    O1 O1 Mn1 3_665 1_555 1_554 45.000
    O1 O1 Nb1 3_665 1_555 1_554 45.000
    O1 O1 Nb1 3_665 1_555 1_555 135.000
    O1 O1 Mn1 3_665 1_555 1_555 135.000
    O1 O1 O1 17_665 1_555 3_665 60.000
    O1 O1 O1 17_665 1_555 3_656 120.000
    O1 O1 Ba1 17_665 1_555 1_565 120.000
    O1 O1 Ba1 17_665 1_555 1_655 60.000
    O1 O1 Mn1 17_665 1_555 1_554 45.000
    O1 O1 Nb1 17_665 1_555 1_554 45.000
    O1 O1 Nb1 17_665 1_555 1_555 135.000
    O1 O1 Mn1 17_665 1_555 1_555 135.000
    O1 O1 O1 17_566 1_555 17_665 179.99999879(12)
    O1 O1 O1 17_566 1_555 3_665 120.000
    O1 O1 O1 17_566 1_555 3_656 60.000
    O1 O1 Ba1 17_566 1_555 1_565 60.000
    O1 O1 Ba1 17_566 1_555 1_655 120.000
    O1 O1 Mn1 17_566 1_555 1_554 135.000
    O1 O1 Nb1 17_566 1_555 1_554 135.000
    O1 O1 Nb1 17_566 1_555 1_555 45.000
    O1 O1 Mn1 17_566 1_555 1_555 45.000
    Ba1 O1 O1 1_665 1_555 17_566 120.000
    Ba1 O1 O1 1_665 1_555 17_665 60.000
    Ba1 O1 O1 1_665 1_555 3_665 60.000
    Ba1 O1 O1 1_665 1_555 3_656 120.000
    Ba1 O1 Ba1 1_665 1_555 1_565 90.000
    Ba1 O1 Ba1 1_665 1_555 1_655 90.000
    Ba1 O1 Mn1 1_665 1_555 1_554 90.000
    Ba1 O1 Nb1 1_665 1_555 1_554 90.000
    Ba1 O1 Nb1 1_665 1_555 1_555 90.000
    Ba1 O1 Mn1 1_665 1_555 1_555 90.000
    O1 O1 Ba1 3_666 1_555 1_665 60.000
    O1 O1 O1 3_666 1_555 17_566 60.000
    O1 O1 O1 3_666 1_555 17_665 120.000
    O1 O1 O1 3_666 1_555 3_665 90.000
    O1 O1 O1 3_666 1_555 3_656 90.000
    O1 O1 Ba1 3_666 1_555 1_565 60.000
    O1 O1 Ba1 3_666 1_555 1_655 120.000
    O1 O1 Mn1 3_666 1_555 1_554 135.000
    O1 O1 Nb1 3_666 1_555 1_554 135.000
    O1 O1 Nb1 3_666 1_555 1_555 45.000
    O1 O1 Mn1 3_666 1_555 1_555 45.000
    O1 O1 O1 17_666 1_555 3_666 60.000
    O1 O1 Ba1 17_666 1_555 1_665 60.000
    O1 O1 O1 17_666 1_555 17_566 90.000
    O1 O1 O1 17_666 1_555 17_665 90.000
    O1 O1 O1 17_666 1_555 3_665 120.000
    O1 O1 O1 17_666 1_555 3_656 60.000
    O1 O1 Ba1 17_666 1_555 1_565 120.000
    O1 O1 Ba1 17_666 1_555 1_655 60.000
    O1 O1 Mn1 17_666 1_555 1_554 135.000
    O1 O1 Nb1 17_666 1_555 1_554 135.000
    O1 O1 Nb1 17_666 1_555 1_555 45.000
    O1 O1 Mn1 17_666 1_555 1_555 45.000
    O1 O1 O1 3_655 1_555 17_666 120.000
    O1 O1 O1 3_655 1_555 3_666 180.000
    O1 O1 Ba1 3_655 1_555 1_665 120.000
    O1 O1 O1 3_655 1_555 17_566 120.000
    O1 O1 O1 3_655 1_555 17_665 60.000
    O1 O1 O1 3_655 1_555 3_665 90.000
    O1 O1 O1 3_655 1_555 3_656 90.000
    O1 O1 Ba1 3_655 1_555 1_565 120.000
    O1 O1 Ba1 3_655 1_555 1_655 60.000
    O1 O1 Mn1 3_655 1_555 1_554 45.000
    O1 O1 Nb1 3_655 1_555 1_554 45.000
    O1 O1 Nb1 3_655 1_555 1_555 135.000
    O1 O1 Mn1 3_655 1_555 1_555 135.000
    O1 O1 O1 17_565 1_555 3_655 60.000
    O1 O1 O1 17_565 1_555 17_666 180.000
    O1 O1 O1 17_565 1_555 3_666 120.000
    O1 O1 Ba1 17_565 1_555 1_665 120.000
    O1 O1 O1 17_565 1_555 17_566 90.000
    O1 O1 O1 17_565 1_555 17_665 90.000
    O1 O1 O1 17_565 1_555 3_665 60.000
    O1 O1 O1 17_565 1_555 3_656 120.000
    O1 O1 Ba1 17_565 1_555 1_565 60.000
    O1 O1 Ba1 17_565 1_555 1_655 120.000
    O1 O1 Mn1 17_565 1_555 1_554 45.000
    O1 O1 Nb1 17_565 1_555 1_554 45.000
    O1 O1 Nb1 17_565 1_555 1_555 135.000
    O1 O1 Mn1 17_565 1_555 1_555 135.000
    Ba1 O1 O1 1_555 1_555 17_565 60.000
    Ba1 O1 O1 1_555 1_555 3_655 60.000
    Ba1 O1 O1 1_555 1_555 17_666 120.000
    Ba1 O1 O1 1_555 1_555 3_666 120.000
    Ba1 O1 Ba1 1_555 1_555 1_665 180.000
    Ba1 O1 O1 1_555 1_555 17_566 60.000
    Ba1 O1 O1 1_555 1_555 17_665 120.000
    Ba1 O1 O1 1_555 1_555 3_665 120.000
    Ba1 O1 O1 1_555 1_555 3_656 60.000
    Ba1 O1 Ba1 1_555 1_555 1_565 90.000
    Ba1 O1 Ba1 1_555 1_555 1_655 90.000
    Ba1 O1 Mn1 1_555 1_555 1_554 90.000
    Ba1 O1 Nb1 1_555 1_555 1_554 90.000
    Ba1 O1 Nb1 1_555 1_555 1_555 90.000
    Ba1 O1 Mn1 1_555 1_555 1_555 90.000
data_10H-barium_niobium_manganese_oxide
_pd_block_diffractogram_id     Bell_BNM_scan1
_pd_block_id     10H-barium_niobium_manganese_oxide
_chemical_formula_sum     Ba5Nb1.25Mn3.75O15
_chemical_formula_weight     1440.769
_space_group_crystal_system     hexagonal
_space_group_name_H-M_alt     P63/mmc
loop_
    _space_group_symop_id
    _space_group_symop_operation_xyz
    1 'x, y, z '
    2 '-x, -x+y, z+1/2 '
    3 '-x, -y, -z '
    4 '-x, -y, z+1/2 '
    5 '-x+y, -x, -z+1/2 '
    6 '-x+y, -x, z '
    7 '-x+y, y, -z+1/2 '
    8 '-x+y, y, z '
    9 '-y, -x, -z+1/2 '
    10 '-y, -x, z '
    11 '-y, x-y, -z+1/2 '
    12 '-y, x-y, z '
    13 'y, -x+y, -z '
    14 'y, -x+y, z+1/2 '
    15 'y, x, -z '
    16 'y, x, z+1/2 '
    17 'x-y, -y, -z '
    18 'x-y, -y, z+1/2 '
    19 'x-y, x, -z '
    20 'x-y, x, z+1/2 '
    21 'x, y, -z+1/2 '
    22 '-x, -x+y, -z '
    23 'x, x-y, -z+1/2 '
    24 'x, x-y, z '
_cell_length_a     5.7331(4)
_cell_length_b     5.7331(4)
_cell_length_c     23.494(3)
_cell_angle_alpha     90
_cell_angle_beta     90
_cell_angle_gamma     120
_cell_volume     668.77(13)
_cell_formula_units_Z     1
_cell_measurement_reflns_used     3162
_cell_measurement_theta_min     4.25
_cell_measurement_theta_max     42
_cell_measurement_temperature     300
_exptl_crystal_density_diffrn     7.1548(14)
_exptl_absorpt_coefficient_mu     20.192
_diffrn_ambient_temperature     300
_diffrn_radiation_wavelength     0.729276500
_diffrn_measurement_device_type     'SSRL beam line 2-1'
_diffrn_reflns_number     ?
_diffrn_reflns_av_R_equivalents     ?
_pd_phase_name     10H-Ba5Nb1.25Mn3.75O15
loop_
    _atom_site_type_symbol
    _atom_site_label
    _atom_site_fract_x
    _atom_site_fract_y
    _atom_site_fract_z
    _atom_site_occupancy
    _atom_site_site_symmetry_multiplicity
    Ba+2 Ba1 0.6666667 0.3333333 0.25 1 2
    Ba+2 Ba2 0.6666667 0.3333333 0.4384 1 4
    Ba+2 Ba3 0 0 0.3422 1 4
    Nb+5 Nb4 0 0 0.5 1 2
    Mn+4 Mn1 0.3333333 0.6666667 0.3008 1 4
    Mn+4 Mn2 0.3333333 0.6666667 0.4046 0.875 4
    Nb+5 Nb7 0.3333333 0.6666667 0.4046 0.125 4
    O-2 O1 0.1764 0.8075 0.25 0.5 12
    O-2 O2 0.1773 0.3545 0.4467 1 24
    O-2 O3 0.4817 0.9631 0.351 1 24
loop_
    _geom_bond_atom_site_label_1
    _geom_bond_atom_site_label_2
    _geom_bond_site_symmetry_1
    _geom_bond_site_symmetry_2
    _geom_bond_distance
    Ba1 O1 1_555 7_555 2.8259(2)
    Ba1 O1 1_555 5_555 2.8259(2)
    Ba1 O1 1_555 11_665 2.8259(2)
    Ba1 O1 1_555 23_665 2.8259(2)
    Ba1 O1 1_555 9_655 2.8259(2)
    Ba1 O1 1_555 1_655 2.8259(2)
    Ba1 O1 1_555 7_545 2.9181(2)
    Ba1 O1 1_555 5_565 2.9181(2)
    Ba1 O1 1_555 23_565 2.9181(2)
    Ba1 O1 1_555 11_765 2.9181(2)
    Ba1 O1 1_555 1_545 2.9181(2)
    Ba1 O1 1_555 9_765 2.9181(2)
    Ba1 O3 1_555 8_545 3.0016(2)
    Ba1 O3 1_555 1_545 3.0016(2)
    Ba1 O3 1_555 11_765 3.0016(2)
    Ba1 O3 1_555 9_765 3.0016(2)
    Ba1 O3 1_555 23_565 3.0016(2)
    Ba1 O3 1_555 5_565 3.0016(2)
    Ba1 O3 1_555 24_565 3.0016(2)
    Ba1 O3 1_555 6_565 3.0016(2)
    Ba1 O3 1_555 7_545 3.0016(2)
    Ba1 O3 1_555 21_545 3.0016(2)
    Ba1 O3 1_555 12_765 3.0016(2)
    Ba1 O3 1_555 10_765 3.0016(2)
    Ba2 O3 1_555 12_765 2.7560(2)
    Ba2 O3 1_555 6_565 2.7560(2)
    Ba2 O3 1_555 10_765 2.7560(2)
    Ba2 O3 1_555 24_565 2.7560(2)
    Ba2 O3 1_555 1_545 2.7560(2)
    Ba2 O3 1_555 8_545 2.7560(2)
    Ba2 O2 1_555 10_665 2.8748(2)
    Ba2 O2 1_555 1_555 2.8748(2)
    Ba2 O2 1_555 12_655 2.8748(2)
    Ba2 O2 1_555 8_655 2.8748(2)
    Ba2 O2 1_555 24_555 2.8748(2)
    Ba2 O2 1_555 6_665 2.8748(2)
    Ba2 O2 1_555 12_665 2.8754(2)
    Ba2 O2 1_555 8_555 2.8754(2)
    Ba2 O2 1_555 10_655 2.8754(2)
    Ba2 O2 1_555 1_655 2.8754(2)
    Ba2 O2 1_555 6_555 2.8754(2)
    Ba2 O2 1_555 24_665 2.8754(2)
    Ba2 O2 1_555 15_556 3.1128(3)
    Ba2 O2 1_555 13_556 3.1128(3)
    Ba2 O2 1_555 19_656 3.1128(3)
    Ba2 O2 1_555 22_656 3.1128(3)
    Ba2 O2 1_555 3_666 3.1128(3)
    Ba2 O2 1_555 17_666 3.1128(3)
    Ba3 O1 1_555 23_565 2.8371(2)
    Ba3 O1 1_555 11_665 2.8371(2)
    Ba3 O1 1_555 9_655 2.8371(2)
    Ba3 O1 1_555 1_545 2.8371(2)
    Ba3 O1 1_555 5_455 2.8371(2)
    Ba3 O1 1_555 7_445 2.8371(2)
    Ba3 O3 1_555 12_655 2.8790(2)
    Ba3 O3 1_555 8_545 2.8790(2)
    Ba3 O3 1_555 10_665 2.8790(2)
    Ba3 O3 1_555 1_445 2.8790(2)
    Ba3 O3 1_555 24_455 2.8790(2)
    Ba3 O3 1_555 6_565 2.8790(2)
    Ba3 O3 1_555 10_655 2.8807(2)
    Ba3 O3 1_555 1_545 2.8807(2)
    Ba3 O3 1_555 12_665 2.8807(2)
    Ba3 O3 1_555 8_445 2.8807(2)
    Ba3 O3 1_555 6_455 2.8807(2)
    Ba3 O3 1_555 24_565 2.8807(2)
    Ba3 O2 1_555 12_555 3.0209(3)
    Ba3 O2 1_555 10_555 3.0209(3)
    Ba3 O2 1_555 6_555 3.0209(3)
    Ba3 O2 1_555 24_555 3.0209(3)
    Ba3 O2 1_555 8_555 3.0209(3)
    Ba3 O2 1_555 1_555 3.0209(3)
    Nb4 O2 1_555 22_556 2.16011(14)
    Nb4 O2 1_555 1_555 2.16011(14)
    Nb4 O2 1_555 19_556 2.16011(14)
    Nb4 O2 1_555 8_555 2.16011(14)
    Nb4 O2 1_555 3_556 2.16011(14)
    Nb4 O2 1_555 24_555 2.16011(14)
    Nb4 O2 1_555 6_555 2.16011(14)
    Nb4 O2 1_555 17_556 2.16011(14)
    Nb4 O2 1_555 15_556 2.16011(14)
    Nb4 O2 1_555 13_556 2.16011(14)
    Nb4 O2 1_555 10_555 2.16011(14)
    Nb4 O2 1_555 12_555 2.16011(14)
    Mn1 O3 1_555 12_665 1.88605(12)
    Mn1 O3 1_555 10_665 1.88605(12)
    Mn1 O3 1_555 24_565 1.88605(12)
    Mn1 O3 1_555 6_565 1.88605(12)
    Mn1 O3 1_555 1_555 1.88605(12)
    Mn1 O3 1_555 8_555 1.88605(12)
    Mn1 O1 1_555 5_565 1.90061(12)
    Mn1 O1 1_555 7_555 1.90061(12)
    Mn1 O1 1_555 9_665 1.90061(12)
    Mn1 O1 1_555 1_555 1.90061(12)
    Mn1 O1 1_555 11_665 1.90061(12)
    Mn1 O1 1_555 23_565 1.90061(12)
    Mn1 Mn1 1_555 5_565 2.3870(3)
    Mn1 Nb7 1_555 1_555 2.4387(3)
    Mn1 Mn2 1_555 1_555 2.4387(3)
    Mn2 Nb7 1_555 1_555 0.00000
    Mn2 O2 1_555 1_555 1.83863(12)
    Mn2 O2 1_555 24_565 1.83863(12)
    Mn2 O2 1_555 8_555 1.83863(12)
    Mn2 O2 1_555 6_565 1.83863(12)
    Mn2 O2 1_555 12_665 1.83863(12)
    Mn2 O2 1_555 10_665 1.83863(12)
    Mn2 O3 1_555 1_555 1.93701(13)
    Mn2 O3 1_555 8_555 1.93701(13)
    Mn2 O3 1_555 24_565 1.93701(13)
    Mn2 O3 1_555 6_565 1.93701(13)
    Mn2 O3 1_555 12_665 1.93701(13)
    Mn2 O3 1_555 10_665 1.93701(13)
    Mn2 Mn1 1_555 1_555 2.4387(3)
    Nb7 Mn2 1_555 1_555 0.00000
    Nb7 O2 1_555 1_555 1.83863(12)
    Nb7 O2 1_555 24_565 1.83863(12)
    Nb7 O2 1_555 8_555 1.83863(12)
    Nb7 O2 1_555 6_565 1.83863(12)
    Nb7 O2 1_555 12_665 1.83863(12)
    Nb7 O2 1_555 10_665 1.83863(12)
    Nb7 O3 1_555 1_555 1.93701(13)
    Nb7 O3 1_555 8_555 1.93701(13)
    Nb7 O3 1_555 24_565 1.93701(13)
    Nb7 O3 1_555 6_565 1.93701(13)
    Nb7 O3 1_555 12_665 1.93701(13)
    Nb7 O3 1_555 10_665 1.93701(13)
    Nb7 Mn1 1_555 1_555 2.4387(3)
    O1 O1 1_555 9_665 0.092303(7)
    O1 Mn1 1_555 5_565 1.90061(12)
    O1 Mn1 1_555 1_555 1.90061(12)
    O1 O1 1_555 23_565 2.51455(18)
    O1 O1 1_555 5_565 2.56195(19)
    O1 O1 1_555 11_665 2.56195(19)
    O1 O1 1_555 7_555 2.60686(19)
    O1 O3 1_555 12_665 2.7729(3)
    O1 O3 1_555 11_665 2.7729(3)
    O1 O3 1_555 10_665 2.7737(3)
    O1 O3 1_555 9_665 2.7737(3)
    O1 O3 1_555 7_555 2.8150(3)
    O1 O3 1_555 8_555 2.8150(3)
    O1 O3 1_555 21_555 2.8158(3)
    O1 O3 1_555 1_555 2.8158(3)
    O1 Ba1 1_555 1_455 2.8259(2)
    O1 Ba3 1_555 5_565 2.8371(2)
    O1 Ba3 1_555 1_565 2.8371(2)
    O1 Ba1 1_555 1_565 2.9181(2)
    O1 O1 1_555 7_455 3.1263(2)
    O1 O1 1_555 5_465 3.1734(2)
    O1 O1 1_555 11_675 3.1734(2)
    O2 O2 1_555 8_555 0.00057331(4)
    O2 Mn2 1_555 1_555 1.83863(12)
    O2 Nb7 1_555 1_555 1.83863(12)
    O2 Nb4 1_555 1_555 2.16011(14)
    O2 O2 1_555 10_665 2.6843(2)
    O2 O2 1_555 6_565 2.6845(2)
    O2 O2 1_555 12_665 2.6845(2)
    O2 O2 1_555 24_565 2.6848(2)
    O2 O3 1_555 6_565 2.7091(2)
    O2 O3 1_555 10_665 2.7094(2)
    O2 O3 1_555 24_565 2.7100(2)
    O2 O3 1_555 12_665 2.7103(2)
    O2 Ba2 1_555 1_555 2.8748(2)
    O2 Ba2 1_555 1_455 2.8754(2)
    O2 Ba3 1_555 1_555 3.0209(3)
    O2 O2 1_555 24_555 3.0483(2)
    O2 O2 1_555 6_555 3.0486(2)
    O2 O2 1_555 12_555 3.0486(2)
    O2 O2 1_555 10_555 3.0489(2)
    O2 O2 1_555 15_556 3.0608(3)
    O2 O2 1_555 19_556 3.0611(3)
    O2 O2 1_555 13_556 3.0611(3)
    O2 O2 1_555 22_556 3.0614(3)
    O2 Ba2 1_555 3_666 3.1128(3)
    O3 O3 1_555 8_555 0.00171994(13)
    O3 Mn1 1_555 1_555 1.88605(12)
    O3 Nb7 1_555 1_555 1.93701(13)
    O3 Mn2 1_555 1_555 1.93701(13)
    O3 O3 1_555 24_565 2.54838(19)
    O3 O3 1_555 6_565 2.54924(19)
    O3 O3 1_555 12_665 2.54924(19)
    O3 O3 1_555 10_665 2.55010(19)
    O3 O2 1_555 12_665 2.7091(2)
    O3 O2 1_555 10_665 2.7094(2)
    O3 O2 1_555 24_565 2.7100(2)
    O3 O2 1_555 6_565 2.7103(2)
    O3 Ba2 1_555 1_565 2.7560(2)
    O3 O1 1_555 5_565 2.7729(3)
    O3 O1 1_555 9_665 2.7737(3)
    O3 O1 1_555 7_555 2.8150(3)
    O3 O1 1_555 1_555 2.8158(3)
    O3 Ba3 1_555 1_665 2.8790(2)
    O3 Ba3 1_555 1_565 2.8807(2)
    O3 Ba1 1_555 1_565 3.0016(2)
    O3 O3 1_555 10_775 3.1830(2)
    O3 O3 1_555 6_575 3.1839(2)
    O3 O3 1_555 12_775 3.1839(2)
    O3 O3 1_555 24_575 3.1848(2)
loop_
    _geom_angle_atom_site_label_1
    _geom_angle_atom_site_label_2
    _geom_angle_atom_site_label_3
    _geom_angle_site_symmetry_1
    _geom_angle_site_symmetry_2
    _geom_angle_site_symmetry_3
    _geom_angle
    O1 Ba1 O1 5_555 1_555 7_555 172.835
    O1 Ba1 O1 11_665 1_555 5_555 120.000
    O1 Ba1 O1 11_665 1_555 7_555 52.835
    O1 Ba1 O1 23_665 1_555 11_665 172.835
    O1 Ba1 O1 23_665 1_555 5_555 67.165
    O1 Ba1 O1 23_665 1_555 7_555 120.000
    O1 Ba1 O1 9_655 1_555 23_665 120.000
    O1 Ba1 O1 9_655 1_555 11_665 67.165
    O1 Ba1 O1 9_655 1_555 5_555 52.835
    O1 Ba1 O1 9_655 1_555 7_555 120.000
    O1 Ba1 O1 1_655 1_555 9_655 172.835
    O1 Ba1 O1 1_655 1_555 23_665 52.835
    O1 Ba1 O1 1_655 1_555 11_665 120.000
    O1 Ba1 O1 1_655 1_555 5_555 120.000
    O1 Ba1 O1 1_655 1_555 7_555 67.165
    O1 Ba1 O1 7_545 1_555 1_655 119.887
    O1 Ba1 O1 7_545 1_555 9_655 52.948
    O1 Ba1 O1 7_545 1_555 23_665 67.052
    O1 Ba1 O1 7_545 1_555 11_665 120.113
    O1 Ba1 O1 7_545 1_555 5_555 0.113252782431(2)
    O1 Ba1 O1 7_545 1_555 7_555 172.948
    O1 Ba1 O1 5_565 1_555 7_545 173.061
    O1 Ba1 O1 5_565 1_555 1_655 67.052
    O1 Ba1 O1 5_565 1_555 9_655 120.113
    O1 Ba1 O1 5_565 1_555 23_665 119.887
    O1 Ba1 O1 5_565 1_555 11_665 52.948
    O1 Ba1 O1 5_565 1_555 5_555 172.948
    O1 Ba1 O1 5_565 1_555 7_555 0.113252782425(2)
    O1 Ba1 O1 23_565 1_555 5_565 53.061
    O1 Ba1 O1 23_565 1_555 7_545 120.000
    O1 Ba1 O1 23_565 1_555 1_655 120.113
    O1 Ba1 O1 23_565 1_555 9_655 67.052
    O1 Ba1 O1 23_565 1_555 23_665 172.948
    O1 Ba1 O1 23_565 1_555 11_665 0.113252782431(2)
    O1 Ba1 O1 23_565 1_555 5_555 119.887
    O1 Ba1 O1 23_565 1_555 7_555 52.948
    O1 Ba1 O1 11_765 1_555 23_565 173.061
    O1 Ba1 O1 11_765 1_555 5_565 120.000
    O1 Ba1 O1 11_765 1_555 7_545 66.939
    O1 Ba1 O1 11_765 1_555 1_655 52.948
    O1 Ba1 O1 11_765 1_555 9_655 119.887
    O1 Ba1 O1 11_765 1_555 23_665 0.113252782431(7)
    O1 Ba1 O1 11_765 1_555 11_665 172.948
    O1 Ba1 O1 11_765 1_555 5_555 67.052
    O1 Ba1 O1 11_765 1_555 7_555 120.113
    O1 Ba1 O1 1_545 1_555 11_765 120.000
    O1 Ba1 O1 1_545 1_555 23_565 66.939
    O1 Ba1 O1 1_545 1_555 5_565 120.000
    O1 Ba1 O1 1_545 1_555 7_545 53.061
    O1 Ba1 O1 1_545 1_555 1_655 172.948
    O1 Ba1 O1 1_545 1_555 9_655 0.113252782431(2)
    O1 Ba1 O1 1_545 1_555 23_665 120.113
    O1 Ba1 O1 1_545 1_555 11_665 67.052
    O1 Ba1 O1 1_545 1_555 5_555 52.948
    O1 Ba1 O1 1_545 1_555 7_555 119.887
    O1 Ba1 O1 9_765 1_555 1_545 173.061
    O1 Ba1 O1 9_765 1_555 11_765 53.061
    O1 Ba1 O1 9_765 1_555 23_565 120.000
    O1 Ba1 O1 9_765 1_555 5_565 66.939
    O1 Ba1 O1 9_765 1_555 7_545 120.000
    O1 Ba1 O1 9_765 1_555 1_655 0.113252782425(2)
    O1 Ba1 O1 9_765 1_555 9_655 172.948
    O1 Ba1 O1 9_765 1_555 23_665 52.948
    O1 Ba1 O1 9_765 1_555 11_665 119.887
    O1 Ba1 O1 9_765 1_555 5_555 120.113
    O1 Ba1 O1 9_765 1_555 7_555 67.052
    O3 Ba1 O1 8_545 1_555 9_765 120.732(3)
    O3 Ba1 O1 8_545 1_555 1_545 56.767(3)
    O3 Ba1 O1 8_545 1_555 11_765 92.14030(19)
    O3 Ba1 O1 8_545 1_555 23_565 92.10751(19)
    O3 Ba1 O1 8_545 1_555 5_565 120.711(3)
    O3 Ba1 O1 8_545 1_555 7_545 56.784(3)
    O3 Ba1 O1 8_545 1_555 1_655 120.687(3)
    O3 Ba1 O1 8_545 1_555 9_655 56.730(3)
    O3 Ba1 O1 8_545 1_555 23_665 92.2096(2)
    O3 Ba1 O1 8_545 1_555 11_665 92.17678(19)
    O3 Ba1 O1 8_545 1_555 5_555 56.747(3)
    O3 Ba1 O1 8_545 1_555 7_555 120.666(3)
    O3 Ba1 O3 1_545 1_555 8_545 0.032831(3)
    O3 Ba1 O1 1_545 1_555 9_765 120.711(3)
    O3 Ba1 O1 1_545 1_555 1_545 56.784(3)
    O3 Ba1 O1 1_545 1_555 11_765 92.10751(19)
    O3 Ba1 O1 1_545 1_555 23_565 92.14030(19)
    O3 Ba1 O1 1_545 1_555 5_565 120.732(3)
    O3 Ba1 O1 1_545 1_555 7_545 56.767(3)
    O3 Ba1 O1 1_545 1_555 1_655 120.666(3)
    O3 Ba1 O1 1_545 1_555 9_655 56.747(3)
    O3 Ba1 O1 1_545 1_555 23_665 92.17678(19)
    O3 Ba1 O1 1_545 1_555 11_665 92.2096(2)
    O3 Ba1 O1 1_545 1_555 5_555 56.730(3)
    O3 Ba1 O1 1_545 1_555 7_555 120.687(3)
    O3 Ba1 O3 11_765 1_555 1_545 144.339(3)
    O3 Ba1 O3 11_765 1_555 8_545 144.369(3)
    O3 Ba1 O1 11_765 1_555 9_765 56.767(3)
    O3 Ba1 O1 11_765 1_555 1_545 120.732(3)
    O3 Ba1 O1 11_765 1_555 11_765 56.784(3)
    O3 Ba1 O1 11_765 1_555 23_565 120.711(3)
    O3 Ba1 O1 11_765 1_555 5_565 92.10751(19)
    O3 Ba1 O1 11_765 1_555 7_545 92.14030(19)
    O3 Ba1 O1 11_765 1_555 1_655 56.730(3)
    O3 Ba1 O1 11_765 1_555 9_655 120.687(3)
    O3 Ba1 O1 11_765 1_555 23_665 56.747(3)
    O3 Ba1 O1 11_765 1_555 11_665 120.666(3)
    O3 Ba1 O1 11_765 1_555 5_555 92.2096(2)
    O3 Ba1 O1 11_765 1_555 7_555 92.17678(19)
    O3 Ba1 O3 9_765 1_555 11_765 0.032831(3)
    O3 Ba1 O3 9_765 1_555 1_545 144.309(3)
    O3 Ba1 O3 9_765 1_555 8_545 144.339(3)
    O3 Ba1 O1 9_765 1_555 9_765 56.784(3)
    O3 Ba1 O1 9_765 1_555 1_545 120.711(3)
    O3 Ba1 O1 9_765 1_555 11_765 56.767(3)
    O3 Ba1 O1 9_765 1_555 23_565 120.732(3)
    O3 Ba1 O1 9_765 1_555 5_565 92.14030(19)
    O3 Ba1 O1 9_765 1_555 7_545 92.10751(19)
    O3 Ba1 O1 9_765 1_555 1_655 56.747(3)
    O3 Ba1 O1 9_765 1_555 9_655 120.666(3)
    O3 Ba1 O1 9_765 1_555 23_665 56.730(3)
    O3 Ba1 O1 9_765 1_555 11_665 120.687(3)
    O3 Ba1 O1 9_765 1_555 5_555 92.17678(19)
    O3 Ba1 O1 9_765 1_555 7_555 92.2096(2)
    O3 Ba1 O3 23_565 1_555 9_765 64.060(6)
    O3 Ba1 O3 23_565 1_555 11_765 64.041(6)
    O3 Ba1 O3 23_565 1_555 1_545 144.369(3)
    O3 Ba1 O3 23_565 1_555 8_545 144.339(3)
    O3 Ba1 O1 23_565 1_555 9_765 92.10751(19)
    O3 Ba1 O1 23_565 1_555 1_545 92.14030(19)
    O3 Ba1 O1 23_565 1_555 11_765 120.711(3)
    O3 Ba1 O1 23_565 1_555 23_565 56.784(3)
    O3 Ba1 O1 23_565 1_555 5_565 56.767(3)
    O3 Ba1 O1 23_565 1_555 7_545 120.732(3)
    O3 Ba1 O1 23_565 1_555 1_655 92.17678(19)
    O3 Ba1 O1 23_565 1_555 9_655 92.2096(2)
    O3 Ba1 O1 23_565 1_555 23_665 120.666(3)
    O3 Ba1 O1 23_565 1_555 11_665 56.747(3)
    O3 Ba1 O1 23_565 1_555 5_555 120.687(3)
    O3 Ba1 O1 23_565 1_555 7_555 56.730(3)
    O3 Ba1 O3 5_565 1_555 23_565 0.032831(3)
    O3 Ba1 O3 5_565 1_555 9_765 64.079(6)
    O3 Ba1 O3 5_565 1_555 11_765 64.060(6)
    O3 Ba1 O3 5_565 1_555 1_545 144.339(3)
    O3 Ba1 O3 5_565 1_555 8_545 144.309(3)
    O3 Ba1 O1 5_565 1_555 9_765 92.14030(19)
    O3 Ba1 O1 5_565 1_555 1_545 92.10751(19)
    O3 Ba1 O1 5_565 1_555 11_765 120.732(3)
    O3 Ba1 O1 5_565 1_555 23_565 56.767(3)
    O3 Ba1 O1 5_565 1_555 5_565 56.784(3)
    O3 Ba1 O1 5_565 1_555 7_545 120.711(3)
    O3 Ba1 O1 5_565 1_555 1_655 92.2096(2)
    O3 Ba1 O1 5_565 1_555 9_655 92.17678(19)
    O3 Ba1 O1 5_565 1_555 23_665 120.687(3)
    O3 Ba1 O1 5_565 1_555 11_665 56.730(3)
    O3 Ba1 O1 5_565 1_555 5_555 120.666(3)
    O3 Ba1 O1 5_565 1_555 7_555 56.747(3)
    O3 Ba1 O3 24_565 1_555 5_565 104.472(8)
    O3 Ba1 O3 24_565 1_555 23_565 104.472(8)
    O3 Ba1 O3 24_565 1_555 9_765 144.339(3)
    O3 Ba1 O3 24_565 1_555 11_765 144.309(3)
    O3 Ba1 O3 24_565 1_555 1_545 64.079(6)
    O3 Ba1 O3 24_565 1_555 8_545 64.060(6)
    O3 Ba1 O1 24_565 1_555 9_765 92.10751(19)
    O3 Ba1 O1 24_565 1_555 1_545 92.14030(19)
    O3 Ba1 O1 24_565 1_555 11_765 120.711(3)
    O3 Ba1 O1 24_565 1_555 23_565 56.784(3)
    O3 Ba1 O1 24_565 1_555 5_565 56.767(3)
    O3 Ba1 O1 24_565 1_555 7_545 120.732(3)
    O3 Ba1 O1 24_565 1_555 1_655 92.17678(19)
    O3 Ba1 O1 24_565 1_555 9_655 92.2096(2)
    O3 Ba1 O1 24_565 1_555 23_665 120.666(3)
    O3 Ba1 O1 24_565 1_555 11_665 56.747(3)
    O3 Ba1 O1 24_565 1_555 5_555 120.687(3)
    O3 Ba1 O1 24_565 1_555 7_555 56.730(3)
    O3 Ba1 O3 6_565 1_555 24_565 0.032831(3)
    O3 Ba1 O3 6_565 1_555 5_565 104.472(8)
    O3 Ba1 O3 6_565 1_555 23_565 104.472(8)
    O3 Ba1 O3 6_565 1_555 9_765 144.369(3)
    O3 Ba1 O3 6_565 1_555 11_765 144.339(3)
    O3 Ba1 O3 6_565 1_555 1_545 64.060(6)
    O3 Ba1 O3 6_565 1_555 8_545 64.041(6)
    O3 Ba1 O1 6_565 1_555 9_765 92.14030(19)
    O3 Ba1 O1 6_565 1_555 1_545 92.10751(19)
    O3 Ba1 O1 6_565 1_555 11_765 120.732(3)
    O3 Ba1 O1 6_565 1_555 23_565 56.767(3)
    O3 Ba1 O1 6_565 1_555 5_565 56.784(3)
    O3 Ba1 O1 6_565 1_555 7_545 120.711(3)
    O3 Ba1 O1 6_565 1_555 1_655 92.2096(2)
    O3 Ba1 O1 6_565 1_555 9_655 92.17678(19)
    O3 Ba1 O1 6_565 1_555 23_665 120.687(3)
    O3 Ba1 O1 6_565 1_555 11_665 56.730(3)
    O3 Ba1 O1 6_565 1_555 5_555 120.666(3)
    O3 Ba1 O1 6_565 1_555 7_555 56.747(3)
    O3 Ba1 O3 7_545 1_555 6_565 144.309(3)
    O3 Ba1 O3 7_545 1_555 24_565 144.339(3)
    O3 Ba1 O3 7_545 1_555 5_565 64.041(6)
    O3 Ba1 O3 7_545 1_555 23_565 64.060(6)
    O3 Ba1 O3 7_545 1_555 9_765 64.060(6)
    O3 Ba1 O3 7_545 1_555 11_765 64.079(6)
    O3 Ba1 O3 7_545 1_555 1_545 104.472(8)
    O3 Ba1 O3 7_545 1_555 8_545 104.472(8)
    O3 Ba1 O1 7_545 1_555 9_765 120.732(3)
    O3 Ba1 O1 7_545 1_555 1_545 56.767(3)
    O3 Ba1 O1 7_545 1_555 11_765 92.14030(19)
    O3 Ba1 O1 7_545 1_555 23_565 92.10751(19)
    O3 Ba1 O1 7_545 1_555 5_565 120.711(3)
    O3 Ba1 O1 7_545 1_555 7_545 56.784(3)
    O3 Ba1 O1 7_545 1_555 1_655 120.687(3)
    O3 Ba1 O1 7_545 1_555 9_655 56.730(3)
    O3 Ba1 O1 7_545 1_555 23_665 92.2096(2)
    O3 Ba1 O1 7_545 1_555 11_665 92.17678(19)
    O3 Ba1 O1 7_545 1_555 5_555 56.747(3)
    O3 Ba1 O1 7_545 1_555 7_555 120.666(3)
    O3 Ba1 O3 21_545 1_555 7_545 0.032831(3)
    O3 Ba1 O3 21_545 1_555 6_565 144.339(3)
    O3 Ba1 O3 21_545 1_555 24_565 144.369(3)
    O3 Ba1 O3 21_545 1_555 5_565 64.060(6)
    O3 Ba1 O3 21_545 1_555 23_565 64.079(6)
    O3 Ba1 O3 21_545 1_555 9_765 64.041(6)
    O3 Ba1 O3 21_545 1_555 11_765 64.060(6)
    O3 Ba1 O3 21_545 1_555 1_545 104.472(8)
    O3 Ba1 O3 21_545 1_555 8_545 104.472(8)
    O3 Ba1 O1 21_545 1_555 9_765 120.711(3)
    O3 Ba1 O1 21_545 1_555 1_545 56.784(3)
    O3 Ba1 O1 21_545 1_555 11_765 92.10751(19)
    O3 Ba1 O1 21_545 1_555 23_565 92.14030(19)
    O3 Ba1 O1 21_545 1_555 5_565 120.732(3)
    O3 Ba1 O1 21_545 1_555 7_545 56.767(3)
    O3 Ba1 O1 21_545 1_555 1_655 120.666(3)
    O3 Ba1 O1 21_545 1_555 9_655 56.747(3)
    O3 Ba1 O1 21_545 1_555 23_665 92.17678(19)
    O3 Ba1 O1 21_545 1_555 11_665 92.2096(2)
    O3 Ba1 O1 21_545 1_555 5_555 56.730(3)
    O3 Ba1 O1 21_545 1_555 7_555 120.687(3)
    O3 Ba1 O3 12_765 1_555 21_545 144.339(3)
    O3 Ba1 O3 12_765 1_555 7_545 144.369(3)
    O3 Ba1 O3 12_765 1_555 6_565 64.060(6)
    O3 Ba1 O3 12_765 1_555 24_565 64.041(6)
    O3 Ba1 O3 12_765 1_555 5_565 144.339(3)
    O3 Ba1 O3 12_765 1_555 23_565 144.309(3)
    O3 Ba1 O3 12_765 1_555 9_765 104.472(8)
    O3 Ba1 O3 12_765 1_555 11_765 104.472(8)
    O3 Ba1 O3 12_765 1_555 1_545 64.060(6)
    O3 Ba1 O3 12_765 1_555 8_545 64.079(6)
    O3 Ba1 O1 12_765 1_555 9_765 56.767(3)
    O3 Ba1 O1 12_765 1_555 1_545 120.732(3)
    O3 Ba1 O1 12_765 1_555 11_765 56.784(3)
    O3 Ba1 O1 12_765 1_555 23_565 120.711(3)
    O3 Ba1 O1 12_765 1_555 5_565 92.10751(19)
    O3 Ba1 O1 12_765 1_555 7_545 92.14030(19)
    O3 Ba1 O1 12_765 1_555 1_655 56.730(3)
    O3 Ba1 O1 12_765 1_555 9_655 120.687(3)
    O3 Ba1 O1 12_765 1_555 23_665 56.747(3)
    O3 Ba1 O1 12_765 1_555 11_665 120.666(3)
    O3 Ba1 O1 12_765 1_555 5_555 92.2096(2)
    O3 Ba1 O1 12_765 1_555 7_555 92.17678(19)
    O3 Ba1 O3 10_765 1_555 12_765 0.032831(3)
    O3 Ba1 O3 10_765 1_555 21_545 144.309(3)
    O3 Ba1 O3 10_765 1_555 7_545 144.339(3)
    O3 Ba1 O3 10_765 1_555 6_565 64.079(6)
    O3 Ba1 O3 10_765 1_555 24_565 64.060(6)
    O3 Ba1 O3 10_765 1_555 5_565 144.369(3)
    O3 Ba1 O3 10_765 1_555 23_565 144.339(3)
    O3 Ba1 O3 10_765 1_555 9_765 104.472(8)
    O3 Ba1 O3 10_765 1_555 11_765 104.472(8)
    O3 Ba1 O3 10_765 1_555 1_545 64.041(6)
    O3 Ba1 O3 10_765 1_555 8_545 64.060(6)
    O3 Ba1 O1 10_765 1_555 9_765 56.784(3)
    O3 Ba1 O1 10_765 1_555 1_545 120.711(3)
    O3 Ba1 O1 10_765 1_555 11_765 56.767(3)
    O3 Ba1 O1 10_765 1_555 23_565 120.732(3)
    O3 Ba1 O1 10_765 1_555 5_565 92.14030(19)
    O3 Ba1 O1 10_765 1_555 7_545 92.10751(19)
    O3 Ba1 O1 10_765 1_555 1_655 56.747(3)
    O3 Ba1 O1 10_765 1_555 9_655 120.666(3)
    O3 Ba1 O1 10_765 1_555 23_665 56.730(3)
    O3 Ba1 O1 10_765 1_555 11_665 120.687(3)
    O3 Ba1 O1 10_765 1_555 5_555 92.17678(19)
    O3 Ba1 O1 10_765 1_555 7_555 92.2096(2)
    O3 Ba2 O3 6_565 1_555 12_765 70.568(6)
    O3 Ba2 O3 10_765 1_555 6_565 70.590(6)
    O3 Ba2 O3 10_765 1_555 12_765 0.035757(3)
    O3 Ba2 O3 24_565 1_555 10_765 70.568(6)
    O3 Ba2 O3 24_565 1_555 6_565 0.035757(3)
    O3 Ba2 O3 24_565 1_555 12_765 70.547(6)
    O3 Ba2 O3 1_545 1_555 24_565 70.590(6)
    O3 Ba2 O3 1_545 1_555 10_765 70.547(6)
    O3 Ba2 O3 1_545 1_555 6_565 70.568(6)
    O3 Ba2 O3 1_545 1_555 12_765 70.568(6)
    O3 Ba2 O3 8_545 1_555 1_545 0.035757(3)
    O3 Ba2 O3 8_545 1_555 24_565 70.568(6)
    O3 Ba2 O3 8_545 1_555 10_765 70.568(6)
    O3 Ba2 O3 8_545 1_555 6_565 70.547(6)
    O3 Ba2 O3 8_545 1_555 12_765 70.590(6)
    O2 Ba2 O3 10_665 1_555 8_545 127.886(3)
    O2 Ba2 O3 10_665 1_555 1_545 127.910(3)
    O2 Ba2 O3 10_665 1_555 24_565 57.472(4)
    O2 Ba2 O3 10_665 1_555 10_765 94.3146(5)
    O2 Ba2 O3 10_665 1_555 6_565 57.492(4)
    O2 Ba2 O3 10_665 1_555 12_765 94.2788(5)
    O2 Ba2 O2 1_555 1_555 10_665 55.66064(4)
    O2 Ba2 O3 1_555 1_555 8_545 94.2788(5)
    O2 Ba2 O3 1_555 1_555 1_545 94.3146(5)
    O2 Ba2 O3 1_555 1_555 24_565 57.492(4)
    O2 Ba2 O3 1_555 1_555 10_765 127.910(3)
    O2 Ba2 O3 1_555 1_555 6_565 57.472(4)
    O2 Ba2 O3 1_555 1_555 12_765 127.886(3)
    O2 Ba2 O2 12_655 1_555 1_555 119.54444(13)
    O2 Ba2 O2 12_655 1_555 10_665 171.1615(10)
    O2 Ba2 O3 12_655 1_555 8_545 57.492(4)
    O2 Ba2 O3 12_655 1_555 1_545 57.472(4)
    O2 Ba2 O3 12_655 1_555 24_565 127.910(3)
    O2 Ba2 O3 12_655 1_555 10_765 94.2788(5)
    O2 Ba2 O3 12_655 1_555 6_565 127.886(3)
    O2 Ba2 O3 12_655 1_555 12_765 94.3146(5)
    O2 Ba2 O2 8_655 1_555 12_655 64.03418(5)
    O2 Ba2 O2 8_655 1_555 1_555 171.1615(10)
    O2 Ba2 O2 8_655 1_555 10_665 119.54444(13)
    O2 Ba2 O3 8_655 1_555 8_545 94.3146(5)
    O2 Ba2 O3 8_655 1_555 1_545 94.2788(5)
    O2 Ba2 O3 8_655 1_555 24_565 127.886(3)
    O2 Ba2 O3 8_655 1_555 10_765 57.472(4)
    O2 Ba2 O3 8_655 1_555 6_565 127.910(3)
    O2 Ba2 O3 8_655 1_555 12_765 57.492(4)
    O2 Ba2 O2 24_555 1_555 8_655 119.54444(13)
    O2 Ba2 O2 24_555 1_555 12_655 55.66064(4)
    O2 Ba2 O2 24_555 1_555 1_555 64.03418(5)
    O2 Ba2 O2 24_555 1_555 10_665 119.54444(13)
    O2 Ba2 O3 24_555 1_555 8_545 57.472(4)
    O2 Ba2 O3 24_555 1_555 1_545 57.492(4)
    O2 Ba2 O3 24_555 1_555 24_565 94.3146(5)
    O2 Ba2 O3 24_555 1_555 10_765 127.886(3)
    O2 Ba2 O3 24_555 1_555 6_565 94.2788(5)
    O2 Ba2 O3 24_555 1_555 12_765 127.910(3)
    O2 Ba2 O2 6_665 1_555 24_555 171.1615(10)
    O2 Ba2 O2 6_665 1_555 8_655 55.66064(4)
    O2 Ba2 O2 6_665 1_555 12_655 119.54444(13)
    O2 Ba2 O2 6_665 1_555 1_555 119.54444(13)
    O2 Ba2 O2 6_665 1_555 10_665 64.03418(5)
    O2 Ba2 O3 6_665 1_555 8_545 127.910(3)
    O2 Ba2 O3 6_665 1_555 1_545 127.886(3)
    O2 Ba2 O3 6_665 1_555 24_565 94.2788(5)
    O2 Ba2 O3 6_665 1_555 10_765 57.492(4)
    O2 Ba2 O3 6_665 1_555 6_565 94.3146(5)
    O2 Ba2 O3 6_665 1_555 12_765 57.472(4)
    O2 Ba2 O2 12_665 1_555 6_665 64.03380(5)
    O2 Ba2 O2 12_665 1_555 24_555 119.54495(13)
    O2 Ba2 O2 12_665 1_555 8_655 119.54412(13)
    O2 Ba2 O2 12_665 1_555 12_655 171.1624(10)
    O2 Ba2 O2 12_665 1_555 1_555 55.66109(4)
    O2 Ba2 O2 12_665 1_555 10_665 0.00088026(10)
    O2 Ba2 O3 12_665 1_555 8_545 127.886(3)
    O2 Ba2 O3 12_665 1_555 1_545 127.910(3)
    O2 Ba2 O3 12_665 1_555 24_565 57.471(4)
    O2 Ba2 O3 12_665 1_555 10_765 94.3137(5)
    O2 Ba2 O3 12_665 1_555 6_565 57.491(4)
    O2 Ba2 O3 12_665 1_555 12_765 94.2779(5)
    O2 Ba2 O2 8_555 1_555 12_665 55.66153(4)
    O2 Ba2 O2 8_555 1_555 6_665 119.54495(13)
    O2 Ba2 O2 8_555 1_555 24_555 64.03380(5)
    O2 Ba2 O2 8_555 1_555 8_655 171.1624(10)
    O2 Ba2 O2 8_555 1_555 12_655 119.54412(13)
    O2 Ba2 O2 8_555 1_555 1_555 0.00088026(10)
    O2 Ba2 O2 8_555 1_555 10_665 55.66109(4)
    O2 Ba2 O3 8_555 1_555 8_545 94.2779(5)
    O2 Ba2 O3 8_555 1_555 1_545 94.3137(5)
    O2 Ba2 O3 8_555 1_555 24_565 57.491(4)
    O2 Ba2 O3 8_555 1_555 10_765 127.910(3)
    O2 Ba2 O3 8_555 1_555 6_565 57.471(4)
    O2 Ba2 O3 8_555 1_555 12_765 127.886(3)
    O2 Ba2 O2 10_655 1_555 8_555 119.54462(13)
    O2 Ba2 O2 10_655 1_555 12_665 171.1632(10)
    O2 Ba2 O2 10_655 1_555 6_665 119.54412(13)
    O2 Ba2 O2 10_655 1_555 24_555 55.66109(4)
    O2 Ba2 O2 10_655 1_555 8_655 64.03380(5)
    O2 Ba2 O2 10_655 1_555 12_655 0.00088026(10)
    O2 Ba2 O2 10_655 1_555 1_555 119.54495(13)
    O2 Ba2 O2 10_655 1_555 10_665 171.1624(10)
    O2 Ba2 O3 10_655 1_555 8_545 57.491(4)
    O2 Ba2 O3 10_655 1_555 1_545 57.471(4)
    O2 Ba2 O3 10_655 1_555 24_565 127.910(3)
    O2 Ba2 O3 10_655 1_555 10_765 94.2779(5)
    O2 Ba2 O3 10_655 1_555 6_565 127.886(3)
    O2 Ba2 O3 10_655 1_555 12_765 94.3137(5)
    O2 Ba2 O2 1_655 1_555 10_655 64.03341(5)
    O2 Ba2 O2 1_655 1_555 8_555 171.1632(10)
    O2 Ba2 O2 1_655 1_555 12_665 119.54462(13)
    O2 Ba2 O2 1_655 1_555 6_665 55.66109(4)
    O2 Ba2 O2 1_655 1_555 24_555 119.54412(13)
    O2 Ba2 O2 1_655 1_555 8_655 0.00088026(10)
    O2 Ba2 O2 1_655 1_555 12_655 64.03380(5)
    O2 Ba2 O2 1_655 1_555 1_555 171.1624(10)
    O2 Ba2 O2 1_655 1_555 10_665 119.54495(13)
    O2 Ba2 O3 1_655 1_555 8_545 94.3137(5)
    O2 Ba2 O3 1_655 1_555 1_545 94.2779(5)
    O2 Ba2 O3 1_655 1_555 24_565 127.886(3)
    O2 Ba2 O3 1_655 1_555 10_765 57.471(4)
    O2 Ba2 O3 1_655 1_555 6_565 127.910(3)
    O2 Ba2 O3 1_655 1_555 12_765 57.491(4)
    O2 Ba2 O2 6_555 1_555 1_655 119.54462(13)
    O2 Ba2 O2 6_555 1_555 10_655 55.66153(4)
    O2 Ba2 O2 6_555 1_555 8_555 64.03341(5)
    O2 Ba2 O2 6_555 1_555 12_665 119.54462(13)
    O2 Ba2 O2 6_555 1_555 6_665 171.1624(10)
    O2 Ba2 O2 6_555 1_555 24_555 0.00088026(10)
    O2 Ba2 O2 6_555 1_555 8_655 119.54495(13)
    O2 Ba2 O2 6_555 1_555 12_655 55.66109(4)
    O2 Ba2 O2 6_555 1_555 1_555 64.03380(5)
    O2 Ba2 O2 6_555 1_555 10_665 119.54412(13)
    O2 Ba2 O3 6_555 1_555 8_545 57.471(4)
    O2 Ba2 O3 6_555 1_555 1_545 57.491(4)
    O2 Ba2 O3 6_555 1_555 24_565 94.3137(5)
    O2 Ba2 O3 6_555 1_555 10_765 127.886(3)
    O2 Ba2 O3 6_555 1_555 6_565 94.2779(5)
    O2 Ba2 O3 6_555 1_555 12_765 127.910(3)
    O2 Ba2 O2 24_665 1_555 6_555 171.1632(10)
    O2 Ba2 O2 24_665 1_555 1_655 55.66153(4)
    O2 Ba2 O2 24_665 1_555 10_655 119.54462(13)
    O2 Ba2 O2 24_665 1_555 8_555 119.54462(13)
    O2 Ba2 O2 24_665 1_555 12_665 64.03341(5)
    O2 Ba2 O2 24_665 1_555 6_665 0.00088026(10)
    O2 Ba2 O2 24_665 1_555 24_555 171.1624(10)
    O2 Ba2 O2 24_665 1_555 8_655 55.66109(4)
    O2 Ba2 O2 24_665 1_555 12_655 119.54495(13)
    O2 Ba2 O2 24_665 1_555 1_555 119.54412(13)
    O2 Ba2 O2 24_665 1_555 10_665 64.03380(5)
    O2 Ba2 O3 24_665 1_555 8_545 127.910(3)
    O2 Ba2 O3 24_665 1_555 1_545 127.886(3)
    O2 Ba2 O3 24_665 1_555 24_565 94.2779(5)
    O2 Ba2 O3 24_665 1_555 10_765 57.491(4)
    O2 Ba2 O3 24_665 1_555 6_565 94.3137(5)
    O2 Ba2 O3 24_665 1_555 12_765 57.471(4)
    O2 Ba2 O2 15_556 1_555 24_665 112.345(4)
    O2 Ba2 O2 15_556 1_555 6_555 61.341(2)
    O2 Ba2 O2 15_556 1_555 1_655 112.350(4)
    O2 Ba2 O2 15_556 1_555 10_655 85.5885(5)
    O2 Ba2 O2 15_556 1_555 8_555 61.335(2)
    O2 Ba2 O2 15_556 1_555 12_665 85.5779(5)
    O2 Ba2 O2 15_556 1_555 6_665 112.344(4)
    O2 Ba2 O2 15_556 1_555 24_555 61.340(2)
    O2 Ba2 O2 15_556 1_555 8_655 112.349(4)
    O2 Ba2 O2 15_556 1_555 12_655 85.5876(5)
    O2 Ba2 O2 15_556 1_555 1_555 61.334(2)
    O2 Ba2 O2 15_556 1_555 10_665 85.5771(5)
    O2 Ba2 O3 15_556 1_555 8_545 118.685(6)
    O2 Ba2 O3 15_556 1_555 1_545 118.703(6)
    O2 Ba2 O3 15_556 1_555 24_565 118.696(6)
    O2 Ba2 O3 15_556 1_555 10_765 168.0271(5)
    O2 Ba2 O3 15_556 1_555 6_565 118.678(6)
    O2 Ba2 O3 15_556 1_555 12_765 168.0271(5)
    O2 Ba2 O2 13_556 1_555 15_556 0.0105528(11)
    O2 Ba2 O2 13_556 1_555 24_665 112.350(4)
    O2 Ba2 O2 13_556 1_555 6_555 61.335(2)
    O2 Ba2 O2 13_556 1_555 1_655 112.345(4)
    O2 Ba2 O2 13_556 1_555 10_655 85.5779(5)
    O2 Ba2 O2 13_556 1_555 8_555 61.341(2)
    O2 Ba2 O2 13_556 1_555 12_665 85.5885(5)
    O2 Ba2 O2 13_556 1_555 6_665 112.349(4)
    O2 Ba2 O2 13_556 1_555 24_555 61.334(2)
    O2 Ba2 O2 13_556 1_555 8_655 112.344(4)
    O2 Ba2 O2 13_556 1_555 12_655 85.5771(5)
    O2 Ba2 O2 13_556 1_555 1_555 61.340(2)
    O2 Ba2 O2 13_556 1_555 10_665 85.5876(5)
    O2 Ba2 O3 13_556 1_555 8_545 118.678(6)
    O2 Ba2 O3 13_556 1_555 1_545 118.696(6)
    O2 Ba2 O3 13_556 1_555 24_565 118.703(6)
    O2 Ba2 O3 13_556 1_555 10_765 168.0271(5)
    O2 Ba2 O3 13_556 1_555 6_565 118.685(6)
    O2 Ba2 O3 13_556 1_555 12_765 168.0271(5)
    O2 Ba2 O2 19_656 1_555 13_556 51.089(6)
    O2 Ba2 O2 19_656 1_555 15_556 51.095(6)
    O2 Ba2 O2 19_656 1_555 24_665 85.5779(5)
    O2 Ba2 O2 19_656 1_555 6_555 85.5885(5)
    O2 Ba2 O2 19_656 1_555 1_655 61.335(2)
    O2 Ba2 O2 19_656 1_555 10_655 61.341(2)
    O2 Ba2 O2 19_656 1_555 8_555 112.350(4)
    O2 Ba2 O2 19_656 1_555 12_665 112.345(4)
    O2 Ba2 O2 19_656 1_555 6_665 85.5771(5)
    O2 Ba2 O2 19_656 1_555 24_555 85.5876(5)
    O2 Ba2 O2 19_656 1_555 8_655 61.334(2)
    O2 Ba2 O2 19_656 1_555 12_655 61.340(2)
    O2 Ba2 O2 19_656 1_555 1_555 112.349(4)
    O2 Ba2 O2 19_656 1_555 10_665 112.344(4)
    O2 Ba2 O3 19_656 1_555 8_545 118.703(6)
    O2 Ba2 O3 19_656 1_555 1_545 118.685(6)
    O2 Ba2 O3 19_656 1_555 24_565 168.0271(5)
    O2 Ba2 O3 19_656 1_555 10_765 118.678(6)
    O2 Ba2 O3 19_656 1_555 6_565 168.0271(5)
    O2 Ba2 O3 19_656 1_555 12_765 118.696(6)
    O2 Ba2 O2 22_656 1_555 19_656 0.0105528(11)
    O2 Ba2 O2 22_656 1_555 13_556 51.083(6)
    O2 Ba2 O2 22_656 1_555 15_556 51.089(6)
    O2 Ba2 O2 22_656 1_555 24_665 85.5885(5)
    O2 Ba2 O2 22_656 1_555 6_555 85.5779(5)
    O2 Ba2 O2 22_656 1_555 1_655 61.341(2)
    O2 Ba2 O2 22_656 1_555 10_655 61.335(2)
    O2 Ba2 O2 22_656 1_555 8_555 112.345(4)
    O2 Ba2 O2 22_656 1_555 12_665 112.350(4)
    O2 Ba2 O2 22_656 1_555 6_665 85.5876(5)
    O2 Ba2 O2 22_656 1_555 24_555 85.5771(5)
    O2 Ba2 O2 22_656 1_555 8_655 61.340(2)
    O2 Ba2 O2 22_656 1_555 12_655 61.334(2)
    O2 Ba2 O2 22_656 1_555 1_555 112.344(4)
    O2 Ba2 O2 22_656 1_555 10_665 112.349(4)
    O2 Ba2 O3 22_656 1_555 8_545 118.696(6)
    O2 Ba2 O3 22_656 1_555 1_545 118.678(6)
    O2 Ba2 O3 22_656 1_555 24_565 168.0271(5)
    O2 Ba2 O3 22_656 1_555 10_765 118.685(6)
    O2 Ba2 O3 22_656 1_555 6_565 168.0271(5)
    O2 Ba2 O3 22_656 1_555 12_765 118.703(6)
    O2 Ba2 O2 3_666 1_555 22_656 51.095(6)
    O2 Ba2 O2 3_666 1_555 19_656 51.089(6)
    O2 Ba2 O2 3_666 1_555 13_556 51.089(6)
    O2 Ba2 O2 3_666 1_555 15_556 51.083(6)
    O2 Ba2 O2 3_666 1_555 24_665 61.341(2)
    O2 Ba2 O2 3_666 1_555 6_555 112.345(4)
    O2 Ba2 O2 3_666 1_555 1_655 85.5885(5)
    O2 Ba2 O2 3_666 1_555 10_655 112.350(4)
    O2 Ba2 O2 3_666 1_555 8_555 85.5779(5)
    O2 Ba2 O2 3_666 1_555 12_665 61.335(2)
    O2 Ba2 O2 3_666 1_555 6_665 61.340(2)
    O2 Ba2 O2 3_666 1_555 24_555 112.344(4)
    O2 Ba2 O2 3_666 1_555 8_655 85.5876(5)
    O2 Ba2 O2 3_666 1_555 12_655 112.349(4)
    O2 Ba2 O2 3_666 1_555 1_555 85.5771(5)
    O2 Ba2 O2 3_666 1_555 10_665 61.334(2)
    O2 Ba2 O3 3_666 1_555 8_545 168.0271(5)
    O2 Ba2 O3 3_666 1_555 1_545 168.0271(5)
    O2 Ba2 O3 3_666 1_555 24_565 118.678(6)
    O2 Ba2 O3 3_666 1_555 10_765 118.703(6)
    O2 Ba2 O3 3_666 1_555 6_565 118.696(6)
    O2 Ba2 O3 3_666 1_555 12_765 118.685(6)
    O2 Ba2 O2 17_666 1_555 3_666 0.0105528(11)
    O2 Ba2 O2 17_666 1_555 22_656 51.089(6)
    O2 Ba2 O2 17_666 1_555 19_656 51.083(6)
    O2 Ba2 O2 17_666 1_555 13_556 51.095(6)
    O2 Ba2 O2 17_666 1_555 15_556 51.089(6)
    O2 Ba2 O2 17_666 1_555 24_665 61.335(2)
    O2 Ba2 O2 17_666 1_555 6_555 112.350(4)
    O2 Ba2 O2 17_666 1_555 1_655 85.5779(5)
    O2 Ba2 O2 17_666 1_555 10_655 112.345(4)
    O2 Ba2 O2 17_666 1_555 8_555 85.5885(5)
    O2 Ba2 O2 17_666 1_555 12_665 61.341(2)
    O2 Ba2 O2 17_666 1_555 6_665 61.334(2)
    O2 Ba2 O2 17_666 1_555 24_555 112.349(4)
    O2 Ba2 O2 17_666 1_555 8_655 85.5771(5)
    O2 Ba2 O2 17_666 1_555 12_655 112.344(4)
    O2 Ba2 O2 17_666 1_555 1_555 85.5876(5)
    O2 Ba2 O2 17_666 1_555 10_665 61.340(2)
    O2 Ba2 O3 17_666 1_555 8_545 168.0271(5)
    O2 Ba2 O3 17_666 1_555 1_545 168.0271(5)
    O2 Ba2 O3 17_666 1_555 24_565 118.685(6)
    O2 Ba2 O3 17_666 1_555 10_765 118.696(6)
    O2 Ba2 O3 17_666 1_555 6_565 118.703(6)
    O2 Ba2 O3 17_666 1_555 12_765 118.678(6)
    O1 Ba3 O1 11_665 1_555 23_565 1.86417(15)
    O1 Ba3 O1 9_655 1_555 11_665 66.866(6)
    O1 Ba3 O1 9_655 1_555 23_565 68.011(6)
    O1 Ba3 O1 1_545 1_555 9_655 1.86417(15)
    O1 Ba3 O1 1_545 1_555 11_665 68.011(6)
    O1 Ba3 O1 1_545 1_555 23_565 69.115(7)
    O1 Ba3 O1 5_455 1_555 1_545 68.011(6)
    O1 Ba3 O1 5_455 1_555 9_655 69.115(7)
    O1 Ba3 O1 5_455 1_555 11_665 68.011(6)
    O1 Ba3 O1 5_455 1_555 23_565 66.866(6)
    O1 Ba3 O1 7_445 1_555 5_455 1.86417(15)
    O1 Ba3 O1 7_445 1_555 1_545 66.866(6)
    O1 Ba3 O1 7_445 1_555 9_655 68.011(6)
    O1 Ba3 O1 7_445 1_555 11_665 69.115(7)
    O1 Ba3 O1 7_445 1_555 23_565 68.011(6)
    O3 Ba3 O1 12_655 1_555 7_445 94.5725(5)
    O3 Ba3 O1 12_655 1_555 5_455 96.4367(4)
    O3 Ba3 O1 12_655 1_555 1_545 58.033(4)
    O3 Ba3 O1 12_655 1_555 9_655 59.001(4)
    O3 Ba3 O1 12_655 1_555 11_665 125.578(2)
    O3 Ba3 O1 12_655 1_555 23_565 126.855(2)
    O3 Ba3 O3 8_545 1_555 12_655 52.53746(4)
    O3 Ba3 O1 8_545 1_555 7_445 125.578(2)
    O3 Ba3 O1 8_545 1_555 5_455 126.855(2)
    O3 Ba3 O1 8_545 1_555 1_545 59.001(4)
    O3 Ba3 O1 8_545 1_555 9_655 58.033(4)
    O3 Ba3 O1 8_545 1_555 11_665 94.5725(5)
    O3 Ba3 O1 8_545 1_555 23_565 96.4367(4)
    O3 Ba3 O3 10_665 1_555 8_545 119.48952(14)
    O3 Ba3 O3 10_665 1_555 12_655 168.9878(9)
    O3 Ba3 O1 10_665 1_555 7_445 96.4367(4)
    O3 Ba3 O1 10_665 1_555 5_455 94.5725(5)
    O3 Ba3 O1 10_665 1_555 1_545 126.855(2)
    O3 Ba3 O1 10_665 1_555 9_655 125.578(2)
    O3 Ba3 O1 10_665 1_555 11_665 59.001(4)
    O3 Ba3 O1 10_665 1_555 23_565 58.033(4)
    O3 Ba3 O3 1_445 1_555 10_665 67.11921(6)
    O3 Ba3 O3 1_445 1_555 8_545 168.9878(9)
    O3 Ba3 O3 1_445 1_555 12_655 119.48952(14)
    O3 Ba3 O1 1_445 1_555 7_445 59.001(4)
    O3 Ba3 O1 1_445 1_555 5_455 58.033(4)
    O3 Ba3 O1 1_445 1_555 1_545 125.578(2)
    O3 Ba3 O1 1_445 1_555 9_655 126.855(2)
    O3 Ba3 O1 1_445 1_555 11_665 96.4367(4)
    O3 Ba3 O1 1_445 1_555 23_565 94.5725(5)
    O3 Ba3 O3 24_455 1_555 1_445 52.53746(4)
    O3 Ba3 O3 24_455 1_555 10_665 119.48952(14)
    O3 Ba3 O3 24_455 1_555 8_545 119.48952(14)
    O3 Ba3 O3 24_455 1_555 12_655 67.11921(6)
    O3 Ba3 O1 24_455 1_555 7_445 58.033(4)
    O3 Ba3 O1 24_455 1_555 5_455 59.001(4)
    O3 Ba3 O1 24_455 1_555 1_545 94.5725(5)
    O3 Ba3 O1 24_455 1_555 9_655 96.4367(4)
    O3 Ba3 O1 24_455 1_555 11_665 126.855(2)
    O3 Ba3 O1 24_455 1_555 23_565 125.578(2)
    O3 Ba3 O3 6_565 1_555 24_455 168.9878(9)
    O3 Ba3 O3 6_565 1_555 1_445 119.48952(14)
    O3 Ba3 O3 6_565 1_555 10_665 52.53746(4)
    O3 Ba3 O3 6_565 1_555 8_545 67.11921(6)
    O3 Ba3 O3 6_565 1_555 12_655 119.48952(14)
    O3 Ba3 O1 6_565 1_555 7_445 126.855(2)
    O3 Ba3 O1 6_565 1_555 5_455 125.578(2)
    O3 Ba3 O1 6_565 1_555 1_545 96.4367(4)
    O3 Ba3 O1 6_565 1_555 9_655 94.5725(5)
    O3 Ba3 O1 6_565 1_555 11_665 58.033(4)
    O3 Ba3 O1 6_565 1_555 23_565 59.001(4)
    O3 Ba3 O3 10_655 1_555 6_565 119.49199(14)
    O3 Ba3 O3 10_655 1_555 24_455 67.11714(6)
    O3 Ba3 O3 10_655 1_555 1_445 119.48766(14)
    O3 Ba3 O3 10_655 1_555 10_665 168.9911(9)
    O3 Ba3 O3 10_655 1_555 8_545 52.53973(4)
    O3 Ba3 O3 10_655 1_555 12_655 0.0032824(3)
    O3 Ba3 O1 10_655 1_555 7_445 94.5692(5)
    O3 Ba3 O1 10_655 1_555 5_455 96.4334(4)
    O3 Ba3 O1 10_655 1_555 1_545 58.031(4)
    O3 Ba3 O1 10_655 1_555 9_655 58.999(4)
    O3 Ba3 O1 10_655 1_555 11_665 125.577(2)
    O3 Ba3 O1 10_655 1_555 23_565 126.854(2)
    O3 Ba3 O3 1_545 1_555 10_655 52.54200(4)
    O3 Ba3 O3 1_545 1_555 6_565 67.11714(6)
    O3 Ba3 O3 1_545 1_555 24_455 119.49199(14)
    O3 Ba3 O3 1_545 1_555 1_445 168.9911(9)
    O3 Ba3 O3 1_545 1_555 10_665 119.48766(14)
    O3 Ba3 O3 1_545 1_555 8_545 0.0032824(3)
    O3 Ba3 O3 1_545 1_555 12_655 52.53973(4)
    O3 Ba3 O1 1_545 1_555 7_445 125.577(2)
    O3 Ba3 O1 1_545 1_555 5_455 126.854(2)
    O3 Ba3 O1 1_545 1_555 1_545 58.999(4)
    O3 Ba3 O1 1_545 1_555 9_655 58.031(4)
    O3 Ba3 O1 1_545 1_555 11_665 94.5692(5)
    O3 Ba3 O1 1_545 1_555 23_565 96.4334(4)
    O3 Ba3 O3 12_665 1_555 1_545 119.49013(14)
    O3 Ba3 O3 12_665 1_555 10_655 168.9944(9)
    O3 Ba3 O3 12_665 1_555 6_565 52.53973(4)
    O3 Ba3 O3 12_665 1_555 24_455 119.48766(14)
    O3 Ba3 O3 12_665 1_555 1_445 67.11714(6)
    O3 Ba3 O3 12_665 1_555 10_665 0.0032824(3)
    O3 Ba3 O3 12_665 1_555 8_545 119.49199(14)
    O3 Ba3 O3 12_665 1_555 12_655 168.9911(9)
    O3 Ba3 O1 12_665 1_555 7_445 96.4334(4)
    O3 Ba3 O1 12_665 1_555 5_455 94.5692(5)
    O3 Ba3 O1 12_665 1_555 1_545 126.854(2)
    O3 Ba3 O1 12_665 1_555 9_655 125.577(2)
    O3 Ba3 O1 12_665 1_555 11_665 58.999(4)
    O3 Ba3 O1 12_665 1_555 23_565 58.031(4)
    O3 Ba3 O3 8_445 1_555 12_665 67.11508(6)
    O3 Ba3 O3 8_445 1_555 1_545 168.9944(9)
    O3 Ba3 O3 8_445 1_555 10_655 119.49013(14)
    O3 Ba3 O3 8_445 1_555 6_565 119.48766(14)
    O3 Ba3 O3 8_445 1_555 24_455 52.53973(4)
    O3 Ba3 O3 8_445 1_555 1_445 0.0032824(3)
    O3 Ba3 O3 8_445 1_555 10_665 67.11714(6)
    O3 Ba3 O3 8_445 1_555 8_545 168.9911(9)
    O3 Ba3 O3 8_445 1_555 12_655 119.49199(14)
    O3 Ba3 O1 8_445 1_555 7_445 58.999(4)
    O3 Ba3 O1 8_445 1_555 5_455 58.031(4)
    O3 Ba3 O1 8_445 1_555 1_545 125.577(2)
    O3 Ba3 O1 8_445 1_555 9_655 126.854(2)
    O3 Ba3 O1 8_445 1_555 11_665 96.4334(4)
    O3 Ba3 O1 8_445 1_555 23_565 94.5692(5)
    O3 Ba3 O3 6_455 1_555 8_445 52.54200(4)
    O3 Ba3 O3 6_455 1_555 12_665 119.49013(14)
    O3 Ba3 O3 6_455 1_555 1_545 119.49013(14)
    O3 Ba3 O3 6_455 1_555 10_655 67.11508(6)
    O3 Ba3 O3 6_455 1_555 6_565 168.9911(9)
    O3 Ba3 O3 6_455 1_555 24_455 0.0032824(3)
    O3 Ba3 O3 6_455 1_555 1_445 52.53973(4)
    O3 Ba3 O3 6_455 1_555 10_665 119.49199(14)
    O3 Ba3 O3 6_455 1_555 8_545 119.48766(14)
    O3 Ba3 O3 6_455 1_555 12_655 67.11714(6)
    O3 Ba3 O1 6_455 1_555 7_445 58.031(4)
    O3 Ba3 O1 6_455 1_555 5_455 58.999(4)
    O3 Ba3 O1 6_455 1_555 1_545 94.5692(5)
    O3 Ba3 O1 6_455 1_555 9_655 96.4334(4)
    O3 Ba3 O1 6_455 1_555 11_665 126.854(2)
    O3 Ba3 O1 6_455 1_555 23_565 125.577(2)
    O3 Ba3 O3 24_565 1_555 6_455 168.9944(9)
    O3 Ba3 O3 24_565 1_555 8_445 119.49013(14)
    O3 Ba3 O3 24_565 1_555 12_665 52.54200(4)
    O3 Ba3 O3 24_565 1_555 1_545 67.11508(6)
    O3 Ba3 O3 24_565 1_555 10_655 119.49013(14)
    O3 Ba3 O3 24_565 1_555 6_565 0.0032824(3)
    O3 Ba3 O3 24_565 1_555 24_455 168.9911(9)
    O3 Ba3 O3 24_565 1_555 1_445 119.49199(14)
    O3 Ba3 O3 24_565 1_555 10_665 52.53973(4)
    O3 Ba3 O3 24_565 1_555 8_545 67.11714(6)
    O3 Ba3 O3 24_565 1_555 12_655 119.48766(14)
    O3 Ba3 O1 24_565 1_555 7_445 126.854(2)
    O3 Ba3 O1 24_565 1_555 5_455 125.577(2)
    O3 Ba3 O1 24_565 1_555 1_545 96.4334(4)
    O3 Ba3 O1 24_565 1_555 9_655 94.5692(5)
    O3 Ba3 O1 24_565 1_555 11_665 58.031(4)
    O3 Ba3 O1 24_565 1_555 23_565 58.999(4)
    O2 Ba3 O3 12_555 1_555 24_565 115.173(4)
    O2 Ba3 O3 12_555 1_555 6_455 54.614(3)
    O2 Ba3 O3 12_555 1_555 8_445 54.608(3)
    O2 Ba3 O3 12_555 1_555 12_665 88.7756(8)
    O2 Ba3 O3 12_555 1_555 1_545 115.180(4)
    O2 Ba3 O3 12_555 1_555 10_655 88.7865(8)
    O2 Ba3 O3 12_555 1_555 6_565 115.170(4)
    O2 Ba3 O3 12_555 1_555 24_455 54.611(3)
    O2 Ba3 O3 12_555 1_555 1_445 54.605(3)
    O2 Ba3 O3 12_555 1_555 10_665 88.7749(8)
    O2 Ba3 O3 12_555 1_555 8_545 115.177(4)
    O2 Ba3 O3 12_555 1_555 12_655 88.7857(8)
    O2 Ba3 O1 12_555 1_555 7_445 104.145(8)
    O2 Ba3 O1 12_555 1_555 5_455 104.145(8)
    O2 Ba3 O1 12_555 1_555 1_545 143.173(3)
    O2 Ba3 O1 12_555 1_555 9_655 144.772(3)
    O2 Ba3 O1 12_555 1_555 11_665 144.761(3)
    O2 Ba3 O1 12_555 1_555 23_565 143.162(3)
    O2 Ba3 O2 10_555 1_555 12_555 0.0108738(10)
    O2 Ba3 O3 10_555 1_555 24_565 115.180(4)
    O2 Ba3 O3 10_555 1_555 6_455 54.608(3)
    O2 Ba3 O3 10_555 1_555 8_445 54.614(3)
    O2 Ba3 O3 10_555 1_555 12_665 88.7865(8)
    O2 Ba3 O3 10_555 1_555 1_545 115.173(4)
    O2 Ba3 O3 10_555 1_555 10_655 88.7756(8)
    O2 Ba3 O3 10_555 1_555 6_565 115.177(4)
    O2 Ba3 O3 10_555 1_555 24_455 54.605(3)
    O2 Ba3 O3 10_555 1_555 1_445 54.611(3)
    O2 Ba3 O3 10_555 1_555 10_665 88.7857(8)
    O2 Ba3 O3 10_555 1_555 8_545 115.170(4)
    O2 Ba3 O3 10_555 1_555 12_655 88.7749(8)
    O2 Ba3 O1 10_555 1_555 7_445 104.145(8)
    O2 Ba3 O1 10_555 1_555 5_455 104.145(8)
    O2 Ba3 O1 10_555 1_555 1_545 143.162(3)
    O2 Ba3 O1 10_555 1_555 9_655 144.761(3)
    O2 Ba3 O1 10_555 1_555 11_665 144.772(3)
    O2 Ba3 O1 10_555 1_555 23_565 143.173(3)
    O2 Ba3 O2 6_555 1_555 10_555 60.602(6)
    O2 Ba3 O2 6_555 1_555 12_555 60.608(6)
    O2 Ba3 O3 6_555 1_555 24_565 88.7865(8)
    O2 Ba3 O3 6_555 1_555 6_455 88.7756(8)
    O2 Ba3 O3 6_555 1_555 8_445 115.173(4)
    O2 Ba3 O3 6_555 1_555 12_665 115.180(4)
    O2 Ba3 O3 6_555 1_555 1_545 54.614(3)
    O2 Ba3 O3 6_555 1_555 10_655 54.608(3)
    O2 Ba3 O3 6_555 1_555 6_565 88.7857(8)
    O2 Ba3 O3 6_555 1_555 24_455 88.7749(8)
    O2 Ba3 O3 6_555 1_555 1_445 115.170(4)
    O2 Ba3 O3 6_555 1_555 10_665 115.177(4)
    O2 Ba3 O3 6_555 1_555 8_545 54.611(3)
    O2 Ba3 O3 6_555 1_555 12_655 54.605(3)
    O2 Ba3 O1 6_555 1_555 7_445 143.162(3)
    O2 Ba3 O1 6_555 1_555 5_455 144.761(3)
    O2 Ba3 O1 6_555 1_555 1_545 104.145(8)
    O2 Ba3 O1 6_555 1_555 9_655 104.145(8)
    O2 Ba3 O1 6_555 1_555 11_665 143.173(3)
    O2 Ba3 O1 6_555 1_555 23_565 144.772(3)
    O2 Ba3 O2 24_555 1_555 6_555 0.0108738(10)
    O2 Ba3 O2 24_555 1_555 10_555 60.608(6)
    O2 Ba3 O2 24_555 1_555 12_555 60.614(6)
    O2 Ba3 O3 24_555 1_555 24_565 88.7756(8)
    O2 Ba3 O3 24_555 1_555 6_455 88.7865(8)
    O2 Ba3 O3 24_555 1_555 8_445 115.180(4)
    O2 Ba3 O3 24_555 1_555 12_665 115.173(4)
    O2 Ba3 O3 24_555 1_555 1_545 54.608(3)
    O2 Ba3 O3 24_555 1_555 10_655 54.614(3)
    O2 Ba3 O3 24_555 1_555 6_565 88.7749(8)
    O2 Ba3 O3 24_555 1_555 24_455 88.7857(8)
    O2 Ba3 O3 24_555 1_555 1_445 115.177(4)
    O2 Ba3 O3 24_555 1_555 10_665 115.170(4)
    O2 Ba3 O3 24_555 1_555 8_545 54.605(3)
    O2 Ba3 O3 24_555 1_555 12_655 54.611(3)
    O2 Ba3 O1 24_555 1_555 7_445 143.173(3)
    O2 Ba3 O1 24_555 1_555 5_455 144.772(3)
    O2 Ba3 O1 24_555 1_555 1_545 104.145(8)
    O2 Ba3 O1 24_555 1_555 9_655 104.145(8)
    O2 Ba3 O1 24_555 1_555 11_665 143.162(3)
    O2 Ba3 O1 24_555 1_555 23_565 144.761(3)
    O2 Ba3 O2 8_555 1_555 24_555 60.608(6)
    O2 Ba3 O2 8_555 1_555 6_555 60.614(6)
    O2 Ba3 O2 8_555 1_555 10_555 60.608(6)
    O2 Ba3 O2 8_555 1_555 12_555 60.602(6)
    O2 Ba3 O3 8_555 1_555 24_565 54.614(3)
    O2 Ba3 O3 8_555 1_555 6_455 115.173(4)
    O2 Ba3 O3 8_555 1_555 8_445 88.7756(8)
    O2 Ba3 O3 8_555 1_555 12_665 54.608(3)
    O2 Ba3 O3 8_555 1_555 1_545 88.7865(8)
    O2 Ba3 O3 8_555 1_555 10_655 115.180(4)
    O2 Ba3 O3 8_555 1_555 6_565 54.611(3)
    O2 Ba3 O3 8_555 1_555 24_455 115.170(4)
    O2 Ba3 O3 8_555 1_555 1_445 88.7749(8)
    O2 Ba3 O3 8_555 1_555 10_665 54.605(3)
    O2 Ba3 O3 8_555 1_555 8_545 88.7857(8)
    O2 Ba3 O3 8_555 1_555 12_655 115.177(4)
    O2 Ba3 O1 8_555 1_555 7_445 144.761(3)
    O2 Ba3 O1 8_555 1_555 5_455 143.162(3)
    O2 Ba3 O1 8_555 1_555 1_545 144.772(3)
    O2 Ba3 O1 8_555 1_555 9_655 143.173(3)
    O2 Ba3 O1 8_555 1_555 11_665 104.145(8)
    O2 Ba3 O1 8_555 1_555 23_565 104.145(8)
    O2 Ba3 O2 1_555 1_555 8_555 0.0108738(10)
    O2 Ba3 O2 1_555 1_555 24_555 60.602(6)
    O2 Ba3 O2 1_555 1_555 6_555 60.608(6)
    O2 Ba3 O2 1_555 1_555 10_555 60.614(6)
    O2 Ba3 O2 1_555 1_555 12_555 60.608(6)
    O2 Ba3 O3 1_555 1_555 24_565 54.608(3)
    O2 Ba3 O3 1_555 1_555 6_455 115.180(4)
    O2 Ba3 O3 1_555 1_555 8_445 88.7865(8)
    O2 Ba3 O3 1_555 1_555 12_665 54.614(3)
    O2 Ba3 O3 1_555 1_555 1_545 88.7756(8)
    O2 Ba3 O3 1_555 1_555 10_655 115.173(4)
    O2 Ba3 O3 1_555 1_555 6_565 54.605(3)
    O2 Ba3 O3 1_555 1_555 24_455 115.177(4)
    O2 Ba3 O3 1_555 1_555 1_445 88.7857(8)
    O2 Ba3 O3 1_555 1_555 10_665 54.611(3)
    O2 Ba3 O3 1_555 1_555 8_545 88.7749(8)
    O2 Ba3 O3 1_555 1_555 12_655 115.170(4)
    O2 Ba3 O1 1_555 1_555 7_445 144.772(3)
    O2 Ba3 O1 1_555 1_555 5_455 143.173(3)
    O2 Ba3 O1 1_555 1_555 1_545 144.761(3)
    O2 Ba3 O1 1_555 1_555 9_655 143.162(3)
    O2 Ba3 O1 1_555 1_555 11_665 104.145(8)
    O2 Ba3 O1 1_555 1_555 23_565 104.145(8)
    O2 Nb4 O2 1_555 1_555 22_556 90.245(5)
    O2 Nb4 O2 19_556 1_555 1_555 90.235(5)
    O2 Nb4 O2 19_556 1_555 22_556 0.0152068(7)
    O2 Nb4 O2 8_555 1_555 19_556 90.224(5)
    O2 Nb4 O2 8_555 1_555 1_555 0.0152068(7)
    O2 Nb4 O2 8_555 1_555 22_556 90.235(5)
    O2 Nb4 O2 3_556 1_555 8_555 179.9847932(7)
    O2 Nb4 O2 3_556 1_555 19_556 89.765(5)
    O2 Nb4 O2 3_556 1_555 1_555 180.0000000(15)
    O2 Nb4 O2 3_556 1_555 22_556 89.755(5)
    O2 Nb4 O2 24_555 1_555 3_556 90.245(5)
    O2 Nb4 O2 24_555 1_555 8_555 89.765(5)
    O2 Nb4 O2 24_555 1_555 19_556 179.9847932(7)
    O2 Nb4 O2 24_555 1_555 1_555 89.755(5)
    O2 Nb4 O2 24_555 1_555 22_556 180.0000000(15)
    O2 Nb4 O2 6_555 1_555 24_555 0.0152068(7)
    O2 Nb4 O2 6_555 1_555 3_556 90.235(5)
    O2 Nb4 O2 6_555 1_555 8_555 89.776(5)
    O2 Nb4 O2 6_555 1_555 19_556 180.000
    O2 Nb4 O2 6_555 1_555 1_555 89.765(5)
    O2 Nb4 O2 6_555 1_555 22_556 179.9847932(7)
    O2 Nb4 O2 17_556 1_555 6_555 90.224(5)
    O2 Nb4 O2 17_556 1_555 24_555 90.235(5)
    O2 Nb4 O2 17_556 1_555 3_556 0.0152068(7)
    O2 Nb4 O2 17_556 1_555 8_555 180.0000000(15)
    O2 Nb4 O2 17_556 1_555 19_556 89.776(5)
    O2 Nb4 O2 17_556 1_555 1_555 179.9847932(7)
    O2 Nb4 O2 17_556 1_555 22_556 89.765(5)
    O2 Nb4 O2 15_556 1_555 17_556 89.765(5)
    O2 Nb4 O2 15_556 1_555 6_555 90.245(5)
    O2 Nb4 O2 15_556 1_555 24_555 90.235(5)
    O2 Nb4 O2 15_556 1_555 3_556 89.776(5)
    O2 Nb4 O2 15_556 1_555 8_555 90.235(5)
    O2 Nb4 O2 15_556 1_555 19_556 89.755(5)
    O2 Nb4 O2 15_556 1_555 1_555 90.224(5)
    O2 Nb4 O2 15_556 1_555 22_556 89.765(5)
    O2 Nb4 O2 13_556 1_555 15_556 0.0152068(7)
    O2 Nb4 O2 13_556 1_555 17_556 89.755(5)
    O2 Nb4 O2 13_556 1_555 6_555 90.235(5)
    O2 Nb4 O2 13_556 1_555 24_555 90.224(5)
    O2 Nb4 O2 13_556 1_555 3_556 89.765(5)
    O2 Nb4 O2 13_556 1_555 8_555 90.245(5)
    O2 Nb4 O2 13_556 1_555 19_556 89.765(5)
    O2 Nb4 O2 13_556 1_555 1_555 90.235(5)
    O2 Nb4 O2 13_556 1_555 22_556 89.776(5)
    O2 Nb4 O2 10_555 1_555 13_556 179.9847932(7)
    O2 Nb4 O2 10_555 1_555 15_556 180.000
    O2 Nb4 O2 10_555 1_555 17_556 90.235(5)
    O2 Nb4 O2 10_555 1_555 6_555 89.755(5)
    O2 Nb4 O2 10_555 1_555 24_555 89.765(5)
    O2 Nb4 O2 10_555 1_555 3_556 90.224(5)
    O2 Nb4 O2 10_555 1_555 8_555 89.765(5)
    O2 Nb4 O2 10_555 1_555 19_556 90.245(5)
    O2 Nb4 O2 10_555 1_555 1_555 89.776(5)
    O2 Nb4 O2 10_555 1_555 22_556 90.235(5)
    O2 Nb4 O2 12_555 1_555 10_555 0.0152068(7)
    O2 Nb4 O2 12_555 1_555 13_556 179.9999988(17)
    O2 Nb4 O2 12_555 1_555 15_556 179.9847932(7)
    O2 Nb4 O2 12_555 1_555 17_556 90.245(5)
    O2 Nb4 O2 12_555 1_555 6_555 89.765(5)
    O2 Nb4 O2 12_555 1_555 24_555 89.776(5)
    O2 Nb4 O2 12_555 1_555 3_556 90.235(5)
    O2 Nb4 O2 12_555 1_555 8_555 89.755(5)
    O2 Nb4 O2 12_555 1_555 19_556 90.235(5)
    O2 Nb4 O2 12_555 1_555 1_555 89.765(5)
    O2 Nb4 O2 12_555 1_555 22_556 90.224(5)
    O3 Mn1 O3 10_665 1_555 12_665 0.052249(3)
    O3 Mn1 O3 24_565 1_555 10_665 85.035(6)
    O3 Mn1 O3 24_565 1_555 12_665 85.070(6)
    O3 Mn1 O3 6_565 1_555 24_565 0.052249(3)
    O3 Mn1 O3 6_565 1_555 10_665 84.999(6)
    O3 Mn1 O3 6_565 1_555 12_665 85.035(6)
    O3 Mn1 O3 1_555 1_555 6_565 85.035(6)
    O3 Mn1 O3 1_555 1_555 24_565 84.999(6)
    O3 Mn1 O3 1_555 1_555 10_665 85.070(6)
    O3 Mn1 O3 1_555 1_555 12_665 85.035(6)
    O3 Mn1 O3 8_555 1_555 1_555 0.052249(3)
    O3 Mn1 O3 8_555 1_555 6_565 85.070(6)
    O3 Mn1 O3 8_555 1_555 24_565 85.035(6)
    O3 Mn1 O3 8_555 1_555 10_665 85.035(6)
    O3 Mn1 O3 8_555 1_555 12_665 84.999(6)
    O1 Mn1 O3 5_565 1_555 8_555 94.190(6)
    O1 Mn1 O3 5_565 1_555 1_555 94.155(6)
    O1 Mn1 O3 5_565 1_555 6_565 96.079(6)
    O1 Mn1 O3 5_565 1_555 24_565 96.043(6)
    O1 Mn1 O3 5_565 1_555 10_665 178.61911(7)
    O1 Mn1 O3 5_565 1_555 12_665 178.56743(8)
    O1 Mn1 O1 7_555 1_555 5_565 2.78286(16)
    O1 Mn1 O3 7_555 1_555 8_555 96.079(6)
    O1 Mn1 O3 7_555 1_555 1_555 96.043(6)
    O1 Mn1 O3 7_555 1_555 6_565 94.190(6)
    O1 Mn1 O3 7_555 1_555 24_565 94.155(6)
    O1 Mn1 O3 7_555 1_555 10_665 178.56743(8)
    O1 Mn1 O3 7_555 1_555 12_665 178.61911(7)
    O1 Mn1 O1 9_665 1_555 7_555 84.750(6)
    O1 Mn1 O1 9_665 1_555 5_565 82.831(6)
    O1 Mn1 O3 9_665 1_555 8_555 94.155(6)
    O1 Mn1 O3 9_665 1_555 1_555 94.190(6)
    O1 Mn1 O3 9_665 1_555 6_565 178.61911(7)
    O1 Mn1 O3 9_665 1_555 24_565 178.56743(8)
    O1 Mn1 O3 9_665 1_555 10_665 96.079(6)
    O1 Mn1 O3 9_665 1_555 12_665 96.043(6)
    O1 Mn1 O1 1_555 1_555 9_665 2.78286(16)
    O1 Mn1 O1 1_555 1_555 7_555 86.596(6)
    O1 Mn1 O1 1_555 1_555 5_565 84.750(6)
    O1 Mn1 O3 1_555 1_555 8_555 96.043(6)
    O1 Mn1 O3 1_555 1_555 1_555 96.079(6)
    O1 Mn1 O3 1_555 1_555 6_565 178.56743(8)
    O1 Mn1 O3 1_555 1_555 24_565 178.61911(7)
    O1 Mn1 O3 1_555 1_555 10_665 94.190(6)
    O1 Mn1 O3 1_555 1_555 12_665 94.155(6)
    O1 Mn1 O1 11_665 1_555 1_555 84.750(6)
    O1 Mn1 O1 11_665 1_555 9_665 86.596(6)
    O1 Mn1 O1 11_665 1_555 7_555 82.831(6)
    O1 Mn1 O1 11_665 1_555 5_565 84.750(6)
    O1 Mn1 O3 11_665 1_555 8_555 178.61911(7)
    O1 Mn1 O3 11_665 1_555 1_555 178.56743(8)
    O1 Mn1 O3 11_665 1_555 6_565 94.155(6)
    O1 Mn1 O3 11_665 1_555 24_565 94.190(6)
    O1 Mn1 O3 11_665 1_555 10_665 96.043(6)
    O1 Mn1 O3 11_665 1_555 12_665 96.079(6)
    O1 Mn1 O1 23_565 1_555 11_665 2.78286(16)
    O1 Mn1 O1 23_565 1_555 1_555 82.831(6)
    O1 Mn1 O1 23_565 1_555 9_665 84.750(6)
    O1 Mn1 O1 23_565 1_555 7_555 84.750(6)
    O1 Mn1 O1 23_565 1_555 5_565 86.596(6)
    O1 Mn1 O3 23_565 1_555 8_555 178.56743(8)
    O1 Mn1 O3 23_565 1_555 1_555 178.61911(7)
    O1 Mn1 O3 23_565 1_555 6_565 96.043(6)
    O1 Mn1 O3 23_565 1_555 24_565 96.079(6)
    O1 Mn1 O3 23_565 1_555 10_665 94.155(6)
    O1 Mn1 O3 23_565 1_555 12_665 94.190(6)
    Mn1 Mn1 O1 5_565 1_555 23_565 51.100(4)
    Mn1 Mn1 O1 5_565 1_555 11_665 51.100(4)
    Mn1 Mn1 O1 5_565 1_555 1_555 51.100(4)
    Mn1 Mn1 O1 5_565 1_555 9_665 51.100(4)
    Mn1 Mn1 O1 5_565 1_555 7_555 51.100(4)
    Mn1 Mn1 O1 5_565 1_555 5_565 51.100(4)
    Mn1 Mn1 O3 5_565 1_555 8_555 128.706(4)
    Mn1 Mn1 O3 5_565 1_555 1_555 128.706(4)
    Mn1 Mn1 O3 5_565 1_555 6_565 128.706(4)
    Mn1 Mn1 O3 5_565 1_555 24_565 128.706(4)
    Mn1 Mn1 O3 5_565 1_555 10_665 128.706(4)
    Mn1 Mn1 O3 5_565 1_555 12_665 128.706(4)
    Nb7 Mn1 Mn1 1_555 1_555 5_565 180.000
    Nb7 Mn1 O1 1_555 1_555 23_565 128.900(4)
    Nb7 Mn1 O1 1_555 1_555 11_665 128.900(4)
    Nb7 Mn1 O1 1_555 1_555 1_555 128.900(4)
    Nb7 Mn1 O1 1_555 1_555 9_665 128.900(4)
    Nb7 Mn1 O1 1_555 1_555 7_555 128.900(4)
    Nb7 Mn1 O1 1_555 1_555 5_565 128.900(4)
    Nb7 Mn1 O3 1_555 1_555 8_555 51.294(4)
    Nb7 Mn1 O3 1_555 1_555 1_555 51.294(4)
    Nb7 Mn1 O3 1_555 1_555 6_565 51.294(4)
    Nb7 Mn1 O3 1_555 1_555 24_565 51.294(4)
    Nb7 Mn1 O3 1_555 1_555 10_665 51.294(4)
    Nb7 Mn1 O3 1_555 1_555 12_665 51.294(4)
    Mn2 Mn1 Nb7 1_555 1_555 1_555 0.000
    Mn2 Mn1 Mn1 1_555 1_555 5_565 180.000
    Mn2 Mn1 O1 1_555 1_555 23_565 128.900(4)
    Mn2 Mn1 O1 1_555 1_555 11_665 128.900(4)
    Mn2 Mn1 O1 1_555 1_555 1_555 128.900(4)
    Mn2 Mn1 O1 1_555 1_555 9_665 128.900(4)
    Mn2 Mn1 O1 1_555 1_555 7_555 128.900(4)
    Mn2 Mn1 O1 1_555 1_555 5_565 128.900(4)
    Mn2 Mn1 O3 1_555 1_555 8_555 51.294(4)
    Mn2 Mn1 O3 1_555 1_555 1_555 51.294(4)
    Mn2 Mn1 O3 1_555 1_555 6_565 51.294(4)
    Mn2 Mn1 O3 1_555 1_555 24_565 51.294(4)
    Mn2 Mn1 O3 1_555 1_555 10_665 51.294(4)
    Mn2 Mn1 O3 1_555 1_555 12_665 51.294(4)
    O2 Mn2 Nb7 1_555 1_555 1_555 .
    O2 Mn2 O2 24_565 1_555 1_555 93.792(5)
    O2 Mn2 Nb7 24_565 1_555 1_555 .
    O2 Mn2 O2 8_555 1_555 24_565 93.779(5)
    O2 Mn2 O2 8_555 1_555 1_555 0.0178657(7)
    O2 Mn2 Nb7 8_555 1_555 1_555 .
    O2 Mn2 O2 6_565 1_555 8_555 93.766(5)
    O2 Mn2 O2 6_565 1_555 24_565 0.0178657(7)
    O2 Mn2 O2 6_565 1_555 1_555 93.779(5)
    O2 Mn2 Nb7 6_565 1_555 1_555 .
    O2 Mn2 O2 12_665 1_555 6_565 93.779(5)
    O2 Mn2 O2 12_665 1_555 8_555 93.792(5)
    O2 Mn2 O2 12_665 1_555 24_565 93.766(5)
    O2 Mn2 O2 12_665 1_555 1_555 93.779(5)
    O2 Mn2 Nb7 12_665 1_555 1_555 .
    O2 Mn2 O2 10_665 1_555 12_665 0.0178657(7)
    O2 Mn2 O2 10_665 1_555 6_565 93.792(5)
    O2 Mn2 O2 10_665 1_555 8_555 93.779(5)
    O2 Mn2 O2 10_665 1_555 24_565 93.779(5)
    O2 Mn2 O2 10_665 1_555 1_555 93.766(5)
    O2 Mn2 Nb7 10_665 1_555 1_555 .
    O3 Mn2 O2 1_555 1_555 10_665 91.676(6)
    O3 Mn2 O2 1_555 1_555 12_665 91.665(6)
    O3 Mn2 O2 1_555 1_555 6_565 91.713(6)
    O3 Mn2 O2 1_555 1_555 8_555 171.9940(3)
    O3 Mn2 O2 1_555 1_555 24_565 91.702(6)
    O3 Mn2 O2 1_555 1_555 1_555 171.9939(3)
    O3 Mn2 Nb7 1_555 1_555 1_555 .
    O3 Mn2 O3 8_555 1_555 1_555 0.050875(3)
    O3 Mn2 O2 8_555 1_555 10_665 91.713(6)
    O3 Mn2 O2 8_555 1_555 12_665 91.702(6)
    O3 Mn2 O2 8_555 1_555 6_565 91.676(6)
    O3 Mn2 O2 8_555 1_555 8_555 171.9939(3)
    O3 Mn2 O2 8_555 1_555 24_565 91.665(6)
    O3 Mn2 O2 8_555 1_555 1_555 171.9940(3)
    O3 Mn2 Nb7 8_555 1_555 1_555 .
    O3 Mn2 O3 24_565 1_555 8_555 82.300(6)
    O3 Mn2 O3 24_565 1_555 1_555 82.267(6)
    O3 Mn2 O2 24_565 1_555 10_665 91.665(6)
    O3 Mn2 O2 24_565 1_555 12_665 91.676(6)
    O3 Mn2 O2 24_565 1_555 6_565 171.9940(3)
    O3 Mn2 O2 24_565 1_555 8_555 91.713(6)
    O3 Mn2 O2 24_565 1_555 24_565 171.9939(3)
    O3 Mn2 O2 24_565 1_555 1_555 91.702(6)
    O3 Mn2 Nb7 24_565 1_555 1_555 .
    O3 Mn2 O3 6_565 1_555 24_565 0.050875(3)
    O3 Mn2 O3 6_565 1_555 8_555 82.334(6)
    O3 Mn2 O3 6_565 1_555 1_555 82.300(6)
    O3 Mn2 O2 6_565 1_555 10_665 91.702(6)
    O3 Mn2 O2 6_565 1_555 12_665 91.713(6)
    O3 Mn2 O2 6_565 1_555 6_565 171.9939(3)
    O3 Mn2 O2 6_565 1_555 8_555 91.676(6)
    O3 Mn2 O2 6_565 1_555 24_565 171.9940(3)
    O3 Mn2 O2 6_565 1_555 1_555 91.665(6)
    O3 Mn2 Nb7 6_565 1_555 1_555 .
    O3 Mn2 O3 12_665 1_555 6_565 82.300(6)
    O3 Mn2 O3 12_665 1_555 24_565 82.334(6)
    O3 Mn2 O3 12_665 1_555 8_555 82.267(6)
    O3 Mn2 O3 12_665 1_555 1_555 82.300(6)
    O3 Mn2 O2 12_665 1_555 10_665 171.9940(3)
    O3 Mn2 O2 12_665 1_555 12_665 171.9939(3)
    O3 Mn2 O2 12_665 1_555 6_565 91.665(6)
    O3 Mn2 O2 12_665 1_555 8_555 91.702(6)
    O3 Mn2 O2 12_665 1_555 24_565 91.676(6)
    O3 Mn2 O2 12_665 1_555 1_555 91.713(6)
    O3 Mn2 Nb7 12_665 1_555 1_555 .
    O3 Mn2 O3 10_665 1_555 12_665 0.050875(3)
    O3 Mn2 O3 10_665 1_555 6_565 82.267(6)
    O3 Mn2 O3 10_665 1_555 24_565 82.300(6)
    O3 Mn2 O3 10_665 1_555 8_555 82.300(6)
    O3 Mn2 O3 10_665 1_555 1_555 82.334(6)
    O3 Mn2 O2 10_665 1_555 10_665 171.9939(3)
    O3 Mn2 O2 10_665 1_555 12_665 171.9940(3)
    O3 Mn2 O2 10_665 1_555 6_565 91.702(6)
    O3 Mn2 O2 10_665 1_555 8_555 91.665(6)
    O3 Mn2 O2 10_665 1_555 24_565 91.713(6)
    O3 Mn2 O2 10_665 1_555 1_555 91.676(6)
    O3 Mn2 Nb7 10_665 1_555 1_555 .
    Mn1 Mn2 O3 1_555 1_555 10_665 49.450(4)
    Mn1 Mn2 O3 1_555 1_555 12_665 49.450(4)
    Mn1 Mn2 O3 1_555 1_555 6_565 49.450(4)
    Mn1 Mn2 O3 1_555 1_555 24_565 49.450(4)
    Mn1 Mn2 O3 1_555 1_555 8_555 49.450(4)
    Mn1 Mn2 O3 1_555 1_555 1_555 49.450(4)
    Mn1 Mn2 O2 1_555 1_555 10_665 122.545(4)
    Mn1 Mn2 O2 1_555 1_555 12_665 122.545(4)
    Mn1 Mn2 O2 1_555 1_555 6_565 122.545(4)
    Mn1 Mn2 O2 1_555 1_555 8_555 122.545(4)
    Mn1 Mn2 O2 1_555 1_555 24_565 122.545(4)
    Mn1 Mn2 O2 1_555 1_555 1_555 122.545(4)
    Mn1 Mn2 Nb7 1_555 1_555 1_555 .
    O2 Nb7 Mn2 1_555 1_555 1_555 .
    O2 Nb7 O2 24_565 1_555 1_555 93.792(5)
    O2 Nb7 Mn2 24_565 1_555 1_555 .
    O2 Nb7 O2 8_555 1_555 24_565 93.779(5)
    O2 Nb7 O2 8_555 1_555 1_555 0.0178657(7)
    O2 Nb7 Mn2 8_555 1_555 1_555 .
    O2 Nb7 O2 6_565 1_555 8_555 93.766(5)
    O2 Nb7 O2 6_565 1_555 24_565 0.0178657(7)
    O2 Nb7 O2 6_565 1_555 1_555 93.779(5)
    O2 Nb7 Mn2 6_565 1_555 1_555 .
    O2 Nb7 O2 12_665 1_555 6_565 93.779(5)
    O2 Nb7 O2 12_665 1_555 8_555 93.792(5)
    O2 Nb7 O2 12_665 1_555 24_565 93.766(5)
    O2 Nb7 O2 12_665 1_555 1_555 93.779(5)
    O2 Nb7 Mn2 12_665 1_555 1_555 .
    O2 Nb7 O2 10_665 1_555 12_665 0.0178657(7)
    O2 Nb7 O2 10_665 1_555 6_565 93.792(5)
    O2 Nb7 O2 10_665 1_555 8_555 93.779(5)
    O2 Nb7 O2 10_665 1_555 24_565 93.779(5)
    O2 Nb7 O2 10_665 1_555 1_555 93.766(5)
    O2 Nb7 Mn2 10_665 1_555 1_555 .
    O3 Nb7 O2 1_555 1_555 10_665 91.676(6)
    O3 Nb7 O2 1_555 1_555 12_665 91.665(6)
    O3 Nb7 O2 1_555 1_555 6_565 91.713(6)
    O3 Nb7 O2 1_555 1_555 8_555 171.9940(3)
    O3 Nb7 O2 1_555 1_555 24_565 91.702(6)
    O3 Nb7 O2 1_555 1_555 1_555 171.9939(3)
    O3 Nb7 Mn2 1_555 1_555 1_555 .
    O3 Nb7 O3 8_555 1_555 1_555 0.050875(3)
    O3 Nb7 O2 8_555 1_555 10_665 91.713(6)
    O3 Nb7 O2 8_555 1_555 12_665 91.702(6)
    O3 Nb7 O2 8_555 1_555 6_565 91.676(6)
    O3 Nb7 O2 8_555 1_555 8_555 171.9939(3)
    O3 Nb7 O2 8_555 1_555 24_565 91.665(6)
    O3 Nb7 O2 8_555 1_555 1_555 171.9940(3)
    O3 Nb7 Mn2 8_555 1_555 1_555 .
    O3 Nb7 O3 24_565 1_555 8_555 82.300(6)
    O3 Nb7 O3 24_565 1_555 1_555 82.267(6)
    O3 Nb7 O2 24_565 1_555 10_665 91.665(6)
    O3 Nb7 O2 24_565 1_555 12_665 91.676(6)
    O3 Nb7 O2 24_565 1_555 6_565 171.9940(3)
    O3 Nb7 O2 24_565 1_555 8_555 91.713(6)
    O3 Nb7 O2 24_565 1_555 24_565 171.9939(3)
    O3 Nb7 O2 24_565 1_555 1_555 91.702(6)
    O3 Nb7 Mn2 24_565 1_555 1_555 .
    O3 Nb7 O3 6_565 1_555 24_565 0.050875(3)
    O3 Nb7 O3 6_565 1_555 8_555 82.334(6)
    O3 Nb7 O3 6_565 1_555 1_555 82.300(6)
    O3 Nb7 O2 6_565 1_555 10_665 91.702(6)
    O3 Nb7 O2 6_565 1_555 12_665 91.713(6)
    O3 Nb7 O2 6_565 1_555 6_565 171.9939(3)
    O3 Nb7 O2 6_565 1_555 8_555 91.676(6)
    O3 Nb7 O2 6_565 1_555 24_565 171.9940(3)
    O3 Nb7 O2 6_565 1_555 1_555 91.665(6)
    O3 Nb7 Mn2 6_565 1_555 1_555 .
    O3 Nb7 O3 12_665 1_555 6_565 82.300(6)
    O3 Nb7 O3 12_665 1_555 24_565 82.334(6)
    O3 Nb7 O3 12_665 1_555 8_555 82.267(6)
    O3 Nb7 O3 12_665 1_555 1_555 82.300(6)
    O3 Nb7 O2 12_665 1_555 10_665 171.9940(3)
    O3 Nb7 O2 12_665 1_555 12_665 171.9939(3)
    O3 Nb7 O2 12_665 1_555 6_565 91.665(6)
    O3 Nb7 O2 12_665 1_555 8_555 91.702(6)
    O3 Nb7 O2 12_665 1_555 24_565 91.676(6)
    O3 Nb7 O2 12_665 1_555 1_555 91.713(6)
    O3 Nb7 Mn2 12_665 1_555 1_555 .
    O3 Nb7 O3 10_665 1_555 12_665 0.050875(3)
    O3 Nb7 O3 10_665 1_555 6_565 82.267(6)
    O3 Nb7 O3 10_665 1_555 24_565 82.300(6)
    O3 Nb7 O3 10_665 1_555 8_555 82.300(6)
    O3 Nb7 O3 10_665 1_555 1_555 82.334(6)
    O3 Nb7 O2 10_665 1_555 10_665 171.9939(3)
    O3 Nb7 O2 10_665 1_555 12_665 171.9940(3)
    O3 Nb7 O2 10_665 1_555 6_565 91.702(6)
    O3 Nb7 O2 10_665 1_555 8_555 91.665(6)
    O3 Nb7 O2 10_665 1_555 24_565 91.713(6)
    O3 Nb7 O2 10_665 1_555 1_555 91.676(6)
    O3 Nb7 Mn2 10_665 1_555 1_555 .
    Mn1 Nb7 O3 1_555 1_555 10_665 49.450(4)
    Mn1 Nb7 O3 1_555 1_555 12_665 49.450(4)
    Mn1 Nb7 O3 1_555 1_555 6_565 49.450(4)
    Mn1 Nb7 O3 1_555 1_555 24_565 49.450(4)
    Mn1 Nb7 O3 1_555 1_555 8_555 49.450(4)
    Mn1 Nb7 O3 1_555 1_555 1_555 49.450(4)
    Mn1 Nb7 O2 1_555 1_555 10_665 122.545(4)
    Mn1 Nb7 O2 1_555 1_555 12_665 122.545(4)
    Mn1 Nb7 O2 1_555 1_555 6_565 122.545(4)
    Mn1 Nb7 O2 1_555 1_555 8_555 122.545(4)
    Mn1 Nb7 O2 1_555 1_555 24_565 122.545(4)
    Mn1 Nb7 O2 1_555 1_555 1_555 122.545(4)
    Mn1 Nb7 Mn2 1_555 1_555 1_555 .
    Mn1 O1 O1 5_565 1_555 9_665 88.60857(8)
    Mn1 O1 Mn1 1_555 1_555 5_565 77.799(8)
    Mn1 O1 O1 1_555 1_555 9_665 88.60857(8)
    O1 O1 Mn1 23_565 1_555 1_555 48.585(3)
    O1 O1 Mn1 23_565 1_555 5_565 48.585(3)
    O1 O1 O1 23_565 1_555 9_665 120.000
    O1 O1 O1 5_565 1_555 23_565 61.788
    O1 O1 Mn1 5_565 1_555 1_555 47.625(3)
    O1 O1 Mn1 5_565 1_555 5_565 47.625(3)
    O1 O1 O1 5_565 1_555 9_665 58.212
    O1 O1 O1 11_665 1_555 5_565 60.000
    O1 O1 O1 11_665 1_555 23_565 1.788
    O1 O1 Mn1 11_665 1_555 1_555 47.625(3)
    O1 O1 Mn1 11_665 1_555 5_565 47.625(3)
    O1 O1 O1 11_665 1_555 9_665 118.212
    O1 O1 O1 7_555 1_555 11_665 58.212
    O1 O1 O1 7_555 1_555 5_565 1.788
    O1 O1 O1 7_555 1_555 23_565 60.000
    O1 O1 Mn1 7_555 1_555 1_555 46.702(3)
    O1 O1 Mn1 7_555 1_555 5_565 46.702(3)
    O1 O1 O1 7_555 1_555 9_665 60.000
    O3 O1 O1 12_665 1_555 7_555 89.41360(6)
    O3 O1 O1 12_665 1_555 11_665 63.571(3)
    O3 O1 O1 12_665 1_555 5_565 90.33867(4)
    O3 O1 O1 12_665 1_555 23_565 63.057(3)
    O3 O1 Mn1 12_665 1_555 1_555 42.718(3)
    O3 O1 Mn1 12_665 1_555 5_565 109.879(6)
    O3 O1 O1 12_665 1_555 9_665 116.287(3)
    O3 O1 O3 11_665 1_555 12_665 117.685(7)
    O3 O1 O1 11_665 1_555 7_555 89.41360(6)
    O3 O1 O1 11_665 1_555 11_665 63.571(3)
    O3 O1 O1 11_665 1_555 5_565 90.33867(4)
    O3 O1 O1 11_665 1_555 23_565 63.057(3)
    O3 O1 Mn1 11_665 1_555 1_555 109.879(6)
    O3 O1 Mn1 11_665 1_555 5_565 42.718(3)
    O3 O1 O1 11_665 1_555 9_665 116.287(3)
    O3 O1 O3 10_665 1_555 11_665 117.658(7)
    O3 O1 O3 10_665 1_555 12_665 0.031672(2)
    O3 O1 O1 10_665 1_555 7_555 89.39600(6)
    O3 O1 O1 10_665 1_555 11_665 63.539(3)
    O3 O1 O1 10_665 1_555 5_565 90.32178(3)
    O3 O1 O1 10_665 1_555 23_565 63.025(3)
    O3 O1 Mn1 10_665 1_555 1_555 42.700(3)
    O3 O1 Mn1 10_665 1_555 5_565 109.848(6)
    O3 O1 O1 10_665 1_555 9_665 116.299(3)
    O3 O1 O3 9_665 1_555 10_665 117.632(7)
    O3 O1 O3 9_665 1_555 11_665 0.031672(2)
    O3 O1 O3 9_665 1_555 12_665 117.658(7)
    O3 O1 O1 9_665 1_555 7_555 89.39600(6)
    O3 O1 O1 9_665 1_555 11_665 63.539(3)
    O3 O1 O1 9_665 1_555 5_565 90.32178(3)
    O3 O1 O1 9_665 1_555 23_565 63.025(3)
    O3 O1 Mn1 9_665 1_555 1_555 109.848(6)
    O3 O1 Mn1 9_665 1_555 5_565 42.700(3)
    O3 O1 O1 9_665 1_555 9_665 116.299(3)
    O3 O1 O3 7_555 1_555 9_665 54.271(6)
    O3 O1 O3 7_555 1_555 10_665 149.132(3)
    O3 O1 O3 7_555 1_555 11_665 54.259(6)
    O3 O1 O3 7_555 1_555 12_665 149.158(3)
    O3 O1 O1 7_555 1_555 7_555 62.437(3)
    O3 O1 O1 7_555 1_555 11_665 89.39984(6)
    O3 O1 O1 7_555 1_555 5_565 61.897(3)
    O3 O1 O1 7_555 1_555 23_565 90.36174(4)
    O3 O1 Mn1 7_555 1_555 1_555 108.238(6)
    O3 O1 Mn1 7_555 1_555 5_565 41.781(3)
    O3 O1 O1 7_555 1_555 9_665 62.028(3)
    O3 O1 O3 8_555 1_555 7_555 114.906(7)
    O3 O1 O3 8_555 1_555 9_665 149.132(3)
    O3 O1 O3 8_555 1_555 10_665 54.271(6)
    O3 O1 O3 8_555 1_555 11_665 149.158(3)
    O3 O1 O3 8_555 1_555 12_665 54.259(6)
    O3 O1 O1 8_555 1_555 7_555 62.437(3)
    O3 O1 O1 8_555 1_555 11_665 89.39984(6)
    O3 O1 O1 8_555 1_555 5_565 61.897(3)
    O3 O1 O1 8_555 1_555 23_565 90.36174(4)
    O3 O1 Mn1 8_555 1_555 1_555 41.781(3)
    O3 O1 Mn1 8_555 1_555 5_565 108.238(6)
    O3 O1 O1 8_555 1_555 9_665 62.028(3)
    O3 O1 O3 21_555 1_555 8_555 114.881(7)
    O3 O1 O3 21_555 1_555 7_555 0.031025(2)
    O3 O1 O3 21_555 1_555 9_665 54.282(6)
    O3 O1 O3 21_555 1_555 10_665 149.104(3)
    O3 O1 O3 21_555 1_555 11_665 54.270(6)
    O3 O1 O3 21_555 1_555 12_665 149.130(3)
    O3 O1 O1 21_555 1_555 7_555 62.406(3)
    O3 O1 O1 21_555 1_555 11_665 89.38158(6)
    O3 O1 O1 21_555 1_555 5_565 61.866(3)
    O3 O1 O1 21_555 1_555 23_565 90.34414(3)
    O3 O1 Mn1 21_555 1_555 1_555 108.208(6)
    O3 O1 Mn1 21_555 1_555 5_565 41.763(3)
    O3 O1 O1 21_555 1_555 9_665 62.017(3)
    O3 O1 O3 1_555 1_555 21_555 114.855(7)
    O3 O1 O3 1_555 1_555 8_555 0.031025(2)
    O3 O1 O3 1_555 1_555 7_555 114.881(7)
    O3 O1 O3 1_555 1_555 9_665 149.104(3)
    O3 O1 O3 1_555 1_555 10_665 54.282(6)
    O3 O1 O3 1_555 1_555 11_665 149.130(3)
    O3 O1 O3 1_555 1_555 12_665 54.270(6)
    O3 O1 O1 1_555 1_555 7_555 62.406(3)
    O3 O1 O1 1_555 1_555 11_665 89.38158(6)
    O3 O1 O1 1_555 1_555 5_565 61.866(3)
    O3 O1 O1 1_555 1_555 23_565 90.34414(3)
    O3 O1 Mn1 1_555 1_555 1_555 41.763(3)
    O3 O1 Mn1 1_555 1_555 5_565 108.208(6)
    O3 O1 O1 1_555 1_555 9_665 62.017(3)
    Ba1 O1 O3 1_455 1_555 1_555 118.999(3)
    Ba1 O1 O3 1_455 1_555 21_555 118.999(3)
    Ba1 O1 O3 1_455 1_555 8_555 118.985(3)
    Ba1 O1 O3 1_455 1_555 7_555 118.985(3)
    Ba1 O1 O3 1_455 1_555 9_665 64.821(3)
    Ba1 O1 O3 1_455 1_555 10_665 64.821(3)
    Ba1 O1 O3 1_455 1_555 11_665 64.831(3)
    Ba1 O1 O3 1_455 1_555 12_665 64.831(3)
    Ba1 O1 O1 1_455 1_555 7_555 123.583
    Ba1 O1 O1 1_455 1_555 11_665 65.371
    Ba1 O1 O1 1_455 1_555 5_565 125.371
    Ba1 O1 O1 1_455 1_555 23_565 63.583
    Ba1 O1 Mn1 1_455 1_555 1_555 94.1773(2)
    Ba1 O1 Mn1 1_455 1_555 5_565 94.1773(2)
    Ba1 O1 O1 1_455 1_555 9_665 176.417
    Ba3 O1 Ba1 5_565 1_555 1_455 88.61865(11)
    Ba3 O1 O3 5_565 1_555 1_555 143.726(3)
    Ba3 O1 O3 5_565 1_555 21_555 61.273(6)
    Ba3 O1 O3 5_565 1_555 8_555 143.716(3)
    Ba3 O1 O3 5_565 1_555 7_555 61.242(6)
    Ba3 O1 O3 5_565 1_555 9_665 61.772(6)
    Ba3 O1 O3 5_565 1_555 10_665 146.449(3)
    Ba3 O1 O3 5_565 1_555 11_665 61.740(6)
    Ba3 O1 O3 5_565 1_555 12_665 146.437(3)
    Ba3 O1 O1 5_565 1_555 7_555 123.433(3)
    Ba3 O1 O1 5_565 1_555 11_665 125.211(3)
    Ba3 O1 O1 5_565 1_555 5_565 122.696(3)
    Ba3 O1 O1 5_565 1_555 23_565 124.557(3)
    Ba3 O1 Mn1 5_565 1_555 1_555 168.8848238(18)
    Ba3 O1 Mn1 5_565 1_555 5_565 91.280(8)
    Ba3 O1 O1 5_565 1_555 9_665 89.06792(8)
    Ba3 O1 Ba3 1_565 1_555 5_565 99.549(8)
    Ba3 O1 Ba1 1_565 1_555 1_455 88.61865(11)
    Ba3 O1 O3 1_565 1_555 1_555 61.273(6)
    Ba3 O1 O3 1_565 1_555 21_555 143.726(3)
    Ba3 O1 O3 1_565 1_555 8_555 61.242(6)
    Ba3 O1 O3 1_565 1_555 7_555 143.716(3)
    Ba3 O1 O3 1_565 1_555 9_665 146.449(3)
    Ba3 O1 O3 1_565 1_555 10_665 61.772(6)
    Ba3 O1 O3 1_565 1_555 11_665 146.437(3)
    Ba3 O1 O3 1_565 1_555 12_665 61.740(6)
    Ba3 O1 O1 1_565 1_555 7_555 123.433(3)
    Ba3 O1 O1 1_565 1_555 11_665 125.211(3)
    Ba3 O1 O1 1_565 1_555 5_565 122.696(3)
    Ba3 O1 O1 1_565 1_555 23_565 124.557(3)
    Ba3 O1 Mn1 1_565 1_555 1_555 91.280(8)
    Ba3 O1 Mn1 1_565 1_555 5_565 168.8848238(18)
    Ba3 O1 O1 1_565 1_555 9_665 89.06792(8)
    Ba1 O1 Ba3 1_565 1_555 1_565 86.8296(3)
    Ba1 O1 Ba3 1_565 1_555 5_565 86.8296(3)
    Ba1 O1 Ba1 1_565 1_555 1_455 172.948
    Ba1 O1 O3 1_565 1_555 1_555 63.104(3)
    Ba1 O1 O3 1_565 1_555 21_555 63.104(3)
    Ba1 O1 O3 1_565 1_555 8_555 63.113(3)
    Ba1 O1 O3 1_565 1_555 7_555 63.113(3)
    Ba1 O1 O3 1_565 1_555 9_665 117.288(3)
    Ba1 O1 O3 1_565 1_555 10_665 117.288(3)
    Ba1 O1 O3 1_565 1_555 11_665 117.274(3)
    Ba1 O1 O3 1_565 1_555 12_665 117.274(3)
    Ba1 O1 O1 1_565 1_555 7_555 63.469
    Ba1 O1 O1 1_565 1_555 11_665 121.681
    Ba1 O1 O1 1_565 1_555 5_565 61.681
    Ba1 O1 O1 1_565 1_555 23_565 123.469
    Ba1 O1 Mn1 1_565 1_555 1_555 91.30849(7)
    Ba1 O1 Mn1 1_565 1_555 5_565 91.30849(7)
    Ba1 O1 O1 1_565 1_555 9_665 3.469
    O1 O1 Ba1 7_455 1_555 1_565 116.531
    O1 O1 Ba3 7_455 1_555 1_565 56.567(3)
    O1 O1 Ba3 7_455 1_555 5_565 56.567(3)
    O1 O1 Ba1 7_455 1_555 1_455 56.417
    O1 O1 O3 7_455 1_555 1_555 117.594(3)
    O1 O1 O3 7_455 1_555 21_555 117.594(3)
    O1 O1 O3 7_455 1_555 8_555 117.563(3)
    O1 O1 O3 7_455 1_555 7_555 117.563(3)
    O1 O1 O3 7_455 1_555 9_665 90.60400(6)
    O1 O1 O3 7_455 1_555 10_665 90.60400(6)
    O1 O1 O3 7_455 1_555 11_665 90.58640(6)
    O1 O1 O3 7_455 1_555 12_665 90.58640(6)
    O1 O1 O1 7_455 1_555 7_555 180.000
    O1 O1 O1 7_455 1_555 11_665 121.788
    O1 O1 O1 7_455 1_555 5_565 178.212
    O1 O1 O1 7_455 1_555 23_565 120.000
    O1 O1 Mn1 7_455 1_555 1_555 133.298(3)
    O1 O1 Mn1 7_455 1_555 5_565 133.298(3)
    O1 O1 O1 7_455 1_555 9_665 120.000
    O1 O1 O1 5_465 1_555 7_455 1.443
    O1 O1 Ba1 5_465 1_555 1_565 115.087
    O1 O1 Ba3 5_465 1_555 1_565 55.994(3)
    O1 O1 Ba3 5_465 1_555 5_565 55.994(3)
    O1 O1 Ba1 5_465 1_555 1_455 57.861
    O1 O1 O3 5_465 1_555 1_555 117.139(3)
    O1 O1 O3 5_465 1_555 21_555 117.139(3)
    O1 O1 O3 5_465 1_555 8_555 117.108(3)
    O1 O1 O3 5_465 1_555 7_555 117.108(3)
    O1 O1 O3 5_465 1_555 9_665 91.35107(14)
    O1 O1 O3 5_465 1_555 10_665 91.35107(14)
    O1 O1 O3 5_465 1_555 11_665 91.33290(14)
    O1 O1 O3 5_465 1_555 12_665 91.33290(14)
    O1 O1 O1 5_465 1_555 7_555 178.557
    O1 O1 O1 5_465 1_555 11_665 123.231
    O1 O1 O1 5_465 1_555 5_565 176.769
    O1 O1 O1 5_465 1_555 23_565 121.443
    O1 O1 Mn1 5_465 1_555 1_555 134.015(3)
    O1 O1 Mn1 5_465 1_555 5_565 134.015(3)
    O1 O1 O1 5_465 1_555 9_665 118.557
    O1 O1 O1 11_675 1_555 5_465 60.000
    O1 O1 O1 11_675 1_555 7_455 61.443
    O1 O1 Ba1 11_675 1_555 1_565 55.087
    O1 O1 Ba3 11_675 1_555 1_565 55.994(3)
    O1 O1 Ba3 11_675 1_555 5_565 55.994(3)
    O1 O1 Ba1 11_675 1_555 1_455 117.861
    O1 O1 O3 11_675 1_555 1_555 88.87895(11)
    O1 O1 O3 11_675 1_555 21_555 88.87895(11)
    O1 O1 O3 11_675 1_555 8_555 88.86190(11)
    O1 O1 O3 11_675 1_555 7_555 88.86190(11)
    O1 O1 O3 11_675 1_555 9_665 117.371(3)
    O1 O1 O3 11_675 1_555 10_665 117.371(3)
    O1 O1 O3 11_675 1_555 11_665 117.339(3)
    O1 O1 O3 11_675 1_555 12_665 117.339(3)
    O1 O1 O1 11_675 1_555 7_555 118.557
    O1 O1 O1 11_675 1_555 11_665 176.769
    O1 O1 O1 11_675 1_555 5_565 116.769
    O1 O1 O1 11_675 1_555 23_565 178.557
    O1 O1 Mn1 11_675 1_555 1_555 130.615(3)
    O1 O1 Mn1 11_675 1_555 5_565 130.615(3)
    O1 O1 O1 11_675 1_555 9_665 58.557
    Mn2 O2 O2 1_555 1_555 8_555 89.9910672(4)
    Nb7 O2 Mn2 1_555 1_555 1_555 0.000
    Nb7 O2 O2 1_555 1_555 8_555 89.9910672(4)
    Nb4 O2 Nb7 1_555 1_555 1_555 177.11435(15)
    Nb4 O2 Mn2 1_555 1_555 1_555 177.11435(15)
    Nb4 O2 O2 1_555 1_555 8_555 89.9923966(4)
    O2 O2 Nb4 10_665 1_555 1_555 134.888(3)
    O2 O2 Nb7 10_665 1_555 1_555 43.117(3)
    O2 O2 Mn2 10_665 1_555 1_555 43.117(3)
    O2 O2 O2 10_665 1_555 8_555 120.000
    O2 O2 O2 6_565 1_555 10_665 60.011
    O2 O2 Nb4 6_565 1_555 1_555 134.871(3)
    O2 O2 Nb7 6_565 1_555 1_555 43.111(3)
    O2 O2 Mn2 6_565 1_555 1_555 43.111(3)
    O2 O2 O2 6_565 1_555 8_555 59.989
    O2 O2 O2 12_665 1_555 6_565 60.000
    O2 O2 O2 12_665 1_555 10_665 0.011
    O2 O2 Nb4 12_665 1_555 1_555 134.894(3)
    O2 O2 Nb7 12_665 1_555 1_555 43.111(3)
    O2 O2 Mn2 12_665 1_555 1_555 43.111(3)
    O2 O2 O2 12_665 1_555 8_555 119.989
    O2 O2 O2 24_565 1_555 12_665 59.989
    O2 O2 O2 24_565 1_555 6_565 0.01059681798(3)
    O2 O2 O2 24_565 1_555 10_665 60.000
    O2 O2 Nb4 24_565 1_555 1_555 134.877(3)
    O2 O2 Nb7 24_565 1_555 1_555 43.104(3)
    O2 O2 Mn2 24_565 1_555 1_555 43.104(3)
    O2 O2 O2 24_565 1_555 8_555 60.000
    O3 O2 O2 6_565 1_555 24_565 88.57516(14)
    O3 O2 O2 6_565 1_555 12_665 60.328(3)
    O3 O2 O2 6_565 1_555 6_565 88.58107(14)
    O3 O2 O2 6_565 1_555 10_665 60.324(3)
    O3 O2 Nb4 6_565 1_555 1_555 136.534(3)
    O3 O2 Nb7 6_565 1_555 1_555 45.618(2)
    O3 O2 Mn2 6_565 1_555 1_555 45.618(2)
    O3 O2 O2 6_565 1_555 8_555 118.049(3)
    O3 O2 O3 10_665 1_555 6_565 56.108(6)
    O3 O2 O2 10_665 1_555 24_565 60.321(3)
    O3 O2 O2 10_665 1_555 12_665 88.57546(14)
    O3 O2 O2 10_665 1_555 6_565 60.318(3)
    O3 O2 O2 10_665 1_555 10_665 88.58137(14)
    O3 O2 Nb4 10_665 1_555 1_555 136.518(3)
    O3 O2 Nb7 10_665 1_555 1_555 45.611(2)
    O3 O2 Mn2 10_665 1_555 1_555 45.611(2)
    O3 O2 O2 10_665 1_555 8_555 61.941(3)
    O3 O2 O3 24_565 1_555 10_665 56.119(6)
    O3 O2 O3 24_565 1_555 6_565 0.031594(2)
    O3 O2 O2 24_565 1_555 24_565 88.55743(14)
    O3 O2 O2 24_565 1_555 12_665 60.296(3)
    O3 O2 O2 24_565 1_555 6_565 88.56334(14)
    O3 O2 O2 24_565 1_555 10_665 60.293(3)
    O3 O2 Nb4 24_565 1_555 1_555 136.552(3)
    O3 O2 Nb7 24_565 1_555 1_555 45.598(2)
    O3 O2 Mn2 24_565 1_555 1_555 45.598(2)
    O3 O2 O2 24_565 1_555 8_555 118.060(3)
    O3 O2 O3 12_665 1_555 24_565 56.130(6)
    O3 O2 O3 12_665 1_555 10_665 0.031590(2)
    O3 O2 O3 12_665 1_555 6_565 56.119(6)
    O3 O2 O2 12_665 1_555 24_565 60.289(3)
    O3 O2 O2 12_665 1_555 12_665 88.55772(14)
    O3 O2 O2 12_665 1_555 6_565 60.286(3)
    O3 O2 O2 12_665 1_555 10_665 88.56363(14)
    O3 O2 Nb4 12_665 1_555 1_555 136.536(3)
    O3 O2 Nb7 12_665 1_555 1_555 45.592(2)
    O3 O2 Mn2 12_665 1_555 1_555 45.592(2)
    O3 O2 O2 12_665 1_555 8_555 61.930(3)
    Ba2 O2 O3 1_555 1_555 12_665 115.080(4)
    Ba2 O2 O3 1_555 1_555 24_565 59.051(2)
    Ba2 O2 O3 1_555 1_555 10_665 115.067(4)
    Ba2 O2 O3 1_555 1_555 6_565 59.060(2)
    Ba2 O2 O2 1_555 1_555 24_565 122.01709(2)
    Ba2 O2 O2 1_555 1_555 12_665 62.18025(2)
    Ba2 O2 O2 1_555 1_555 6_565 122.02765(2)
    Ba2 O2 O2 1_555 1_555 10_665 62.16968(2)
    Ba2 O2 Nb4 1_555 1_555 1_555 90.5539(6)
    Ba2 O2 Nb7 1_555 1_555 1_555 89.6838(6)
    Ba2 O2 Mn2 1_555 1_555 1_555 89.6838(6)
    Ba2 O2 O2 1_555 1_555 8_555 175.5807(5)
    Ba2 O2 Ba2 1_455 1_555 1_555 171.1624(10)
    Ba2 O2 O3 1_455 1_555 12_665 59.041(2)
    Ba2 O2 O3 1_455 1_555 24_565 115.070(4)
    Ba2 O2 O3 1_455 1_555 10_665 59.050(2)
    Ba2 O2 O3 1_455 1_555 6_565 115.057(4)
    Ba2 O2 O2 1_455 1_555 24_565 62.16923(2)
    Ba2 O2 O2 1_455 1_555 12_665 122.00614(2)
    Ba2 O2 O2 1_455 1_555 6_565 62.15867(2)
    Ba2 O2 O2 1_455 1_555 10_665 122.01671(2)
    Ba2 O2 Nb4 1_455 1_555 1_555 90.5386(6)
    Ba2 O2 Nb7 1_455 1_555 1_555 89.6661(6)
    Ba2 O2 Mn2 1_455 1_555 1_555 89.6661(6)
    Ba2 O2 O2 1_455 1_555 8_555 4.4184(5)
    Ba3 O2 Ba2 1_555 1_555 1_455 85.6122(5)
    Ba3 O2 Ba2 1_555 1_555 1_555 85.6222(5)
    Ba3 O2 O3 1_555 1_555 12_665 60.059(6)
    Ba3 O2 O3 1_555 1_555 24_565 60.062(6)
    Ba3 O2 O3 1_555 1_555 10_665 60.027(6)
    Ba3 O2 O3 1_555 1_555 6_565 60.030(6)
    Ba3 O2 O2 1_555 1_555 24_565 120.301(3)
    Ba3 O2 O2 1_555 1_555 12_665 120.311(3)
    Ba3 O2 O2 1_555 1_555 6_565 120.297(3)
    Ba3 O2 O2 1_555 1_555 10_665 120.307(3)
    Ba3 O2 Nb4 1_555 1_555 1_555 89.793(8)
    Ba3 O2 Nb7 1_555 1_555 1_555 93.093(8)
    Ba3 O2 Mn2 1_555 1_555 1_555 93.093(8)
    Ba3 O2 O2 1_555 1_555 8_555 89.9945631(5)
    O2 O2 Ba3 24_555 1_555 1_555 59.699(3)
    O2 O2 Ba2 24_555 1_555 1_455 117.83077(2)
    O2 O2 Ba2 24_555 1_555 1_555 57.98291(2)
    O2 O2 O3 24_555 1_555 12_665 119.711(3)
    O2 O2 O3 24_555 1_555 24_565 91.44257(14)
    O2 O2 O3 24_555 1_555 10_665 119.679(3)
    O2 O2 O3 24_555 1_555 6_565 91.42484(14)
    O2 O2 O2 24_555 1_555 24_565 180.000
    O2 O2 O2 24_555 1_555 12_665 120.011
    O2 O2 O2 24_555 1_555 6_565 179.989
    O2 O2 O2 24_555 1_555 10_665 120.000
    O2 O2 Nb4 24_555 1_555 1_555 45.123(3)
    O2 O2 Nb7 24_555 1_555 1_555 136.896(3)
    O2 O2 Mn2 24_555 1_555 1_555 136.896(3)
    O2 O2 O2 24_555 1_555 8_555 120.000
    O2 O2 O2 6_555 1_555 24_555 0.00933137754(6)
    O2 O2 Ba3 6_555 1_555 1_555 59.696(3)
    O2 O2 Ba2 6_555 1_555 1_455 117.82146(2)
    O2 O2 Ba2 6_555 1_555 1_555 57.99221(2)
    O2 O2 O3 6_555 1_555 12_665 119.708(3)
    O2 O2 O3 6_555 1_555 24_565 91.44778(14)
    O2 O2 O3 6_555 1_555 10_665 119.677(3)
    O2 O2 O3 6_555 1_555 6_565 91.43004(14)
    O2 O2 O2 6_555 1_555 24_565 179.99066862242(3)
    O2 O2 O2 6_555 1_555 12_665 120.020
    O2 O2 O2 6_555 1_555 6_565 179.980
    O2 O2 O2 6_555 1_555 10_665 120.009
    O2 O2 Nb4 6_555 1_555 1_555 45.117(3)
    O2 O2 Nb7 6_555 1_555 1_555 136.902(3)
    O2 O2 Mn2 6_555 1_555 1_555 136.902(3)
    O2 O2 O2 6_555 1_555 8_555 119.991
    O2 O2 O2 12_555 1_555 6_555 60.000
    O2 O2 O2 12_555 1_555 24_555 60.009
    O2 O2 Ba3 12_555 1_555 1_555 59.696(3)
    O2 O2 Ba2 12_555 1_555 1_455 57.97399(2)
    O2 O2 Ba2 12_555 1_555 1_555 117.83962(2)
    O2 O2 O3 12_555 1_555 12_665 91.43116(14)
    O2 O2 O3 12_555 1_555 24_565 119.710(3)
    O2 O2 O3 12_555 1_555 10_665 91.41343(14)
    O2 O2 O3 12_555 1_555 6_565 119.678(3)
    O2 O2 O2 12_555 1_555 24_565 119.991
    O2 O2 O2 12_555 1_555 12_665 179.98007180446(3)
    O2 O2 O2 12_555 1_555 6_565 119.980
    O2 O2 O2 12_555 1_555 10_665 179.99066862242(6)
    O2 O2 Nb4 12_555 1_555 1_555 45.117(3)
    O2 O2 Nb7 12_555 1_555 1_555 136.877(3)
    O2 O2 Mn2 12_555 1_555 1_555 136.877(3)
    O2 O2 O2 12_555 1_555 8_555 59.991
    O2 O2 O2 10_555 1_555 12_555 0.00933137754(3)
    O2 O2 O2 10_555 1_555 6_555 59.991
    O2 O2 O2 10_555 1_555 24_555 60.000
    O2 O2 Ba3 10_555 1_555 1_555 59.693(3)
    O2 O2 Ba2 10_555 1_555 1_455 57.98329(2)
    O2 O2 Ba2 10_555 1_555 1_555 117.83032(2)
    O2 O2 O3 10_555 1_555 12_665 91.43637(14)
    O2 O2 O3 10_555 1_555 24_565 119.707(3)
    O2 O2 O3 10_555 1_555 10_665 91.41863(14)
    O2 O2 O3 10_555 1_555 6_565 119.676(3)
    O2 O2 O2 10_555 1_555 24_565 120.000
    O2 O2 O2 10_555 1_555 12_665 179.98940318210(5)
    O2 O2 O2 10_555 1_555 6_565 119.989
    O2 O2 O2 10_555 1_555 10_665 180.000
    O2 O2 Nb4 10_555 1_555 1_555 45.112(3)
    O2 O2 Nb7 10_555 1_555 1_555 136.883(3)
    O2 O2 Mn2 10_555 1_555 1_555 136.883(3)
    O2 O2 O2 10_555 1_555 8_555 60.000
    O2 O2 O2 15_556 1_555 10_555 90.000
    O2 O2 O2 15_556 1_555 12_555 90.0053644(5)
    O2 O2 O2 15_556 1_555 6_555 60.144(3)
    O2 O2 O2 15_556 1_555 24_555 60.141(3)
    O2 O2 Ba3 15_556 1_555 1_555 119.839(6)
    O2 O2 Ba2 15_556 1_555 1_455 122.777(2)
    O2 O2 Ba2 15_556 1_555 1_555 63.167(4)
    O2 O2 O3 15_556 1_555 12_665 178.14509(15)
    O2 O2 O3 15_556 1_555 24_565 122.079(6)
    O2 O2 O3 15_556 1_555 10_665 178.14202(15)
    O2 O2 O3 15_556 1_555 6_565 122.090(6)
    O2 O2 O2 15_556 1_555 24_565 119.859(3)
    O2 O2 O2 15_556 1_555 12_665 90.0060919(6)
    O2 O2 O2 15_556 1_555 6_565 119.862(3)
    O2 O2 O2 15_556 1_555 10_665 90.000
    O2 O2 Nb4 15_556 1_555 1_555 44.888(3)
    O2 O2 Nb7 15_556 1_555 1_555 133.044(3)
    O2 O2 Mn2 15_556 1_555 1_555 133.044(3)
    O2 O2 O2 15_556 1_555 8_555 119.859(3)
    O2 O2 O2 19_556 1_555 15_556 59.727(6)
    O2 O2 O2 19_556 1_555 10_555 60.138(3)
    O2 O2 O2 19_556 1_555 12_555 60.135(3)
    O2 O2 O2 19_556 1_555 6_555 90.000
    O2 O2 O2 19_556 1_555 24_555 90.0053655(5)
    O2 O2 Ba3 19_556 1_555 1_555 119.830(6)
    O2 O2 Ba2 19_556 1_555 1_455 63.157(4)
    O2 O2 Ba2 19_556 1_555 1_555 122.787(2)
    O2 O2 O3 19_556 1_555 12_665 122.059(6)
    O2 O2 O3 19_556 1_555 24_565 178.12580(15)
    O2 O2 O3 19_556 1_555 10_665 122.070(6)
    O2 O2 O3 19_556 1_555 6_565 178.12264(15)
    O2 O2 O2 19_556 1_555 24_565 89.9946345(5)
    O2 O2 O2 19_556 1_555 12_665 119.858(3)
    O2 O2 O2 19_556 1_555 6_565 89.9885415(11)
    O2 O2 O2 19_556 1_555 10_665 119.862(3)
    O2 O2 Nb4 19_556 1_555 1_555 44.883(3)
    O2 O2 Nb7 19_556 1_555 1_555 133.027(3)
    O2 O2 Mn2 19_556 1_555 1_555 133.027(3)
    O2 O2 O2 19_556 1_555 8_555 60.132(3)
    O2 O2 O2 13_556 1_555 19_556 59.730(6)
    O2 O2 O2 13_556 1_555 15_556 0.0093064(6)
    O2 O2 O2 13_556 1_555 10_555 89.9946345(5)
    O2 O2 O2 13_556 1_555 12_555 90.000
    O2 O2 O2 13_556 1_555 6_555 60.135(3)
    O2 O2 O2 13_556 1_555 24_555 60.132(3)
    O2 O2 Ba3 13_556 1_555 1_555 119.830(6)
    O2 O2 Ba2 13_556 1_555 1_455 122.779(2)
    O2 O2 Ba2 13_556 1_555 1_555 63.163(4)
    O2 O2 O3 13_556 1_555 12_665 178.14441(15)
    O2 O2 O3 13_556 1_555 24_565 122.076(6)
    O2 O2 O3 13_556 1_555 10_665 178.14118(15)
    O2 O2 O3 13_556 1_555 6_565 122.087(6)
    O2 O2 O2 13_556 1_555 24_565 119.868(3)
    O2 O2 O2 13_556 1_555 12_665 90.0114585(11)
    O2 O2 O2 13_556 1_555 6_565 119.872(3)
    O2 O2 O2 13_556 1_555 10_665 90.0053655(5)
    O2 O2 Nb4 13_556 1_555 1_555 44.883(3)
    O2 O2 Nb7 13_556 1_555 1_555 133.050(3)
    O2 O2 Mn2 13_556 1_555 1_555 133.050(3)
    O2 O2 O2 13_556 1_555 8_555 119.862(3)
    O2 O2 O2 22_556 1_555 13_556 59.733(6)
    O2 O2 O2 22_556 1_555 19_556 0.0093053(6)
    O2 O2 O2 22_556 1_555 15_556 59.730(6)
    O2 O2 O2 22_556 1_555 10_555 60.129(3)
    O2 O2 O2 22_556 1_555 12_555 60.126(3)
    O2 O2 O2 22_556 1_555 6_555 89.9946335(5)
    O2 O2 O2 22_556 1_555 24_555 90.000
    O2 O2 Ba3 22_556 1_555 1_555 119.821(6)
    O2 O2 Ba2 22_556 1_555 1_455 63.154(4)
    O2 O2 Ba2 22_556 1_555 1_555 122.789(2)
    O2 O2 O3 22_556 1_555 12_665 122.056(6)
    O2 O2 O3 22_556 1_555 24_565 178.12510(15)
    O2 O2 O3 22_556 1_555 10_665 122.067(6)
    O2 O2 O3 22_556 1_555 6_565 178.12178(15)
    O2 O2 O2 22_556 1_555 24_565 90.000
    O2 O2 O2 22_556 1_555 12_665 119.868(3)
    O2 O2 O2 22_556 1_555 6_565 89.9939058(6)
    O2 O2 O2 22_556 1_555 10_665 119.871(3)
    O2 O2 Nb4 22_556 1_555 1_555 44.877(3)
    O2 O2 Nb7 22_556 1_555 1_555 133.032(3)
    O2 O2 Mn2 22_556 1_555 1_555 133.032(3)
    O2 O2 O2 22_556 1_555 8_555 60.129(3)
    Ba2 O2 O2 3_666 1_555 22_556 55.505(6)
    Ba2 O2 O2 3_666 1_555 13_556 55.508(6)
    Ba2 O2 O2 3_666 1_555 19_556 55.496(6)
    Ba2 O2 O2 3_666 1_555 15_556 55.499(6)
    Ba2 O2 O2 3_666 1_555 10_555 115.542(3)
    Ba2 O2 O2 3_666 1_555 12_555 115.539(3)
    Ba2 O2 O2 3_666 1_555 6_555 115.550(3)
    Ba2 O2 O2 3_666 1_555 24_555 115.547(3)
    Ba2 O2 Ba3 3_666 1_555 1_555 174.2255(3)
    Ba2 O2 Ba2 3_666 1_555 1_455 94.4115(5)
    Ba2 O2 Ba2 3_666 1_555 1_555 94.4229(5)
    Ba2 O2 O3 3_666 1_555 12_665 124.729(6)
    Ba2 O2 O3 3_666 1_555 24_565 124.739(6)
    Ba2 O2 O3 3_666 1_555 10_665 124.761(6)
    Ba2 O2 O3 3_666 1_555 6_565 124.771(6)
    Ba2 O2 O2 3_666 1_555 24_565 64.453(3)
    Ba2 O2 O2 3_666 1_555 12_665 64.455(3)
    Ba2 O2 O2 3_666 1_555 6_565 64.455(3)
    Ba2 O2 O2 3_666 1_555 10_665 64.458(3)
    Ba2 O2 Nb4 3_666 1_555 1_555 84.432(7)
    Ba2 O2 Nb7 3_666 1_555 1_555 92.682(7)
    Ba2 O2 Mn2 3_666 1_555 1_555 92.682(7)
    Ba2 O2 O2 3_666 1_555 8_555 89.9947236(6)
    Mn1 O3 O3 1_555 1_555 8_555 89.9738753(15)
    Nb7 O3 Mn1 1_555 1_555 1_555 79.257(8)
    Nb7 O3 O3 1_555 1_555 8_555 89.9745625(15)
    Mn2 O3 Nb7 1_555 1_555 1_555 0.000
    Mn2 O3 Mn1 1_555 1_555 1_555 79.257(8)
    Mn2 O3 O3 1_555 1_555 8_555 89.9745625(15)
    O3 O3 Mn2 24_565 1_555 1_555 48.867(3)
    O3 O3 Nb7 24_565 1_555 1_555 48.867(3)
    O3 O3 Mn1 24_565 1_555 1_555 47.500(3)
    O3 O3 O3 24_565 1_555 8_555 120.000
    O3 O3 O3 6_565 1_555 24_565 0.033477743136(8)
    O3 O3 Mn2 6_565 1_555 1_555 48.850(3)
    O3 O3 Nb7 6_565 1_555 1_555 48.850(3)
    O3 O3 Mn1 6_565 1_555 1_555 47.483(3)
    O3 O3 O3 6_565 1_555 8_555 119.967
    O3 O3 O3 12_665 1_555 6_565 60.000
    O3 O3 O3 12_665 1_555 24_565 60.033
    O3 O3 Mn2 12_665 1_555 1_555 48.850(3)
    O3 O3 Nb7 12_665 1_555 1_555 48.850(3)
    O3 O3 Mn1 12_665 1_555 1_555 47.483(3)
    O3 O3 O3 12_665 1_555 8_555 59.967
    O3 O3 O3 10_665 1_555 12_665 0.033477743114(8)
    O3 O3 O3 10_665 1_555 6_565 59.967
    O3 O3 O3 10_665 1_555 24_565 60.000
    O3 O3 Mn2 10_665 1_555 1_555 48.833(3)
    O3 O3 Nb7 10_665 1_555 1_555 48.833(3)
    O3 O3 Mn1 10_665 1_555 1_555 47.465(3)
    O3 O3 O3 10_665 1_555 8_555 60.000
    O2 O3 O3 12_665 1_555 10_665 91.42484(14)
    O2 O3 O3 12_665 1_555 12_665 91.44350(14)
    O2 O3 O3 12_665 1_555 6_565 61.963(3)
    O2 O3 O3 12_665 1_555 24_565 61.951(3)
    O2 O3 Mn2 12_665 1_555 1_555 42.718(3)
    O2 O3 Nb7 12_665 1_555 1_555 42.718(3)
    O2 O3 Mn1 12_665 1_555 1_555 108.575(6)
    O2 O3 O3 12_665 1_555 8_555 119.676(3)
    O2 O3 O2 10_665 1_555 12_665 0.0106998(8)
    O2 O3 O3 10_665 1_555 10_665 91.41863(14)
    O2 O3 O3 10_665 1_555 12_665 91.43730(14)
    O2 O3 O3 10_665 1_555 6_565 61.952(3)
    O2 O3 O3 10_665 1_555 24_565 61.941(3)
    O2 O3 Mn2 10_665 1_555 1_555 42.712(3)
    O2 O3 Nb7 10_665 1_555 1_555 42.712(3)
    O2 O3 Mn1 10_665 1_555 1_555 108.565(6)
    O2 O3 O3 10_665 1_555 8_555 119.679(3)
    O2 O3 O2 24_565 1_555 10_665 59.386(6)
    O2 O3 O2 24_565 1_555 12_665 59.383(6)
    O2 O3 O3 24_565 1_555 10_665 61.940(3)
    O2 O3 O3 24_565 1_555 12_665 61.929(3)
    O2 O3 O3 24_565 1_555 6_565 91.42390(14)
    O2 O3 O3 24_565 1_555 24_565 91.44257(14)
    O2 O3 Mn2 24_565 1_555 1_555 42.700(3)
    O2 O3 Nb7 24_565 1_555 1_555 42.700(3)
    O2 O3 Mn1 24_565 1_555 1_555 108.542(6)
    O2 O3 O3 24_565 1_555 8_555 60.293(3)
    O2 O3 O2 6_565 1_555 24_565 0.0106954(7)
    O2 O3 O2 6_565 1_555 10_665 59.390(6)
    O2 O3 O2 6_565 1_555 12_665 59.386(6)
    O2 O3 O3 6_565 1_555 10_665 61.930(3)
    O2 O3 O3 6_565 1_555 12_665 61.918(3)
    O2 O3 O3 6_565 1_555 6_565 91.41769(14)
    O2 O3 O3 6_565 1_555 24_565 91.43637(14)
    O2 O3 Mn2 6_565 1_555 1_555 42.695(3)
    O2 O3 Nb7 6_565 1_555 1_555 42.695(3)
    O2 O3 Mn1 6_565 1_555 1_555 108.531(6)
    O2 O3 O3 6_565 1_555 8_555 60.289(3)
    Ba2 O3 O2 1_565 1_555 6_565 63.468(6)
    Ba2 O3 O2 1_565 1_555 24_565 63.458(6)
    Ba2 O3 O2 1_565 1_555 10_665 63.479(6)
    Ba2 O3 O2 1_565 1_555 12_665 63.469(6)
    Ba2 O3 O3 1_565 1_555 10_665 125.273(3)
    Ba2 O3 O3 1_565 1_555 12_665 125.260(3)
    Ba2 O3 O3 1_565 1_555 6_565 125.309(3)
    Ba2 O3 O3 1_565 1_555 24_565 125.295(3)
    Ba2 O3 Mn2 1_565 1_555 1_555 91.285(8)
    Ba2 O3 Nb7 1_565 1_555 1_555 91.285(8)
    Ba2 O3 Mn1 1_565 1_555 1_555 170.54165(7)
    Ba2 O3 O3 1_565 1_555 8_555 89.9821216(14)
    O1 O3 Ba2 5_565 1_555 1_565 143.546(3)
    O1 O3 O2 5_565 1_555 6_565 150.486(3)
    O1 O3 O2 5_565 1_555 24_565 150.496(3)
    O1 O3 O2 5_565 1_555 10_665 114.930(7)
    O1 O3 O2 5_565 1_555 12_665 114.939(7)
    O1 O3 O3 5_565 1_555 10_665 90.58640(6)
    O1 O3 O3 5_565 1_555 12_665 90.60372(6)
    O1 O3 O3 5_565 1_555 6_565 63.723(3)
    O1 O3 O3 5_565 1_555 24_565 63.713(3)
    O1 O3 Mn2 5_565 1_555 1_555 111.515(6)
    O1 O3 Nb7 5_565 1_555 1_555 111.515(6)
    O1 O3 Mn1 5_565 1_555 1_555 43.127(3)
    O1 O3 O3 5_565 1_555 8_555 116.943(3)
    O1 O3 O1 9_665 1_555 5_565 53.918(6)
    O1 O3 Ba2 9_665 1_555 1_565 143.497(3)
    O1 O3 O2 9_665 1_555 6_565 114.877(7)
    O1 O3 O2 9_665 1_555 24_565 114.886(7)
    O1 O3 O2 9_665 1_555 10_665 150.492(3)
    O1 O3 O2 9_665 1_555 12_665 150.502(3)
    O1 O3 O3 9_665 1_555 10_665 63.701(3)
    O1 O3 O3 9_665 1_555 12_665 63.691(3)
    O1 O3 O3 9_665 1_555 6_565 90.58667(6)
    O1 O3 O3 9_665 1_555 24_565 90.60400(6)
    O1 O3 Mn2 9_665 1_555 1_555 111.484(6)
    O1 O3 Nb7 9_665 1_555 1_555 111.484(6)
    O1 O3 Mn1 9_665 1_555 1_555 43.110(3)
    O1 O3 O3 9_665 1_555 8_555 63.025(3)
    O1 O3 O1 7_555 1_555 9_665 54.564(6)
    O1 O3 O1 7_555 1_555 5_565 1.68468(13)
    O1 O3 Ba2 7_555 1_555 1_565 144.218(3)
    O1 O3 O2 7_555 1_555 6_565 149.098(3)
    O1 O3 O2 7_555 1_555 24_565 149.107(3)
    O1 O3 O2 7_555 1_555 10_665 113.565(7)
    O1 O3 O2 7_555 1_555 12_665 113.574(7)
    O1 O3 O3 7_555 1_555 10_665 89.63826(4)
    O1 O3 O3 7_555 1_555 12_665 89.65627(3)
    O1 O3 O3 7_555 1_555 6_565 62.038(3)
    O1 O3 O3 7_555 1_555 24_565 62.028(3)
    O1 O3 Mn2 7_555 1_555 1_555 109.858(6)
    O1 O3 Nb7 7_555 1_555 1_555 109.858(6)
    O1 O3 Mn1 7_555 1_555 1_555 42.177(3)
    O1 O3 O3 7_555 1_555 8_555 117.563(3)
    O1 O3 O1 1_555 1_555 7_555 55.157(6)
    O1 O3 O1 1_555 1_555 9_665 1.68403(13)
    O1 O3 O1 1_555 1_555 5_565 54.563(6)
    O1 O3 Ba2 1_555 1_555 1_565 144.167(3)
    O1 O3 O2 1_555 1_555 6_565 113.513(7)
    O1 O3 O2 1_555 1_555 24_565 113.522(7)
    O1 O3 O2 1_555 1_555 10_665 149.102(3)
    O1 O3 O2 1_555 1_555 12_665 149.111(3)
    O1 O3 O3 1_555 1_555 10_665 62.017(3)
    O1 O3 O3 1_555 1_555 12_665 62.007(3)
    O1 O3 O3 1_555 1_555 6_565 89.63783(4)
    O1 O3 O3 1_555 1_555 24_565 89.65586(3)
    O1 O3 Mn2 1_555 1_555 1_555 109.827(6)
    O1 O3 Nb7 1_555 1_555 1_555 109.827(6)
    O1 O3 Mn1 1_555 1_555 1_555 42.159(3)
    O1 O3 O3 1_555 1_555 8_555 62.406(3)
    Ba3 O3 O1 1_665 1_555 1_555 114.709(4)
    Ba3 O3 O1 1_665 1_555 7_555 59.758(2)
    Ba3 O3 O1 1_665 1_555 9_665 113.951(4)
    Ba3 O3 O1 1_665 1_555 5_565 60.226(2)
    Ba3 O3 Ba2 1_665 1_555 1_565 90.6515(8)
    Ba3 O3 O2 1_665 1_555 6_565 124.700(3)
    Ba3 O3 O2 1_665 1_555 24_565 124.696(3)
    Ba3 O3 O2 1_665 1_555 10_665 65.361(4)
    Ba3 O3 O2 1_665 1_555 12_665 65.365(4)
    Ba3 O3 O3 1_665 1_555 10_665 123.55960(3)
    Ba3 O3 O3 1_665 1_555 12_665 123.59296(3)
    Ba3 O3 O3 1_665 1_555 6_565 63.76464(2)
    Ba3 O3 O3 1_665 1_555 24_565 63.73127(2)
    Ba3 O3 Mn2 1_665 1_555 1_555 95.4791(4)
    Ba3 O3 Nb7 1_665 1_555 1_555 95.4791(4)
    Ba3 O3 Mn1 1_665 1_555 1_555 90.2983(7)
    Ba3 O3 O3 1_665 1_555 8_555 174.4939(4)
    Ba3 O3 Ba3 1_565 1_555 1_665 168.9911(9)
    Ba3 O3 O1 1_565 1_555 1_555 59.728(2)
    Ba3 O3 O1 1_565 1_555 7_555 114.680(4)
    Ba3 O3 O1 1_565 1_555 9_665 60.197(2)
    Ba3 O3 O1 1_565 1_555 5_565 113.922(4)
    Ba3 O3 Ba2 1_565 1_555 1_565 90.6155(8)
    Ba3 O3 O2 1_565 1_555 6_565 65.327(4)
    Ba3 O3 O2 1_565 1_555 24_565 65.330(4)
    Ba3 O3 O2 1_565 1_555 10_665 124.665(3)
    Ba3 O3 O2 1_565 1_555 12_665 124.661(3)
    Ba3 O3 O3 1_565 1_555 10_665 63.72900(2)
    Ba3 O3 O3 1_565 1_555 12_665 63.69563(2)
    Ba3 O3 O3 1_565 1_555 6_565 123.52419(3)
    Ba3 O3 O3 1_565 1_555 24_565 123.55754(3)
    Ba3 O3 Mn2 1_565 1_555 1_555 95.4249(4)
    Ba3 O3 Nb7 1_565 1_555 1_555 95.4249(4)
    Ba3 O3 Mn1 1_565 1_555 1_555 90.2462(7)
    Ba3 O3 O3 1_565 1_555 8_555 5.5028(4)
    Ba1 O3 Ba3 1_565 1_555 1_565 84.4928(4)
    Ba1 O3 Ba3 1_565 1_555 1_665 84.5223(4)
    Ba1 O3 O1 1_565 1_555 1_555 60.112(6)
    Ba1 O3 O1 1_565 1_555 7_555 60.120(6)
    Ba1 O3 O1 1_565 1_555 9_665 58.432(6)
    Ba1 O3 O1 1_565 1_555 5_565 58.439(6)
    Ba1 O3 Ba2 1_565 1_555 1_565 100.401(8)
    Ba1 O3 O2 1_565 1_555 6_565 144.409(3)
    Ba1 O3 O2 1_565 1_555 24_565 144.406(3)
    Ba1 O3 O2 1_565 1_555 10_665 144.462(3)
    Ba1 O3 O2 1_565 1_555 12_665 144.459(3)
    Ba1 O3 O3 1_565 1_555 10_665 122.020(3)
    Ba1 O3 O3 1_565 1_555 12_665 122.008(3)
    Ba1 O3 O3 1_565 1_555 6_565 122.052(3)
    Ba1 O3 O3 1_565 1_555 24_565 122.040(3)
    Ba1 O3 Mn2 1_565 1_555 1_555 168.31438(8)
    Ba1 O3 Nb7 1_565 1_555 1_555 168.31438(8)
    Ba1 O3 Mn1 1_565 1_555 1_555 89.058(8)
    Ba1 O3 O3 1_565 1_555 8_555 89.9835847(15)
    O3 O3 Ba1 10_775 1_555 1_565 57.980(3)
    O3 O3 Ba3 10_775 1_555 1_565 116.27100(2)
    O3 O3 Ba3 10_775 1_555 1_665 56.44040(3)
    O3 O3 O1 10_775 1_555 1_555 117.983(3)
    O3 O3 O1 10_775 1_555 7_555 90.36174(4)
    O3 O3 O1 10_775 1_555 9_665 116.299(3)
    O3 O3 O1 10_775 1_555 5_565 89.41360(6)
    O3 O3 Ba2 10_775 1_555 1_565 54.727(3)
    O3 O3 O2 10_775 1_555 6_565 118.070(3)
    O3 O3 O2 10_775 1_555 24_565 118.060(3)
    O3 O3 O2 10_775 1_555 10_665 88.58137(14)
    O3 O3 O2 10_775 1_555 12_665 88.57516(14)
    O3 O3 O3 10_775 1_555 10_665 180.000
    O3 O3 O3 10_775 1_555 12_665 179.966522256880
    O3 O3 O3 10_775 1_555 6_565 120.033
    O3 O3 O3 10_775 1_555 24_565 120.000
    O3 O3 Mn2 10_775 1_555 1_555 131.167(3)
    O3 O3 Nb7 10_775 1_555 1_555 131.167(3)
    O3 O3 Mn1 10_775 1_555 1_555 132.535(3)
    O3 O3 O3 10_775 1_555 8_555 120.000
    O3 O3 O3 6_575 1_555 10_775 60.027
    O3 O3 Ba1 6_575 1_555 1_565 57.970(3)
    O3 O3 Ba3 6_575 1_555 1_565 56.41576(3)
    O3 O3 Ba3 6_575 1_555 1_665 116.29545(2)
    O3 O3 O1 6_575 1_555 1_555 90.32971(3)
    O3 O3 O1 6_575 1_555 7_555 117.980(3)
    O3 O3 O1 6_575 1_555 9_665 89.38212(6)
    O3 O3 O1 6_575 1_555 5_565 116.295(3)
    O3 O3 Ba2 6_575 1_555 1_565 54.716(3)
    O3 O3 O2 6_575 1_555 6_565 88.54867(14)
    O3 O3 O2 6_575 1_555 24_565 88.54247(14)
    O3 O3 O2 6_575 1_555 10_665 118.069(3)
    O3 O3 O2 6_575 1_555 12_665 118.058(3)
    O3 O3 O3 6_575 1_555 10_665 119.973
    O3 O3 O3 6_575 1_555 12_665 119.940
    O3 O3 O3 6_575 1_555 6_565 179.940
    O3 O3 O3 6_575 1_555 24_565 179.97319549999(2)
    O3 O3 Mn2 6_575 1_555 1_555 131.120(3)
    O3 O3 Nb7 6_575 1_555 1_555 131.120(3)
    O3 O3 Mn1 6_575 1_555 1_555 132.485(3)
    O3 O3 O3 6_575 1_555 8_555 59.973
    O3 O3 O3 12_775 1_555 6_575 60.000
    O3 O3 O3 12_775 1_555 10_775 0.026804500028(10)
    O3 O3 Ba1 12_775 1_555 1_565 57.970(3)
    O3 O3 Ba3 12_775 1_555 1_565 116.24428(2)
    O3 O3 Ba3 12_775 1_555 1_665 56.46710(3)
    O3 O3 O1 12_775 1_555 1_555 117.975(3)
    O3 O3 O1 12_775 1_555 7_555 90.37616(4)
    O3 O3 O1 12_775 1_555 9_665 116.291(3)
    O3 O3 O1 12_775 1_555 5_565 89.42747(6)
    O3 O3 Ba2 12_775 1_555 1_565 54.716(3)
    O3 O3 O2 12_775 1_555 6_565 118.061(3)
    O3 O3 O2 12_775 1_555 24_565 118.051(3)
    O3 O3 O2 12_775 1_555 10_665 88.59632(14)
    O3 O3 O2 12_775 1_555 12_665 88.59011(14)
    O3 O3 O3 12_775 1_555 10_665 179.973
    O3 O3 O3 12_775 1_555 12_665 179.940
    O3 O3 O3 12_775 1_555 6_565 120.060
    O3 O3 O3 12_775 1_555 24_565 120.027
    O3 O3 Mn2 12_775 1_555 1_555 131.181(3)
    O3 O3 Nb7 12_775 1_555 1_555 131.181(3)
    O3 O3 Mn1 12_775 1_555 1_555 132.549(3)
    O3 O3 O3 12_775 1_555 8_555 119.973
    O3 O3 O3 24_575 1_555 12_775 59.973
    O3 O3 O3 24_575 1_555 6_575 0.026804500014(10)
    O3 O3 O3 24_575 1_555 10_775 60.000
    O3 O3 Ba1 24_575 1_555 1_565 57.960(3)
    O3 O3 Ba3 24_575 1_555 1_565 56.44246(3)
    O3 O3 Ba3 24_575 1_555 1_665 116.26873(2)
    O3 O3 O1 24_575 1_555 1_555 90.34414(3)
    O3 O3 O1 24_575 1_555 7_555 117.972(3)
    O3 O3 O1 24_575 1_555 9_665 89.39600(6)
    O3 O3 O1 24_575 1_555 5_565 116.287(3)
    O3 O3 Ba2 24_575 1_555 1_565 54.705(3)
    O3 O3 O2 24_575 1_555 6_565 88.56363(14)
    O3 O3 O2 24_575 1_555 24_565 88.55743(14)
    O3 O3 O2 24_575 1_555 10_665 118.059(3)
    O3 O3 O2 24_575 1_555 12_665 118.049(3)
    O3 O3 O3 24_575 1_555 10_665 120.000
    O3 O3 O3 24_575 1_555 12_665 119.967
    O3 O3 O3 24_575 1_555 6_565 179.966522256890
    O3 O3 O3 24_575 1_555 24_565 180.000
    O3 O3 Mn2 24_575 1_555 1_555 131.133(3)
    O3 O3 Nb7 24_575 1_555 1_555 131.133(3)
    O3 O3 Mn1 24_575 1_555 1_555 132.500(3)
    O3 O3 O3 24_575 1_555 8_555 60.000
data_barium_niobiumV_manganeseII_oxide_2
_pd_block_diffractogram_id     Bell_BNM_scan1
_pd_block_id     barium_niobiumV_manganeseII_oxide_2
_chemical_formula_sum     (Ba3MnNb2O9)0.333
_chemical_formula_weight     265.5748
_space_group_crystal_system     cubic
_space_group_name_H-M_alt     Fm-3m
loop_
    _space_group_symop_id
    _space_group_symop_operation_xyz
    1 'x, y, z '
    2 '-x, -y, z '
    3 '-x, -z, -y '
    4 '-x, -z, y '
    5 '-x, z, -y '
    6 '-x, z, y '
    7 '-x, y, -z '
    8 '-x, y, z '
    9 '-y, -x, -z '
    10 '-y, -x, z '
    11 '-y, -z, -x '
    12 '-y, -z, x '
    13 '-y, z, -x '
    14 '-y, z, x '
    15 '-y, x, -z '
    16 '-y, x, z '
    17 '-z, -x, -y '
    18 '-z, -x, y '
    19 '-z, -y, -x '
    20 '-z, -y, x '
    21 '-z, y, -x '
    22 '-z, y, x '
    23 '-z, x, -y '
    24 '-z, x, y '
    25 'z, -x, -y '
    26 'z, -x, y '
    27 'z, -y, -x '
    28 'z, -y, x '
    29 'z, y, -x '
    30 'z, y, x '
    31 'z, x, -y '
    32 'z, x, y '
    33 'y, -x, -z '
    34 'y, -x, z '
    35 'y, -z, -x '
    36 'y, -z, x '
    37 'y, z, -x '
    38 'y, z, x '
    39 'y, x, -z '
    40 'y, x, z '
    41 'x, -y, -z '
    42 'x, -y, z '
    43 'x, -z, -y '
    44 'x, -z, y '
    45 'x, z, -y '
    46 'x, z, y '
    47 'x, y, -z '
    48 '-x, -y, -z '
    49 'x+1/2, y+1/2, z '
    50 '-x+1/2, -y+1/2, z '
    51 '-x+1/2, -z+1/2, -y '
    52 '-x+1/2, -z+1/2, y '
    53 '-x+1/2, z+1/2, -y '
    54 '-x+1/2, z+1/2, y '
    55 '-x+1/2, y+1/2, -z '
    56 '-x+1/2, y+1/2, z '
    57 '-y+1/2, -x+1/2, -z '
    58 '-y+1/2, -x+1/2, z '
    59 '-y+1/2, -z+1/2, -x '
    60 '-y+1/2, -z+1/2, x '
    61 '-y+1/2, z+1/2, -x '
    62 '-y+1/2, z+1/2, x '
    63 '-y+1/2, x+1/2, -z '
    64 '-y+1/2, x+1/2, z '
    65 '-z+1/2, -x+1/2, -y '
    66 '-z+1/2, -x+1/2, y '
    67 '-z+1/2, -y+1/2, -x '
    68 '-z+1/2, -y+1/2, x '
    69 '-z+1/2, y+1/2, -x '
    70 '-z+1/2, y+1/2, x '
    71 '-z+1/2, x+1/2, -y '
    72 '-z+1/2, x+1/2, y '
    73 'z+1/2, -x+1/2, -y '
    74 'z+1/2, -x+1/2, y '
    75 'z+1/2, -y+1/2, -x '
    76 'z+1/2, -y+1/2, x '
    77 'z+1/2, y+1/2, -x '
    78 'z+1/2, y+1/2, x '
    79 'z+1/2, x+1/2, -y '
    80 'z+1/2, x+1/2, y '
    81 'y+1/2, -x+1/2, -z '
    82 'y+1/2, -x+1/2, z '
    83 'y+1/2, -z+1/2, -x '
    84 'y+1/2, -z+1/2, x '
    85 'y+1/2, z+1/2, -x '
    86 'y+1/2, z+1/2, x '
    87 'y+1/2, x+1/2, -z '
    88 'y+1/2, x+1/2, z '
    89 'x+1/2, -y+1/2, -z '
    90 'x+1/2, -y+1/2, z '
    91 'x+1/2, -z+1/2, -y '
    92 'x+1/2, -z+1/2, y '
    93 'x+1/2, z+1/2, -y '
    94 'x+1/2, z+1/2, y '
    95 'x+1/2, y+1/2, -z '
    96 '-x+1/2, -y+1/2, -z '
    97 'x+1/2, y, z+1/2 '
    98 '-x+1/2, -y, z+1/2 '
    99 '-x+1/2, -z, -y+1/2 '
    100 '-x+1/2, -z, y+1/2 '
    101 '-x+1/2, z, -y+1/2 '
    102 '-x+1/2, z, y+1/2 '
    103 '-x+1/2, y, -z+1/2 '
    104 '-x+1/2, y, z+1/2 '
    105 '-y+1/2, -x, -z+1/2 '
    106 '-y+1/2, -x, z+1/2 '
    107 '-y+1/2, -z, -x+1/2 '
    108 '-y+1/2, -z, x+1/2 '
    109 '-y+1/2, z, -x+1/2 '
    110 '-y+1/2, z, x+1/2 '
    111 '-y+1/2, x, -z+1/2 '
    112 '-y+1/2, x, z+1/2 '
    113 '-z+1/2, -x, -y+1/2 '
    114 '-z+1/2, -x, y+1/2 '
    115 '-z+1/2, -y, -x+1/2 '
    116 '-z+1/2, -y, x+1/2 '
    117 '-z+1/2, y, -x+1/2 '
    118 '-z+1/2, y, x+1/2 '
    119 '-z+1/2, x, -y+1/2 '
    120 '-z+1/2, x, y+1/2 '
    121 'z+1/2, -x, -y+1/2 '
    122 'z+1/2, -x, y+1/2 '
    123 'z+1/2, -y, -x+1/2 '
    124 'z+1/2, -y, x+1/2 '
    125 'z+1/2, y, -x+1/2 '
    126 'z+1/2, y, x+1/2 '
    127 'z+1/2, x, -y+1/2 '
    128 'z+1/2, x, y+1/2 '
    129 'y+1/2, -x, -z+1/2 '
    130 'y+1/2, -x, z+1/2 '
    131 'y+1/2, -z, -x+1/2 '
    132 'y+1/2, -z, x+1/2 '
    133 'y+1/2, z, -x+1/2 '
    134 'y+1/2, z, x+1/2 '
    135 'y+1/2, x, -z+1/2 '
    136 'y+1/2, x, z+1/2 '
    137 'x+1/2, -y, -z+1/2 '
    138 'x+1/2, -y, z+1/2 '
    139 'x+1/2, -z, -y+1/2 '
    140 'x+1/2, -z, y+1/2 '
    141 'x+1/2, z, -y+1/2 '
    142 'x+1/2, z, y+1/2 '
    143 'x+1/2, y, -z+1/2 '
    144 '-x+1/2, -y, -z+1/2 '
    145 'x, y+1/2, z+1/2 '
    146 '-x, -y+1/2, z+1/2 '
    147 '-x, -z+1/2, -y+1/2 '
    148 '-x, -z+1/2, y+1/2 '
    149 '-x, z+1/2, -y+1/2 '
    150 '-x, z+1/2, y+1/2 '
    151 '-x, y+1/2, -z+1/2 '
    152 '-x, y+1/2, z+1/2 '
    153 '-y, -x+1/2, -z+1/2 '
    154 '-y, -x+1/2, z+1/2 '
    155 '-y, -z+1/2, -x+1/2 '
    156 '-y, -z+1/2, x+1/2 '
    157 '-y, z+1/2, -x+1/2 '
    158 '-y, z+1/2, x+1/2 '
    159 '-y, x+1/2, -z+1/2 '
    160 '-y, x+1/2, z+1/2 '
    161 '-z, -x+1/2, -y+1/2 '
    162 '-z, -x+1/2, y+1/2 '
    163 '-z, -y+1/2, -x+1/2 '
    164 '-z, -y+1/2, x+1/2 '
    165 '-z, y+1/2, -x+1/2 '
    166 '-z, y+1/2, x+1/2 '
    167 '-z, x+1/2, -y+1/2 '
    168 '-z, x+1/2, y+1/2 '
    169 'z, -x+1/2, -y+1/2 '
    170 'z, -x+1/2, y+1/2 '
    171 'z, -y+1/2, -x+1/2 '
    172 'z, -y+1/2, x+1/2 '
    173 'z, y+1/2, -x+1/2 '
    174 'z, y+1/2, x+1/2 '
    175 'z, x+1/2, -y+1/2 '
    176 'z, x+1/2, y+1/2 '
    177 'y, -x+1/2, -z+1/2 '
    178 'y, -x+1/2, z+1/2 '
    179 'y, -z+1/2, -x+1/2 '
    180 'y, -z+1/2, x+1/2 '
    181 'y, z+1/2, -x+1/2 '
    182 'y, z+1/2, x+1/2 '
    183 'y, x+1/2, -z+1/2 '
    184 'y, x+1/2, z+1/2 '
    185 'x, -y+1/2, -z+1/2 '
    186 'x, -y+1/2, z+1/2 '
    187 'x, -z+1/2, -y+1/2 '
    188 'x, -z+1/2, y+1/2 '
    189 'x, z+1/2, -y+1/2 '
    190 'x, z+1/2, y+1/2 '
    191 'x, y+1/2, -z+1/2 '
    192 '-x, -y+1/2, -z+1/2 '
_cell_length_a     8.2300(5)
_cell_length_b     8.2300(5)
_cell_length_c     8.2300(5)
_cell_angle_alpha     90
_cell_angle_beta     90
_cell_angle_gamma     90
_cell_volume     557.45(11)
_cell_formula_units_Z     8
_cell_measurement_reflns_used     665
_cell_measurement_theta_min     4.25
_cell_measurement_theta_max     42
_cell_measurement_temperature     300
_exptl_crystal_density_diffrn     6.3288(12)
_exptl_absorpt_coefficient_mu     19.181
_diffrn_ambient_temperature     300
_diffrn_radiation_wavelength     0.729276500
_diffrn_measurement_device_type     'SSRL beam line 2-1'
_diffrn_reflns_number     ?
_diffrn_reflns_av_R_equivalents     ?
_pd_phase_name     (Ba3MnNb2O9)0.333
loop_
    _atom_site_type_symbol
    _atom_site_label
    _atom_site_fract_x
    _atom_site_fract_y
    _atom_site_fract_z
    _atom_site_occupancy
    _atom_site_site_symmetry_multiplicity
    Ba+2 Ba1 0.25 0.25 0.25 1 8
    Nb+5 Nb1 0 0 0 0.3333 4
    Mn+2 Mn1 0 0 0 0.6667 4
    Nb+5 Nb2 0.5 0.5 0.5 1 4
    O-2 O1 0.247 0 0 1 24
loop_
    _geom_bond_atom_site_label_1
    _geom_bond_atom_site_label_2
    _geom_bond_site_symmetry_1
    _geom_bond_site_symmetry_2
    _geom_bond_distance
    Ba1 O1 1_555 107_555 2.90986(19)
    Ba1 O1 1_555 98_555 2.90986(19)
    Ba1 O1 1_555 50_555 2.90986(19)
    Ba1 O1 1_555 57_555 2.90986(19)
    Ba1 O1 1_555 153_555 2.90986(19)
    Ba1 O1 1_555 155_555 2.90986(19)
    Ba1 O1 1_555 1_555 2.90986(19)
    Ba1 O1 1_555 111_555 2.90986(19)
    Ba1 O1 1_555 145_555 2.90986(19)
    Ba1 O1 1_555 15_555 2.90986(19)
    Ba1 O1 1_555 12_555 2.90986(19)
    Ba1 O1 1_555 60_555 2.90986(19)
    Nb1 Mn1 1_555 1_555 0.00000
    Nb1 O1 1_555 15_555 2.03282(13)
    Nb1 O1 1_555 11_555 2.03282(13)
    Nb1 O1 1_555 1_555 2.03282(13)
    Nb1 O1 1_555 12_555 2.03282(13)
    Nb1 O1 1_555 9_555 2.03282(13)
    Nb1 O1 1_555 2_555 2.03282(13)
    Mn1 Nb1 1_555 1_555 0.00000
    Mn1 O1 1_555 15_555 2.03282(13)
    Mn1 O1 1_555 11_555 2.03282(13)
    Mn1 O1 1_555 1_555 2.03282(13)
    Mn1 O1 1_555 12_555 2.03282(13)
    Mn1 O1 1_555 9_555 2.03282(13)
    Mn1 O1 1_555 2_555 2.03282(13)
    Nb2 O1 1_555 111_555 2.08220(13)
    Nb2 O1 1_555 145_555 2.08220(13)
    Nb2 O1 1_555 60_555 2.08220(13)
    Nb2 O1 1_555 105_565 2.08220(13)
    Nb2 O1 1_555 146_655 2.08220(13)
    Nb2 O1 1_555 59_556 2.08220(13)
    O1 Nb1 1_555 1_555 2.03282(13)
    O1 Mn1 1_555 1_555 2.03282(13)
    O1 Nb2 1_555 145_544 2.08220(13)
    O1 O1 1_555 15_555 2.87484(19)
    O1 O1 1_555 12_555 2.87484(19)
    O1 O1 1_555 11_555 2.87484(19)
    O1 O1 1_555 9_555 2.87484(19)
    O1 Ba1 1_555 29_555 2.90986(19)
    O1 Ba1 1_555 26_555 2.90986(19)
    O1 Ba1 1_555 1_555 2.90986(19)
    O1 Ba1 1_555 25_555 2.90986(19)
    O1 O1 1_555 108_554 2.94468(19)
    O1 O1 1_555 63_545 2.94468(19)
    O1 O1 1_555 107_555 2.94468(19)
    O1 O1 1_555 57_555 2.94468(19)
loop_
    _geom_angle_atom_site_label_1
    _geom_angle_atom_site_label_2
    _geom_angle_atom_site_label_3
    _geom_angle_site_symmetry_1
    _geom_angle_site_symmetry_2
    _geom_angle_site_symmetry_3
    _geom_angle
    O1 Ba1 O1 98_555 1_555 107_555 59.205
    O1 Ba1 O1 50_555 1_555 98_555 179.028
    O1 Ba1 O1 50_555 1_555 107_555 119.998
    O1 Ba1 O1 57_555 1_555 50_555 59.205
    O1 Ba1 O1 57_555 1_555 98_555 119.998
    O1 Ba1 O1 57_555 1_555 107_555 60.793
    O1 Ba1 O1 153_555 1_555 57_555 179.028
    O1 Ba1 O1 153_555 1_555 50_555 119.998
    O1 Ba1 O1 153_555 1_555 98_555 60.793
    O1 Ba1 O1 153_555 1_555 107_555 119.998
    O1 Ba1 O1 155_555 1_555 153_555 59.205
    O1 Ba1 O1 155_555 1_555 57_555 119.998
    O1 Ba1 O1 155_555 1_555 50_555 60.793
    O1 Ba1 O1 155_555 1_555 98_555 119.998
    O1 Ba1 O1 155_555 1_555 107_555 179.028
    O1 Ba1 O1 1_555 1_555 155_555 119.998
    O1 Ba1 O1 1_555 1_555 153_555 119.998
    O1 Ba1 O1 1_555 1_555 57_555 60.793
    O1 Ba1 O1 1_555 1_555 50_555 90.004
    O1 Ba1 O1 1_555 1_555 98_555 90.004
    O1 Ba1 O1 1_555 1_555 107_555 60.793
    O1 Ba1 O1 111_555 1_555 1_555 119.998
    O1 Ba1 O1 111_555 1_555 155_555 119.998
    O1 Ba1 O1 111_555 1_555 153_555 90.004
    O1 Ba1 O1 111_555 1_555 57_555 90.004
    O1 Ba1 O1 111_555 1_555 50_555 119.998
    O1 Ba1 O1 111_555 1_555 98_555 59.205
    O1 Ba1 O1 111_555 1_555 107_555 59.205
    O1 Ba1 O1 145_555 1_555 111_555 60.793
    O1 Ba1 O1 145_555 1_555 1_555 179.028
    O1 Ba1 O1 145_555 1_555 155_555 59.205
    O1 Ba1 O1 145_555 1_555 153_555 59.205
    O1 Ba1 O1 145_555 1_555 57_555 119.998
    O1 Ba1 O1 145_555 1_555 50_555 90.004
    O1 Ba1 O1 145_555 1_555 98_555 90.004
    O1 Ba1 O1 145_555 1_555 107_555 119.998
    O1 Ba1 O1 15_555 1_555 145_555 119.998
    O1 Ba1 O1 15_555 1_555 111_555 179.028
    O1 Ba1 O1 15_555 1_555 1_555 59.205
    O1 Ba1 O1 15_555 1_555 155_555 60.793
    O1 Ba1 O1 15_555 1_555 153_555 90.004
    O1 Ba1 O1 15_555 1_555 57_555 90.004
    O1 Ba1 O1 15_555 1_555 50_555 60.793
    O1 Ba1 O1 15_555 1_555 98_555 119.998
    O1 Ba1 O1 15_555 1_555 107_555 119.998
    O1 Ba1 O1 12_555 1_555 15_555 59.205
    O1 Ba1 O1 12_555 1_555 145_555 119.998
    O1 Ba1 O1 12_555 1_555 111_555 119.998
    O1 Ba1 O1 12_555 1_555 1_555 59.205
    O1 Ba1 O1 12_555 1_555 155_555 90.004
    O1 Ba1 O1 12_555 1_555 153_555 60.793
    O1 Ba1 O1 12_555 1_555 57_555 119.998
    O1 Ba1 O1 12_555 1_555 50_555 119.998
    O1 Ba1 O1 12_555 1_555 98_555 60.793
    O1 Ba1 O1 12_555 1_555 107_555 90.004
    O1 Ba1 O1 60_555 1_555 12_555 179.028
    O1 Ba1 O1 60_555 1_555 15_555 119.998
    O1 Ba1 O1 60_555 1_555 145_555 60.793
    O1 Ba1 O1 60_555 1_555 111_555 60.793
    O1 Ba1 O1 60_555 1_555 1_555 119.998
    O1 Ba1 O1 60_555 1_555 155_555 90.004
    O1 Ba1 O1 60_555 1_555 153_555 119.998
    O1 Ba1 O1 60_555 1_555 57_555 59.205
    O1 Ba1 O1 60_555 1_555 50_555 59.205
    O1 Ba1 O1 60_555 1_555 98_555 119.998
    O1 Ba1 O1 60_555 1_555 107_555 90.004
    O1 Nb1 Mn1 15_555 1_555 1_555 .
    O1 Nb1 O1 11_555 1_555 15_555 90.000
    O1 Nb1 Mn1 11_555 1_555 1_555 .
    O1 Nb1 O1 1_555 1_555 11_555 90.000
    O1 Nb1 O1 1_555 1_555 15_555 90.000
    O1 Nb1 Mn1 1_555 1_555 1_555 .
    O1 Nb1 O1 12_555 1_555 1_555 90.000
    O1 Nb1 O1 12_555 1_555 11_555 180.000
    O1 Nb1 O1 12_555 1_555 15_555 90.000
    O1 Nb1 Mn1 12_555 1_555 1_555 .
    O1 Nb1 O1 9_555 1_555 12_555 90.000
    O1 Nb1 O1 9_555 1_555 1_555 90.000
    O1 Nb1 O1 9_555 1_555 11_555 90.000
    O1 Nb1 O1 9_555 1_555 15_555 180.000
    O1 Nb1 Mn1 9_555 1_555 1_555 .
    O1 Nb1 O1 2_555 1_555 9_555 90.000
    O1 Nb1 O1 2_555 1_555 12_555 90.000
    O1 Nb1 O1 2_555 1_555 1_555 180.000
    O1 Nb1 O1 2_555 1_555 11_555 90.000
    O1 Nb1 O1 2_555 1_555 15_555 90.000
    O1 Nb1 Mn1 2_555 1_555 1_555 .
    O1 Mn1 Nb1 15_555 1_555 1_555 .
    O1 Mn1 O1 11_555 1_555 15_555 90.000
    O1 Mn1 Nb1 11_555 1_555 1_555 .
    O1 Mn1 O1 1_555 1_555 11_555 90.000
    O1 Mn1 O1 1_555 1_555 15_555 90.000
    O1 Mn1 Nb1 1_555 1_555 1_555 .
    O1 Mn1 O1 12_555 1_555 1_555 90.000
    O1 Mn1 O1 12_555 1_555 11_555 180.000
    O1 Mn1 O1 12_555 1_555 15_555 90.000
    O1 Mn1 Nb1 12_555 1_555 1_555 .
    O1 Mn1 O1 9_555 1_555 12_555 90.000
    O1 Mn1 O1 9_555 1_555 1_555 90.000
    O1 Mn1 O1 9_555 1_555 11_555 90.000
    O1 Mn1 O1 9_555 1_555 15_555 180.000
    O1 Mn1 Nb1 9_555 1_555 1_555 .
    O1 Mn1 O1 2_555 1_555 9_555 90.000
    O1 Mn1 O1 2_555 1_555 12_555 90.000
    O1 Mn1 O1 2_555 1_555 1_555 180.000
    O1 Mn1 O1 2_555 1_555 11_555 90.000
    O1 Mn1 O1 2_555 1_555 15_555 90.000
    O1 Mn1 Nb1 2_555 1_555 1_555 .
    O1 Nb2 O1 145_555 1_555 111_555 90.000
    O1 Nb2 O1 60_555 1_555 145_555 90.000
    O1 Nb2 O1 60_555 1_555 111_555 90.000
    O1 Nb2 O1 105_565 1_555 60_555 90.000
    O1 Nb2 O1 105_565 1_555 145_555 90.000
    O1 Nb2 O1 105_565 1_555 111_555 180.000
    O1 Nb2 O1 146_655 1_555 105_565 90.000
    O1 Nb2 O1 146_655 1_555 60_555 90.000
    O1 Nb2 O1 146_655 1_555 145_555 180.000
    O1 Nb2 O1 146_655 1_555 111_555 90.000
    O1 Nb2 O1 59_556 1_555 146_655 90.000
    O1 Nb2 O1 59_556 1_555 105_565 90.000
    O1 Nb2 O1 59_556 1_555 60_555 180.000
    O1 Nb2 O1 59_556 1_555 145_555 90.000
    O1 Nb2 O1 59_556 1_555 111_555 90.000
    Mn1 O1 Nb1 1_555 1_555 1_555 0.000
    Nb2 O1 Mn1 145_544 1_555 1_555 180.000
    Nb2 O1 Nb1 145_544 1_555 1_555 180.000
    O1 O1 Nb2 15_555 1_555 145_544 135.000
    O1 O1 Mn1 15_555 1_555 1_555 45.000
    O1 O1 Nb1 15_555 1_555 1_555 45.000
    O1 O1 O1 12_555 1_555 15_555 60.000
    O1 O1 Nb2 12_555 1_555 145_544 135.000
    O1 O1 Mn1 12_555 1_555 1_555 45.000
    O1 O1 Nb1 12_555 1_555 1_555 45.000
    O1 O1 O1 11_555 1_555 12_555 90.000
    O1 O1 O1 11_555 1_555 15_555 60.000
    O1 O1 Nb2 11_555 1_555 145_544 135.000
    O1 O1 Mn1 11_555 1_555 1_555 45.000
    O1 O1 Nb1 11_555 1_555 1_555 45.000
    O1 O1 O1 9_555 1_555 11_555 60.000
    O1 O1 O1 9_555 1_555 12_555 60.000
    O1 O1 O1 9_555 1_555 15_555 90.000
    O1 O1 Nb2 9_555 1_555 145_544 135.000
    O1 O1 Mn1 9_555 1_555 1_555 45.000
    O1 O1 Nb1 9_555 1_555 1_555 45.000
    Ba1 O1 O1 29_555 1_555 9_555 120.397
    Ba1 O1 O1 29_555 1_555 11_555 60.397
    Ba1 O1 O1 29_555 1_555 12_555 120.397
    Ba1 O1 O1 29_555 1_555 15_555 60.397
    Ba1 O1 Nb2 29_555 1_555 145_544 89.514
    Ba1 O1 Mn1 29_555 1_555 1_555 90.486
    Ba1 O1 Nb1 29_555 1_555 1_555 90.486
    Ba1 O1 Ba1 26_555 1_555 29_555 179.028
    Ba1 O1 O1 26_555 1_555 9_555 60.397
    Ba1 O1 O1 26_555 1_555 11_555 120.397
    Ba1 O1 O1 26_555 1_555 12_555 60.397
    Ba1 O1 O1 26_555 1_555 15_555 120.397
    Ba1 O1 Nb2 26_555 1_555 145_544 89.514
    Ba1 O1 Mn1 26_555 1_555 1_555 90.486
    Ba1 O1 Nb1 26_555 1_555 1_555 90.486
    Ba1 O1 Ba1 1_555 1_555 26_555 89.996
    Ba1 O1 Ba1 1_555 1_555 29_555 89.996
    Ba1 O1 O1 1_555 1_555 9_555 120.397
    Ba1 O1 O1 1_555 1_555 11_555 120.397
    Ba1 O1 O1 1_555 1_555 12_555 60.397
    Ba1 O1 O1 1_555 1_555 15_555 60.397
    Ba1 O1 Nb2 1_555 1_555 145_544 89.514
    Ba1 O1 Mn1 1_555 1_555 1_555 90.486
    Ba1 O1 Nb1 1_555 1_555 1_555 90.486
    Ba1 O1 Ba1 25_555 1_555 1_555 179.028
    Ba1 O1 Ba1 25_555 1_555 26_555 89.996
    Ba1 O1 Ba1 25_555 1_555 29_555 89.996
    Ba1 O1 O1 25_555 1_555 9_555 60.397
    Ba1 O1 O1 25_555 1_555 11_555 60.397
    Ba1 O1 O1 25_555 1_555 12_555 120.397
    Ba1 O1 O1 25_555 1_555 15_555 120.397
    Ba1 O1 Nb2 25_555 1_555 145_544 89.514
    Ba1 O1 Mn1 25_555 1_555 1_555 90.486
    Ba1 O1 Nb1 25_555 1_555 1_555 90.486
    O1 O1 Ba1 108_554 1_555 25_555 59.603
    O1 O1 Ba1 108_554 1_555 1_555 119.603
    O1 O1 Ba1 108_554 1_555 26_555 119.603
    O1 O1 Ba1 108_554 1_555 29_555 59.603
    O1 O1 O1 108_554 1_555 9_555 120.000
    O1 O1 O1 108_554 1_555 11_555 90.000
    O1 O1 O1 108_554 1_555 12_555 180.000
    O1 O1 O1 108_554 1_555 15_555 120.000
    O1 O1 Nb2 108_554 1_555 145_544 45.000
    O1 O1 Mn1 108_554 1_555 1_555 135.000
    O1 O1 Nb1 108_554 1_555 1_555 135.000
    O1 O1 O1 63_545 1_555 108_554 60.000
    O1 O1 Ba1 63_545 1_555 25_555 59.603
    O1 O1 Ba1 63_545 1_555 1_555 119.603
    O1 O1 Ba1 63_545 1_555 26_555 59.603
    O1 O1 Ba1 63_545 1_555 29_555 119.603
    O1 O1 O1 63_545 1_555 9_555 90.000
    O1 O1 O1 63_545 1_555 11_555 120.000
    O1 O1 O1 63_545 1_555 12_555 120.000
    O1 O1 O1 63_545 1_555 15_555 180.0000000(8)
    O1 O1 Nb2 63_545 1_555 145_544 45.000
    O1 O1 Mn1 63_545 1_555 1_555 135.000
    O1 O1 Nb1 63_545 1_555 1_555 135.000
    O1 O1 O1 107_555 1_555 63_545 60.000
    O1 O1 O1 107_555 1_555 108_554 90.000
    O1 O1 Ba1 107_555 1_555 25_555 119.603
    O1 O1 Ba1 107_555 1_555 1_555 59.603
    O1 O1 Ba1 107_555 1_555 26_555 59.603
    O1 O1 Ba1 107_555 1_555 29_555 119.603
    O1 O1 O1 107_555 1_555 9_555 120.000
    O1 O1 O1 107_555 1_555 11_555 180.0000000(8)
    O1 O1 O1 107_555 1_555 12_555 90.000
    O1 O1 O1 107_555 1_555 15_555 120.000
    O1 O1 Nb2 107_555 1_555 145_544 45.000
    O1 O1 Mn1 107_555 1_555 1_555 135.000
    O1 O1 Nb1 107_555 1_555 1_555 135.000
    O1 O1 O1 57_555 1_555 107_555 60.000
    O1 O1 O1 57_555 1_555 63_545 90.000
    O1 O1 O1 57_555 1_555 108_554 60.000
    O1 O1 Ba1 57_555 1_555 25_555 119.603
    O1 O1 Ba1 57_555 1_555 1_555 59.603
    O1 O1 Ba1 57_555 1_555 26_555 119.603
    O1 O1 Ba1 57_555 1_555 29_555 59.603
    O1 O1 O1 57_555 1_555 9_555 180.000
    O1 O1 O1 57_555 1_555 11_555 120.000
    O1 O1 O1 57_555 1_555 12_555 120.000
    O1 O1 O1 57_555 1_555 15_555 90.000
    O1 O1 Nb2 57_555 1_555 145_544 45.000
    O1 O1 Mn1 57_555 1_555 1_555 135.000
    O1 O1 Nb1 57_555 1_555 1_555 135.000
