# Supplementary material for: Formation of Ba3Nb0.75Mn2.25O9-6H during thermo­chemical reduction of Ba4NbMn3O12-12R
Source: Acta Crystallogr E Crystallogr Commun. 2023 Apr 14;79(Pt 5):469–73. doi: 10.1107/S2056989023003213 (PMC10162086; doi:10.1107/S2056989023003213)
Supplement: Supplementary file 2 [file e-79-00469-sup2.txt]

#######	Begin powder crystal structure	#######
data_6H-barium_niobium_manganese_oxide
_pd_block_id	6H-barium_niobium_manganese_oxide
_pd_block_diffractogram_id	Bell_BNM_1350_0ppmO2_scan1
_diffrn_measurement_device_type	SSRL_beamline_2-1

_pd_phase_name	6H-Ba3Nb0.75Mn2.25O9

_cell_length_a    5.743123(13)
_cell_length_b    5.743123(13)
_cell_length_c    14.09930(5)
_cell_angle_alpha 90
_cell_angle_beta  90
_cell_angle_gamma 120
_cell_volume 402.740(2)
_cell_formula_units_Z	  1
_chemical_formula_weight	1498.53199
_chemical_formula_sum	Ba6Nb1.5Mn4.5O18

_cell_measurement_temperature	300
_diffrn_ambient_temperature	300
_exptl_crystal_density_diffrn	6.17861(4)
_exptl_absorpt_coefficient_mu	20.118
_diffrn_radiation_wavelength	0.729276500
_cell_measurement_theta_min	2.5
_cell_measurement_theta_max	41.75
_space_group_crystal_system	hexagonal
_space_group_name_H-M_alt	P63/mmc

_diffrn_measured_fraction_theta_full	213
_cell_measurement_reflns_used	1932
_diffrn_reflns_number	?
_diffrn_reflns_av_R_equivalents	?

loop_
	_space_group_symop_id
	_space_group_symop_operation_xyz
	  1 'x, y, z '
	  2 '-x, -x+y, z+1/2 '
	  3 '-x, -y, -z '
	  4 '-x, -y, z+1/2 '
	  5 '-x+y, -x, -z+1/2 '
	  6 '-x+y, -x, z '
	  7 '-x+y, y, -z+1/2 '
	  8 '-x+y, y, z '
	  9 '-y, -x, -z+1/2 '
	 10 '-y, -x, z '
	 11 '-y, x-y, -z+1/2 '
	 12 '-y, x-y, z '
	 13 'y, -x+y, -z '
	 14 'y, -x+y, z+1/2 '
	 15 'y, x, -z '
	 16 'y, x, z+1/2 '
	 17 'x-y, -y, -z '
	 18 'x-y, -y, z+1/2 '
	 19 'x-y, x, -z '
	 20 'x-y, x, z+1/2 '
	 21 'x, y, -z+1/2 '
	 22 '-x, -x+y, -z '
	 23 'x, x-y, -z+1/2 '
	 24 'x, x-y, z '
loop_
	_atom_site_label
	_atom_site_type_symbol
	_atom_site_site_symmetry_multiplicity
	_atom_site_fract_x
	_atom_site_fract_y
	_atom_site_fract_z
	_atom_site_occupancy
	_atom_site_B_iso_or_equiv
Ba1 Ba+2   2 0 0 0.25 1 0.93(3)
Ba2 Ba+2   4 0.3333333 0.6666667 0.08847(3) 1 0.93(3)
Mn1 Mn+4   4 0.3333333 0.6666667 0.65603(7) 1 0.44(3)
Nb1 Nb+5   2 0 0 0 0.75 0.44(3)
Mn2 Mn+3   2 0 0 0 0.25 0.44(3)
O1 O-2   6 0.5215(4) 1.0430(8) 0.25 1 1.68(5)
O2 O-2  12 0.1690(3) 0.3380(6) 0.58332(19) 1 1.68(5)
loop_
	_geom_bond_atom_site_label_1
	_geom_bond_atom_site_label_2
	_geom_bond_distance
	_geom_bond_site_symmetry_1
	_geom_bond_site_symmetry_2
	Ba1       O1        2.8795(4) 1_555   1_445
	Ba1       O1        2.8795(4) 1_555   9_665
	Ba1       O1        2.8795(4) 1_555   9_655
	Ba1       O1        2.8795(4) 1_555   1_545
	Ba1       O1        2.8795(4) 1_555   5_565
	Ba1       O1        2.8795(4) 1_555   5_455
	Ba1       O2        2.889(3) 1_555  14_554
	Ba1       O2        2.889(3) 1_555   3_556
	Ba1       O2        2.889(3) 1_555   2_554
	Ba1       O2        2.889(3) 1_555  19_556
	Ba1       O2        2.889(3) 1_555   4_554
	Ba1       O2        2.889(3) 1_555  13_556
	Ba2       O2        2.87257(12) 1_555   4_664
	Ba2       O2        2.87257(12) 1_555  14_564
	Ba2       O2        2.87257(12) 1_555  14_554
	Ba2       O2        2.87257(12) 1_555   4_564
	Ba2       O2        2.87257(12) 1_555   2_664
	Ba2       O2        2.87257(12) 1_555   2_554
	Ba2       O2        2.922(3) 1_555   9_665
	Ba2       O2        2.922(3) 1_555   5_565
	Ba2       O2        2.922(3) 1_555   7_555
	Ba2       O1        2.948(3) 1_555   9_665
	Ba2       O1        2.948(3) 1_555   5_565
	Ba2       O1        2.948(3) 1_555   1_555
	Mn1       O2        1.930(3) 1_555   6_565
	Mn1       O2        1.930(3) 1_555  10_665
	Mn1       O2        1.930(3) 1_555   1_555
	Mn1       O1        1.960(3) 1_555  13_456
	Mn1       O1        1.960(3) 1_555   2_655
	Mn1       O1        1.960(3) 1_555   3_676
	Mn1       Mn1       2.6498(18) 1_555   5_566
	Nb1       Mn2       0.00000 1_555   1_555
	Nb1       O2        2.051(3) 1_555   7_555
	Nb1       O2        2.051(3) 1_555   5_555
	Nb1       O2        2.051(3) 1_555   2_554
	Nb1       O2        2.051(3) 1_555   4_554
	Nb1       O2        2.051(3) 1_555   9_555
	Nb1       O2        2.051(3) 1_555  14_554
	Mn2       Nb1       0.00000 1_555   1_555
	Mn2       O2        2.051(3) 1_555   7_555
	Mn2       O2        2.051(3) 1_555   5_555
	Mn2       O2        2.051(3) 1_555   2_554
	Mn2       O2        2.051(3) 1_555   4_554
	Mn2       O2        2.051(3) 1_555   9_555
	Mn2       O2        2.051(3) 1_555  14_554
	O1        Mn1       1.960(3) 1_555   2_664
	O1        Mn1       1.960(3) 1_555   3_676
	O1        O1        2.501(7) 1_555   5_575
	O1        O1        2.501(7) 1_555   9_775
	O1        O2        2.814(3) 1_555   2_664
	O1        O2        2.814(3) 1_555  13_566
	O1        O2        2.814(3) 1_555  14_564
	O1        O2        2.814(3) 1_555  19_666
	O1        Ba1       2.8795(4) 1_555   1_665
	O1        Ba1       2.8795(4) 1_555   1_565
	O1        Ba2       2.948(3) 1_555   5_565
	O1        Ba2       2.948(3) 1_555   1_555
	O2        Mn1       1.930(3) 1_555   1_555
	O2        Mn2       2.051(3) 1_555   2_555
	O2        Nb1       2.051(3) 1_555   2_555
	O2        O1        2.814(3) 1_555  13_456
	O2        O1        2.814(3) 1_555   2_655
	O2        O2        2.832(5) 1_555   6_565
	O2        O2        2.832(5) 1_555  10_665
	O2        Ba2       2.87257(12) 1_555   2_555
	O2        Ba2       2.87257(12) 1_555   2_655
	O2        O2        2.889(5) 1_555  13_556
	O2        O2        2.889(5) 1_555  19_556
	O2        Ba1       2.889(3) 1_555   2_555
	O2        O2        2.912(5) 1_555   6_555
	O2        O2        2.912(5) 1_555  10_555
	O2        Ba2       2.922(3) 1_555   5_565
	loop_
		_geom_angle_atom_site_label_1
		_geom_angle_atom_site_label_2
		_geom_angle_atom_site_label_3
		_geom_angle
		_geom_angle_site_symmetry_1
		_geom_angle_site_symmetry_2
		_geom_angle_site_symmetry_3
	O1        Ba1       O1         51.48(16)   9_665 1_555   1_445
	O1        Ba1       O1         171.48(16)   9_655 1_555   9_665
	O1        Ba1       O1         120.000    9_655 1_555   1_445
	O1        Ba1       O1         68.52(16)   1_545 1_555   9_655
	O1        Ba1       O1         120.000    1_545 1_555   9_665
	O1        Ba1       O1         171.48(16)   1_545 1_555   1_445
	O1        Ba1       O1         51.48(16)   5_565 1_555   1_545
	O1        Ba1       O1         120.000    5_565 1_555   9_655
	O1        Ba1       O1         68.52(16)   5_565 1_555   9_665
	O1        Ba1       O1         120.000    5_565 1_555   1_445
	O1        Ba1       O1         171.48(16)   5_455 1_555   5_565
	O1        Ba1       O1         120.000    5_455 1_555   1_545
	O1        Ba1       O1         51.48(16)   5_455 1_555   9_655
	O1        Ba1       O1         120.000    5_455 1_555   9_665
	O1        Ba1       O1         68.52(16)   5_455 1_555   1_445
	O2        Ba1       O1         118.74(5)  14_554 1_555   5_455
	O2        Ba1       O1         58.39(5)  14_554 1_555   5_565
	O2        Ba1       O1         58.39(5)  14_554 1_555   1_545
	O2        Ba1       O1         92.48(5)  14_554 1_555   9_655
	O2        Ba1       O1         92.48(5)  14_554 1_555   9_665
	O2        Ba1       O1         118.74(5)  14_554 1_555   1_445
	O2        Ba1       O2         146.18(5)   3_556 1_555  14_554
	O2        Ba1       O1         58.39(5)   3_556 1_555   5_455
	O2        Ba1       O1         118.74(5)   3_556 1_555   5_565
	O2        Ba1       O1         92.48(5)   3_556 1_555   1_545
	O2        Ba1       O1         58.39(5)   3_556 1_555   9_655
	O2        Ba1       O1         118.74(5)   3_556 1_555   9_665
	O2        Ba1       O1         92.48(5)   3_556 1_555   1_445
	O2        Ba1       O2         146.18(5)   2_554 1_555   3_556
	O2        Ba1       O2         60.51(9)   2_554 1_555  14_554
	O2        Ba1       O1         92.48(5)   2_554 1_555   5_455
	O2        Ba1       O1         92.48(5)   2_554 1_555   5_565
	O2        Ba1       O1         118.74(5)   2_554 1_555   1_545
	O2        Ba1       O1         118.74(5)   2_554 1_555   9_655
	O2        Ba1       O1         58.39(5)   2_554 1_555   9_665
	O2        Ba1       O1         58.39(5)   2_554 1_555   1_445
	O2        Ba1       O2         108.85(12)  19_556 1_555   2_554
	O2        Ba1       O2         60.51(9)  19_556 1_555   3_556
	O2        Ba1       O2         146.18(5)  19_556 1_555  14_554
	O2        Ba1       O1         92.48(5)  19_556 1_555   5_455
	O2        Ba1       O1         92.48(5)  19_556 1_555   5_565
	O2        Ba1       O1         118.74(5)  19_556 1_555   1_545
	O2        Ba1       O1         118.74(5)  19_556 1_555   9_655
	O2        Ba1       O1         58.39(5)  19_556 1_555   9_665
	O2        Ba1       O1         58.39(5)  19_556 1_555   1_445
	O2        Ba1       O2         146.18(5)   4_554 1_555  19_556
	O2        Ba1       O2         60.51(9)   4_554 1_555   2_554
	O2        Ba1       O2         108.85(12)   4_554 1_555   3_556
	O2        Ba1       O2         60.51(9)   4_554 1_555  14_554
	O2        Ba1       O1         58.39(5)   4_554 1_555   5_455
	O2        Ba1       O1         118.74(5)   4_554 1_555   5_565
	O2        Ba1       O1         92.48(5)   4_554 1_555   1_545
	O2        Ba1       O1         58.39(5)   4_554 1_555   9_655
	O2        Ba1       O1         118.74(5)   4_554 1_555   9_665
	O2        Ba1       O1         92.48(5)   4_554 1_555   1_445
	O2        Ba1       O2         146.18(5)  13_556 1_555   4_554
	O2        Ba1       O2         60.51(9)  13_556 1_555  19_556
	O2        Ba1       O2         146.18(5)  13_556 1_555   2_554
	O2        Ba1       O2         60.51(9)  13_556 1_555   3_556
	O2        Ba1       O2         108.85(12)  13_556 1_555  14_554
	O2        Ba1       O1         118.74(5)  13_556 1_555   5_455
	O2        Ba1       O1         58.39(5)  13_556 1_555   5_565
	O2        Ba1       O1         58.39(5)  13_556 1_555   1_545
	O2        Ba1       O1         92.48(5)  13_556 1_555   9_655
	O2        Ba1       O1         92.48(5)  13_556 1_555   9_665
	O2        Ba1       O1         118.74(5)  13_556 1_555   1_445
	O2        Ba2       O2         119.937(2)  14_564 1_555   4_664
	O2        Ba2       O2         176.96(11)  14_554 1_555  14_564
	O2        Ba2       O2         59.06(13)  14_554 1_555   4_664
	O2        Ba2       O2         119.937(2)   4_564 1_555  14_554
	O2        Ba2       O2         60.90(13)   4_564 1_555  14_564
	O2        Ba2       O2         176.96(11)   4_564 1_555   4_664
	O2        Ba2       O2         119.937(2)   2_664 1_555   4_564
	O2        Ba2       O2         119.937(2)   2_664 1_555  14_554
	O2        Ba2       O2         59.06(13)   2_664 1_555  14_564
	O2        Ba2       O2         60.90(13)   2_664 1_555   4_664
	O2        Ba2       O2         176.96(11)   2_554 1_555   2_664
	O2        Ba2       O2         59.06(13)   2_554 1_555   4_564
	O2        Ba2       O2         60.90(13)   2_554 1_555  14_554
	O2        Ba2       O2         119.937(2)   2_554 1_555  14_564
	O2        Ba2       O2         119.937(2)   2_554 1_555   4_664
	O2        Ba2       O2         117.75(4)   9_665 1_555   2_554
	O2        Ba2       O2         59.80(10)   9_665 1_555   2_664
	O2        Ba2       O2         117.75(4)   9_665 1_555   4_564
	O2        Ba2       O2         88.54(6)   9_665 1_555  14_554
	O2        Ba2       O2         88.54(6)   9_665 1_555  14_564
	O2        Ba2       O2         59.80(10)   9_665 1_555   4_664
	O2        Ba2       O2         57.96(10)   5_565 1_555   9_665
	O2        Ba2       O2         88.54(6)   5_565 1_555   2_554
	O2        Ba2       O2         88.54(6)   5_565 1_555   2_664
	O2        Ba2       O2         59.80(10)   5_565 1_555   4_564
	O2        Ba2       O2         117.75(4)   5_565 1_555  14_554
	O2        Ba2       O2         59.80(10)   5_565 1_555  14_564
	O2        Ba2       O2         117.75(4)   5_565 1_555   4_664
	O2        Ba2       O2         57.96(10)   7_555 1_555   5_565
	O2        Ba2       O2         57.96(10)   7_555 1_555   9_665
	O2        Ba2       O2         59.80(10)   7_555 1_555   2_554
	O2        Ba2       O2         117.75(4)   7_555 1_555   2_664
	O2        Ba2       O2         88.54(6)   7_555 1_555   4_564
	O2        Ba2       O2         59.80(10)   7_555 1_555  14_554
	O2        Ba2       O2         117.75(4)   7_555 1_555  14_564
	O2        Ba2       O2         88.54(6)   7_555 1_555   4_664
	O1        Ba2       O2         117.56(7)   9_665 1_555   7_555
	O1        Ba2       O2         117.56(7)   9_665 1_555   5_565
	O1        Ba2       O2         174.60(8)   9_665 1_555   9_665
	O1        Ba2       O2         57.81(7)   9_665 1_555   2_554
	O1        Ba2       O2         124.52(7)   9_665 1_555   2_664
	O1        Ba2       O2         57.81(7)   9_665 1_555   4_564
	O1        Ba2       O2         91.41(6)   9_665 1_555  14_554
	O1        Ba2       O2         91.41(6)   9_665 1_555  14_564
	O1        Ba2       O2         124.52(7)   9_665 1_555   4_664
	O1        Ba2       O1         66.72(10)   5_565 1_555   9_665
	O1        Ba2       O2         117.56(7)   5_565 1_555   7_555
	O1        Ba2       O2         174.60(8)   5_565 1_555   5_565
	O1        Ba2       O2         117.56(7)   5_565 1_555   9_665
	O1        Ba2       O2         91.41(6)   5_565 1_555   2_554
	O1        Ba2       O2         91.41(6)   5_565 1_555   2_664
	O1        Ba2       O2         124.52(7)   5_565 1_555   4_564
	O1        Ba2       O2         57.81(7)   5_565 1_555  14_554
	O1        Ba2       O2         124.52(7)   5_565 1_555  14_564
	O1        Ba2       O2         57.81(7)   5_565 1_555   4_664
	O1        Ba2       O1         66.72(10)   1_555 1_555   5_565
	O1        Ba2       O1         66.72(10)   1_555 1_555   9_665
	O1        Ba2       O2         174.60(8)   1_555 1_555   7_555
	O1        Ba2       O2         117.56(7)   1_555 1_555   5_565
	O1        Ba2       O2         117.56(7)   1_555 1_555   9_665
	O1        Ba2       O2         124.52(7)   1_555 1_555   2_554
	O1        Ba2       O2         57.81(7)   1_555 1_555   2_664
	O1        Ba2       O2         91.41(6)   1_555 1_555   4_564
	O1        Ba2       O2         124.52(7)   1_555 1_555  14_554
	O1        Ba2       O2         57.81(7)   1_555 1_555  14_564
	O1        Ba2       O2         91.41(6)   1_555 1_555   4_664
	O2        Mn1       O2         94.39(12)  10_665 1_555   6_565
	O2        Mn1       O2         94.39(12)   1_555 1_555  10_665
	O2        Mn1       O2         94.39(12)   1_555 1_555   6_565
	O1        Mn1       O2         92.70(9)  13_456 1_555   1_555
	O1        Mn1       O2         169.55(13)  13_456 1_555  10_665
	O1        Mn1       O2         92.70(9)  13_456 1_555   6_565
	O1        Mn1       O1         79.30(14)   2_655 1_555  13_456
	O1        Mn1       O2         92.70(9)   2_655 1_555   1_555
	O1        Mn1       O2         92.70(9)   2_655 1_555  10_665
	O1        Mn1       O2         169.55(13)   2_655 1_555   6_565
	O1        Mn1       O1         79.30(14)   3_676 1_555   2_655
	O1        Mn1       O1         79.30(14)   3_676 1_555  13_456
	O1        Mn1       O2         169.55(13)   3_676 1_555   1_555
	O1        Mn1       O2         92.70(9)   3_676 1_555  10_665
	O1        Mn1       O2         92.70(9)   3_676 1_555   6_565
	Mn1       Mn1       O1         47.46(9)   5_566 1_555   3_676
	Mn1       Mn1       O1         47.46(9)   5_566 1_555   2_655
	Mn1       Mn1       O1         47.46(9)   5_566 1_555  13_456
	Mn1       Mn1       O2         122.09(9)   5_566 1_555   1_555
	Mn1       Mn1       O2         122.09(9)   5_566 1_555  10_665
	Mn1       Mn1       O2         122.09(9)   5_566 1_555   6_565
	O2        Nb1       Mn2        .    7_555 1_555   1_555
	O2        Nb1       O2         90.45(11)   5_555 1_555   7_555
	O2        Nb1       Mn2        .    5_555 1_555   1_555
	O2        Nb1       O2         179.99999879(6)   2_554 1_555   5_555
	O2        Nb1       O2         89.55(11)   2_554 1_555   7_555
	O2        Nb1       Mn2        .    2_554 1_555   1_555
	O2        Nb1       O2         90.45(11)   4_554 1_555   2_554
	O2        Nb1       O2         89.55(11)   4_554 1_555   5_555
	O2        Nb1       O2         180.00000000(3)   4_554 1_555   7_555
	O2        Nb1       Mn2        .    4_554 1_555   1_555
	O2        Nb1       O2         89.55(11)   9_555 1_555   4_554
	O2        Nb1       O2         89.55(11)   9_555 1_555   2_554
	O2        Nb1       O2         90.45(11)   9_555 1_555   5_555
	O2        Nb1       O2         90.45(11)   9_555 1_555   7_555
	O2        Nb1       Mn2        .    9_555 1_555   1_555
	O2        Nb1       O2         180.000   14_554 1_555   9_555
	O2        Nb1       O2         90.45(11)  14_554 1_555   4_554
	O2        Nb1       O2         90.45(11)  14_554 1_555   2_554
	O2        Nb1       O2         89.55(11)  14_554 1_555   5_555
	O2        Nb1       O2         89.55(11)  14_554 1_555   7_555
	O2        Nb1       Mn2        .   14_554 1_555   1_555
	O2        Mn2       Nb1        .    7_555 1_555   1_555
	O2        Mn2       O2         90.45(11)   5_555 1_555   7_555
	O2        Mn2       Nb1        .    5_555 1_555   1_555
	O2        Mn2       O2         179.99999879(6)   2_554 1_555   5_555
	O2        Mn2       O2         89.55(11)   2_554 1_555   7_555
	O2        Mn2       Nb1        .    2_554 1_555   1_555
	O2        Mn2       O2         90.45(11)   4_554 1_555   2_554
	O2        Mn2       O2         89.55(11)   4_554 1_555   5_555
	O2        Mn2       O2         180.00000000(3)   4_554 1_555   7_555
	O2        Mn2       Nb1        .    4_554 1_555   1_555
	O2        Mn2       O2         89.55(11)   9_555 1_555   4_554
	O2        Mn2       O2         89.55(11)   9_555 1_555   2_554
	O2        Mn2       O2         90.45(11)   9_555 1_555   5_555
	O2        Mn2       O2         90.45(11)   9_555 1_555   7_555
	O2        Mn2       Nb1        .    9_555 1_555   1_555
	O2        Mn2       O2         180.000   14_554 1_555   9_555
	O2        Mn2       O2         90.45(11)  14_554 1_555   4_554
	O2        Mn2       O2         90.45(11)  14_554 1_555   2_554
	O2        Mn2       O2         89.55(11)  14_554 1_555   5_555
	O2        Mn2       O2         89.55(11)  14_554 1_555   7_555
	O2        Mn2       Nb1        .   14_554 1_555   1_555
	Mn1       O1        Mn1        85.08(18)   3_676 1_555   2_664
	O1        O1        Mn1        50.35(7)   5_575 1_555   3_676
	O1        O1        Mn1        50.35(7)   5_575 1_555   2_664
	O1        O1        O1         60.000     9_775 1_555   5_575
	O1        O1        Mn1        50.35(7)   9_775 1_555   3_676
	O1        O1        Mn1        50.35(7)   9_775 1_555   2_664
	O2        O1        O1         63.62(8)   2_664 1_555   9_775
	O2        O1        O1         93.37(9)   2_664 1_555   5_575
	O2        O1        Mn1        113.61(15)   2_664 1_555   3_676
	O2        O1        Mn1        43.23(6)   2_664 1_555   2_664
	O2        O1        O2         154.27(18)  13_566 1_555   2_664
	O2        O1        O1         93.37(9)  13_566 1_555   9_775
	O2        O1        O1         63.62(8)  13_566 1_555   5_575
	O2        O1        Mn1        43.23(6)  13_566 1_555   3_676
	O2        O1        Mn1        113.61(15)  13_566 1_555   2_664
	O2        O1        O2         113.25(10)  14_564 1_555  13_566
	O2        O1        O2         60.41(12)  14_564 1_555   2_664
	O2        O1        O1         93.37(9)  14_564 1_555   9_775
	O2        O1        O1         63.62(8)  14_564 1_555   5_575
	O2        O1        Mn1        113.61(15)  14_564 1_555   3_676
	O2        O1        Mn1        43.23(6)  14_564 1_555   2_664
	O2        O1        O2         154.27(18)  19_666 1_555  14_564
	O2        O1        O2         60.41(12)  19_666 1_555  13_566
	O2        O1        O2         113.25(10)  19_666 1_555   2_664
	O2        O1        O1         63.62(8)  19_666 1_555   9_775
	O2        O1        O1         93.37(9)  19_666 1_555   5_575
	O2        O1        Mn1        43.23(6)  19_666 1_555   3_676
	O2        O1        Mn1        113.61(15)  19_666 1_555   2_664
	Ba1       O1        O2         60.98(6)   1_665 1_555  19_666
	Ba1       O1        O2         121.21(6)   1_665 1_555  14_564
	Ba1       O1        O2         121.21(6)   1_665 1_555  13_566
	Ba1       O1        O2         60.98(6)   1_665 1_555   2_664
	Ba1       O1        O1         64.26(8)   1_665 1_555   9_775
	Ba1       O1        O1         124.26(8)   1_665 1_555   5_575
	Ba1       O1        Mn1        93.14(5)   1_665 1_555   3_676
	Ba1       O1        Mn1        93.14(5)   1_665 1_555   2_664
	Ba1       O1        Ba1        171.48(16)   1_565 1_555   1_665
	Ba1       O1        O2         121.21(6)   1_565 1_555  19_666
	Ba1       O1        O2         60.98(6)   1_565 1_555  14_564
	Ba1       O1        O2         60.98(6)   1_565 1_555  13_566
	Ba1       O1        O2         121.21(6)   1_565 1_555   2_664
	Ba1       O1        O1         124.26(8)   1_565 1_555   9_775
	Ba1       O1        O1         64.26(8)   1_565 1_555   5_575
	Ba1       O1        Mn1        93.14(5)   1_565 1_555   3_676
	Ba1       O1        Mn1        93.14(5)   1_565 1_555   2_664
	Ba2       O1        Ba1        87.30(6)   5_565 1_555   1_565
	Ba2       O1        Ba1        87.30(6)   5_565 1_555   1_665
	Ba2       O1        O2         59.75(4)   5_565 1_555  19_666
	Ba2       O1        O2         141.86(12)   5_565 1_555  14_564
	Ba2       O1        O2         59.75(4)   5_565 1_555  13_566
	Ba2       O1        O2         141.86(12)   5_565 1_555   2_664
	Ba2       O1        O1         123.36(5)   5_565 1_555   9_775
	Ba2       O1        O1         123.36(5)   5_565 1_555   5_575
	Ba2       O1        Mn1        86.88(3)   5_565 1_555   3_676
	Ba2       O1        Mn1        171.96(15)   5_565 1_555   2_664
	Ba2       O1        Ba2        101.17(12)   1_555 1_555   5_565
	Ba2       O1        Ba1        87.30(6)   1_555 1_555   1_565
	Ba2       O1        Ba1        87.30(6)   1_555 1_555   1_665
	Ba2       O1        O2         141.86(12)   1_555 1_555  19_666
	Ba2       O1        O2         59.75(4)   1_555 1_555  14_564
	Ba2       O1        O2         141.86(12)   1_555 1_555  13_566
	Ba2       O1        O2         59.75(4)   1_555 1_555   2_664
	Ba2       O1        O1         123.36(5)   1_555 1_555   9_775
	Ba2       O1        O1         123.36(5)   1_555 1_555   5_575
	Ba2       O1        Mn1        171.96(15)   1_555 1_555   3_676
	Ba2       O1        Mn1        86.88(3)   1_555 1_555   2_664
	Mn2       O2        Mn1        177.14(13)   2_555 1_555   1_555
	Nb1       O2        Mn2        0.000      2_555 1_555   2_555
	Nb1       O2        Mn1        177.14(13)   2_555 1_555   1_555
	O1        O2        Nb1        138.09(13)  13_456 1_555   2_555
	O1        O2        Mn2        138.09(13)  13_456 1_555   2_555
	O1        O2        Mn1        44.07(9)  13_456 1_555   1_555
	O1        O2        O1         52.76(15)   2_655 1_555  13_456
	O1        O2        Nb1        138.09(13)   2_655 1_555   2_555
	O1        O2        Mn2        138.09(13)   2_655 1_555   2_555
	O1        O2        Mn1        44.07(9)   2_655 1_555   1_555
	O2        O2        O1         86.63(9)   6_565 1_555   2_655
	O2        O2        O1         59.80(6)   6_565 1_555  13_456
	O2        O2        Nb1        135.22(5)   6_565 1_555   2_555
	O2        O2        Mn2        135.22(5)   6_565 1_555   2_555
	O2        O2        Mn1        42.80(6)   6_565 1_555   1_555
	O2        O2        O2         60.000    10_665 1_555   6_565
	O2        O2        O1         59.80(6)  10_665 1_555   2_655
	O2        O2        O1         86.63(9)  10_665 1_555  13_456
	O2        O2        Nb1        135.22(5)  10_665 1_555   2_555
	O2        O2        Mn2        135.22(5)  10_665 1_555   2_555
	O2        O2        Mn1        42.80(6)  10_665 1_555   1_555
	Ba2       O2        O2         120.45(6)   2_555 1_555  10_665
	Ba2       O2        O2         60.47(6)   2_555 1_555   6_565
	Ba2       O2        O1         115.19(11)   2_555 1_555   2_655
	Ba2       O2        O1         62.44(8)   2_555 1_555  13_456
	Ba2       O2        Nb1        90.45(6)   2_555 1_555   2_555
	Ba2       O2        Mn2        90.45(6)   2_555 1_555   2_555
	Ba2       O2        Mn1        89.62(6)   2_555 1_555   1_555
	Ba2       O2        Ba2        176.96(11)   2_655 1_555   2_555
	Ba2       O2        O2         60.47(6)   2_655 1_555  10_665
	Ba2       O2        O2         120.45(6)   2_655 1_555   6_565
	Ba2       O2        O1         62.44(8)   2_655 1_555   2_655
	Ba2       O2        O1         115.19(11)   2_655 1_555  13_456
	Ba2       O2        Nb1        90.45(6)   2_655 1_555   2_555
	Ba2       O2        Mn2        90.45(6)   2_655 1_555   2_555
	Ba2       O2        Mn1        89.62(6)   2_655 1_555   1_555
	O2        O2        Ba2        60.95(6)  13_556 1_555   2_655
	O2        O2        Ba2        121.46(10)  13_556 1_555   2_555
	O2        O2        O2         90.000    13_556 1_555  10_665
	O2        O2        O2         120.26(6)  13_556 1_555   6_565
	O2        O2        O1         123.34(9)  13_556 1_555   2_655
	O2        O2        O1         175.89(9)  13_556 1_555  13_456
	O2        O2        Nb1        45.22(5)  13_556 1_555   2_555
	O2        O2        Mn2        45.22(5)  13_556 1_555   2_555
	O2        O2        Mn1        132.73(7)  13_556 1_555   1_555
	O2        O2        O2         60.52(12)  19_556 1_555  13_556
	O2        O2        Ba2        121.46(10)  19_556 1_555   2_655
	O2        O2        Ba2        60.95(6)  19_556 1_555   2_555
	O2        O2        O2         120.26(6)  19_556 1_555  10_665
	O2        O2        O2         90.000    19_556 1_555   6_565
	O2        O2        O1         175.89(9)  19_556 1_555   2_655
	O2        O2        O1         123.34(9)  19_556 1_555  13_456
	O2        O2        Nb1        45.22(5)  19_556 1_555   2_555
	O2        O2        Mn2        45.22(5)  19_556 1_555   2_555
	O2        O2        Mn1        132.73(7)  19_556 1_555   1_555
	Ba1       O2        O2         119.49(8)   2_555 1_555  19_556
	Ba1       O2        O2         119.49(8)   2_555 1_555  13_556
	Ba1       O2        Ba2        88.55(6)   2_555 1_555   2_655
	Ba1       O2        Ba2        88.55(6)   2_555 1_555   2_555
	Ba1       O2        O2         120.25(5)   2_555 1_555  10_665
	Ba1       O2        O2         120.25(5)   2_555 1_555   6_565
	Ba1       O2        O1         60.63(6)   2_555 1_555   2_655
	Ba1       O2        O1         60.63(6)   2_555 1_555  13_456
	Ba1       O2        Nb1        89.37(10)   2_555 1_555   2_555
	Ba1       O2        Mn2        89.37(10)   2_555 1_555   2_555
	Ba1       O2        Mn1        93.48(10)   2_555 1_555   1_555
	O2        O2        Ba1        59.75(5)   6_555 1_555   2_555
	O2        O2        O2         90.000     6_555 1_555  19_556
	O2        O2        O2         59.74(6)   6_555 1_555  13_556
	O2        O2        Ba2        59.55(6)   6_555 1_555   2_655
	O2        O2        Ba2        119.53(6)   6_555 1_555   2_555
	O2        O2        O2         120.000    6_555 1_555  10_665
	O2        O2        O2         180.00000000(3)   6_555 1_555   6_565
	O2        O2        O1         93.37(9)   6_555 1_555   2_655
	O2        O2        O1         120.20(6)   6_555 1_555  13_456
	O2        O2        Nb1        44.78(5)   6_555 1_555   2_555
	O2        O2        Mn2        44.78(5)   6_555 1_555   2_555
	O2        O2        Mn1        137.20(6)   6_555 1_555   1_555
	O2        O2        O2         60.000    10_555 1_555   6_555
	O2        O2        Ba1        59.75(5)  10_555 1_555   2_555
	O2        O2        O2         59.74(6)  10_555 1_555  19_556
	O2        O2        O2         90.000    10_555 1_555  13_556
	O2        O2        Ba2        119.53(6)  10_555 1_555   2_655
	O2        O2        Ba2        59.55(6)  10_555 1_555   2_555
	O2        O2        O2         180.00000000(3)  10_555 1_555  10_665
	O2        O2        O2         120.000   10_555 1_555   6_565
	O2        O2        O1         120.20(6)  10_555 1_555   2_655
	O2        O2        O1         93.37(9)  10_555 1_555  13_456
	O2        O2        Nb1        44.78(5)  10_555 1_555   2_555
	O2        O2        Mn2        44.78(5)  10_555 1_555   2_555
	O2        O2        Mn1        137.20(6)  10_555 1_555   1_555
	Ba2       O2        O2         118.98(5)   5_565 1_555  10_555
	Ba2       O2        O2         118.98(5)   5_565 1_555   6_555
	Ba2       O2        Ba1        178.44(12)   5_565 1_555   2_555
	Ba2       O2        O2         59.25(7)   5_565 1_555  19_556
	Ba2       O2        O2         59.25(7)   5_565 1_555  13_556
	Ba2       O2        Ba2        91.46(6)   5_565 1_555   2_655
	Ba2       O2        Ba2        91.46(6)   5_565 1_555   2_555
	Ba2       O2        O2         61.02(5)   5_565 1_555  10_665
	Ba2       O2        O2         61.02(5)   5_565 1_555   6_565
	Ba2       O2        O1         120.71(10)   5_565 1_555   2_655
	Ba2       O2        O1         120.71(10)   5_565 1_555  13_456
	Ba2       O2        Nb1        89.07(9)   5_565 1_555   2_555
	Ba2       O2        Mn2        89.07(9)   5_565 1_555   2_555
	Ba2       O2        Mn1        88.07(12)   5_565 1_555   1_555
#######	End powder crystal structure	#######


#######	Begin powder crystal structure	#######
data_barium_niobiumV_manganeseIII_oxide
_pd_block_id	barium_niobiumV_manganeseIII_oxide
_pd_block_diffractogram_id	Bell_BNM_1350_0ppmO2_scan1
_diffrn_measurement_device_type	SSRL_beamline_2-1

_pd_phase_name	BaNb0.5Mn0.5O3

_cell_length_a    4.10182(5)
_cell_length_b    4.10182(5)
_cell_length_c    4.10182(5)
_cell_angle_alpha 90
_cell_angle_beta  90
_cell_angle_gamma 90
_cell_volume 69.013(2)
_cell_formula_units_Z	  1
_chemical_formula_weight	259.2474
_chemical_formula_sum	BaNb0.5Mn0.5O3

_cell_measurement_temperature	300
_diffrn_ambient_temperature	300
_exptl_crystal_density_diffrn	6.2378(2)
_exptl_absorpt_coefficient_mu	19.447
_diffrn_radiation_wavelength	0.729276500
_cell_measurement_theta_min	2.5
_cell_measurement_theta_max	41.75
_space_group_crystal_system	cubic
_space_group_name_H-M_alt	Pm-3m

_diffrn_measured_fraction_theta_full	30
_cell_measurement_reflns_used	353
_diffrn_reflns_number	?
_diffrn_reflns_av_R_equivalents	?

loop_
	_space_group_symop_id
	_space_group_symop_operation_xyz
	  1 'x, y, z '
	  2 '-x, -y, z '
	  3 '-x, -z, -y '
	  4 '-x, -z, y '
	  5 '-x, z, -y '
	  6 '-x, z, y '
	  7 '-x, y, -z '
	  8 '-x, y, z '
	  9 '-y, -x, -z '
	 10 '-y, -x, z '
	 11 '-y, -z, -x '
	 12 '-y, -z, x '
	 13 '-y, z, -x '
	 14 '-y, z, x '
	 15 '-y, x, -z '
	 16 '-y, x, z '
	 17 '-z, -x, -y '
	 18 '-z, -x, y '
	 19 '-z, -y, -x '
	 20 '-z, -y, x '
	 21 '-z, y, -x '
	 22 '-z, y, x '
	 23 '-z, x, -y '
	 24 '-z, x, y '
	 25 'z, -x, -y '
	 26 'z, -x, y '
	 27 'z, -y, -x '
	 28 'z, -y, x '
	 29 'z, y, -x '
	 30 'z, y, x '
	 31 'z, x, -y '
	 32 'z, x, y '
	 33 'y, -x, -z '
	 34 'y, -x, z '
	 35 'y, -z, -x '
	 36 'y, -z, x '
	 37 'y, z, -x '
	 38 'y, z, x '
	 39 'y, x, -z '
	 40 'y, x, z '
	 41 'x, -y, -z '
	 42 'x, -y, z '
	 43 'x, -z, -y '
	 44 'x, -z, y '
	 45 'x, z, -y '
	 46 'x, z, y '
	 47 'x, y, -z '
	 48 '-x, -y, -z '
loop_
	_atom_site_label
	_atom_site_type_symbol
	_atom_site_site_symmetry_multiplicity
	_atom_site_fract_x
	_atom_site_fract_y
	_atom_site_fract_z
	_atom_site_occupancy
	_atom_site_B_iso_or_equiv
Ba1 Ba+2   1 0 0 0 1 0.1
Mn1 Mn+3   1 0.5 0.5 0.5 0.5 0.1
Nb1 Nb+5   1 0.5 0.5 0.5 0.5 0.1
O1 O-2   3 0.5 0.5 0 1 0.1
loop_
	_geom_bond_atom_site_label_1
	_geom_bond_atom_site_label_2
	_geom_bond_distance
	_geom_bond_site_symmetry_1
	_geom_bond_site_symmetry_2
	Ba1       O1        2.90042(3) 1_555  17_565
	Ba1       O1        2.90042(3) 1_555   3_655
	Ba1       O1        2.90042(3) 1_555   1_545
	Ba1       O1        2.90042(3) 1_555   1_455
	Ba1       O1        2.90042(3) 1_555  17_556
	Ba1       O1        2.90042(3) 1_555   3_556
	Ba1       O1        2.90042(3) 1_555  17_566
	Ba1       O1        2.90042(3) 1_555   3_656
	Ba1       O1        2.90042(3) 1_555   1_555
	Ba1       O1        2.90042(3) 1_555  17_555
	Ba1       O1        2.90042(3) 1_555   3_555
	Ba1       O1        2.90042(3) 1_555   1_445
	Mn1       Nb1       0.00000 1_555   1_555
	Mn1       O1        2.05091(2) 1_555   3_666
	Mn1       O1        2.05091(2) 1_555  17_666
	Mn1       O1        2.05091(2) 1_555   3_656
	Mn1       O1        2.05091(2) 1_555   1_555
	Mn1       O1        2.05091(2) 1_555   1_556
	Mn1       O1        2.05091(2) 1_555  17_566
	Nb1       Mn1       0.00000 1_555   1_555
	Nb1       O1        2.05091(2) 1_555   3_666
	Nb1       O1        2.05091(2) 1_555  17_666
	Nb1       O1        2.05091(2) 1_555   3_656
	Nb1       O1        2.05091(2) 1_555   1_555
	Nb1       O1        2.05091(2) 1_555   1_556
	Nb1       O1        2.05091(2) 1_555  17_566
	O1        Mn1       2.05091(2) 1_555   1_555
	O1        Mn1       2.05091(2) 1_555   1_554
	O1        Nb1       2.05091(2) 1_555   1_555
	O1        Nb1       2.05091(2) 1_555   1_554
	O1        Ba1       2.90042(3) 1_555   1_655
	O1        Ba1       2.90042(3) 1_555   1_565
	O1        O1        2.90042(3) 1_555   3_665
	O1        O1        2.90042(3) 1_555  17_665
	O1        O1        2.90042(3) 1_555   3_656
	O1        O1        2.90042(3) 1_555  17_566
	O1        Ba1       2.90042(3) 1_555   1_665
	O1        O1        2.90042(3) 1_555   3_666
	O1        O1        2.90042(3) 1_555  17_666
	O1        O1        2.90042(3) 1_555   3_655
	O1        O1        2.90042(3) 1_555  17_565
	O1        Ba1       2.90042(3) 1_555   1_555
	loop_
		_geom_angle_atom_site_label_1
		_geom_angle_atom_site_label_2
		_geom_angle_atom_site_label_3
		_geom_angle
		_geom_angle_site_symmetry_1
		_geom_angle_site_symmetry_2
		_geom_angle_site_symmetry_3
	O1        Ba1       O1         60.000     3_655 1_555  17_565
	O1        Ba1       O1         60.000     1_545 1_555   3_655
	O1        Ba1       O1         120.000    1_545 1_555  17_565
	O1        Ba1       O1         180.000    1_455 1_555   1_545
	O1        Ba1       O1         120.000    1_455 1_555   3_655
	O1        Ba1       O1         60.000     1_455 1_555  17_565
	O1        Ba1       O1         120.000   17_556 1_555   1_455
	O1        Ba1       O1         60.000    17_556 1_555   1_545
	O1        Ba1       O1         120.000   17_556 1_555   3_655
	O1        Ba1       O1         180.000   17_556 1_555  17_565
	O1        Ba1       O1         60.000     3_556 1_555  17_556
	O1        Ba1       O1         60.000     3_556 1_555   1_455
	O1        Ba1       O1         120.000    3_556 1_555   1_545
	O1        Ba1       O1         180.000    3_556 1_555   3_655
	O1        Ba1       O1         120.000    3_556 1_555  17_565
	O1        Ba1       O1         60.000    17_566 1_555   3_556
	O1        Ba1       O1         90.000    17_566 1_555  17_556
	O1        Ba1       O1         60.000    17_566 1_555   1_455
	O1        Ba1       O1         120.000   17_566 1_555   1_545
	O1        Ba1       O1         120.000   17_566 1_555   3_655
	O1        Ba1       O1         90.000    17_566 1_555  17_565
	O1        Ba1       O1         60.000     3_656 1_555  17_566
	O1        Ba1       O1         90.000     3_656 1_555   3_556
	O1        Ba1       O1         60.000     3_656 1_555  17_556
	O1        Ba1       O1         120.000    3_656 1_555   1_455
	O1        Ba1       O1         60.000     3_656 1_555   1_545
	O1        Ba1       O1         90.000     3_656 1_555   3_655
	O1        Ba1       O1         120.000    3_656 1_555  17_565
	O1        Ba1       O1         60.000     1_555 1_555   3_656
	O1        Ba1       O1         60.000     1_555 1_555  17_566
	O1        Ba1       O1         120.000    1_555 1_555   3_556
	O1        Ba1       O1         120.000    1_555 1_555  17_556
	O1        Ba1       O1         90.000     1_555 1_555   1_455
	O1        Ba1       O1         90.000     1_555 1_555   1_545
	O1        Ba1       O1         60.000     1_555 1_555   3_655
	O1        Ba1       O1         60.000     1_555 1_555  17_565
	O1        Ba1       O1         120.000   17_555 1_555   1_555
	O1        Ba1       O1         120.000   17_555 1_555   3_656
	O1        Ba1       O1         180.000   17_555 1_555  17_566
	O1        Ba1       O1         120.000   17_555 1_555   3_556
	O1        Ba1       O1         90.000    17_555 1_555  17_556
	O1        Ba1       O1         120.000   17_555 1_555   1_455
	O1        Ba1       O1         60.000    17_555 1_555   1_545
	O1        Ba1       O1         60.000    17_555 1_555   3_655
	O1        Ba1       O1         90.000    17_555 1_555  17_565
	O1        Ba1       O1         60.000     3_555 1_555  17_555
	O1        Ba1       O1         120.000    3_555 1_555   1_555
	O1        Ba1       O1         179.99999879(14)   3_555 1_555   3_656
	O1        Ba1       O1         120.000    3_555 1_555  17_566
	O1        Ba1       O1         90.000     3_555 1_555   3_556
	O1        Ba1       O1         120.000    3_555 1_555  17_556
	O1        Ba1       O1         60.000     3_555 1_555   1_455
	O1        Ba1       O1         120.000    3_555 1_555   1_545
	O1        Ba1       O1         90.000     3_555 1_555   3_655
	O1        Ba1       O1         60.000     3_555 1_555  17_565
	O1        Ba1       O1         60.000     1_445 1_555   3_555
	O1        Ba1       O1         60.000     1_445 1_555  17_555
	O1        Ba1       O1         180.000    1_445 1_555   1_555
	O1        Ba1       O1         120.000    1_445 1_555   3_656
	O1        Ba1       O1         120.000    1_445 1_555  17_566
	O1        Ba1       O1         60.000     1_445 1_555   3_556
	O1        Ba1       O1         60.000     1_445 1_555  17_556
	O1        Ba1       O1         90.000     1_445 1_555   1_455
	O1        Ba1       O1         90.000     1_445 1_555   1_545
	O1        Ba1       O1         120.000    1_445 1_555   3_655
	O1        Ba1       O1         120.000    1_445 1_555  17_565
	O1        Mn1       Nb1        .    3_666 1_555   1_555
	O1        Mn1       O1         90.000    17_666 1_555   3_666
	O1        Mn1       Nb1        .   17_666 1_555   1_555
	O1        Mn1       O1         90.000     3_656 1_555  17_666
	O1        Mn1       O1         180.00000000(14)   3_656 1_555   3_666
	O1        Mn1       Nb1        .    3_656 1_555   1_555
	O1        Mn1       O1         90.000     1_555 1_555   3_656
	O1        Mn1       O1         90.000     1_555 1_555  17_666
	O1        Mn1       O1         90.000     1_555 1_555   3_666
	O1        Mn1       Nb1        .    1_555 1_555   1_555
	O1        Mn1       O1         180.000    1_556 1_555   1_555
	O1        Mn1       O1         90.000     1_556 1_555   3_656
	O1        Mn1       O1         90.000     1_556 1_555  17_666
	O1        Mn1       O1         90.000     1_556 1_555   3_666
	O1        Mn1       Nb1        .    1_556 1_555   1_555
	O1        Mn1       O1         90.000    17_566 1_555   1_556
	O1        Mn1       O1         90.000    17_566 1_555   1_555
	O1        Mn1       O1         90.000    17_566 1_555   3_656
	O1        Mn1       O1         180.000   17_566 1_555  17_666
	O1        Mn1       O1         90.000    17_566 1_555   3_666
	O1        Mn1       Nb1        .   17_566 1_555   1_555
	O1        Nb1       Mn1        .    3_666 1_555   1_555
	O1        Nb1       O1         90.000    17_666 1_555   3_666
	O1        Nb1       Mn1        .   17_666 1_555   1_555
	O1        Nb1       O1         90.000     3_656 1_555  17_666
	O1        Nb1       O1         180.00000000(14)   3_656 1_555   3_666
	O1        Nb1       Mn1        .    3_656 1_555   1_555
	O1        Nb1       O1         90.000     1_555 1_555   3_656
	O1        Nb1       O1         90.000     1_555 1_555  17_666
	O1        Nb1       O1         90.000     1_555 1_555   3_666
	O1        Nb1       Mn1        .    1_555 1_555   1_555
	O1        Nb1       O1         180.000    1_556 1_555   1_555
	O1        Nb1       O1         90.000     1_556 1_555   3_656
	O1        Nb1       O1         90.000     1_556 1_555  17_666
	O1        Nb1       O1         90.000     1_556 1_555   3_666
	O1        Nb1       Mn1        .    1_556 1_555   1_555
	O1        Nb1       O1         90.000    17_566 1_555   1_556
	O1        Nb1       O1         90.000    17_566 1_555   1_555
	O1        Nb1       O1         90.000    17_566 1_555   3_656
	O1        Nb1       O1         180.000   17_566 1_555  17_666
	O1        Nb1       O1         90.000    17_566 1_555   3_666
	O1        Nb1       Mn1        .   17_566 1_555   1_555
	Mn1       O1        Mn1        180.000    1_554 1_555   1_555
	Nb1       O1        Mn1        180.000    1_555 1_555   1_554
	Nb1       O1        Mn1        0.000      1_555 1_555   1_555
	Nb1       O1        Nb1        180.000    1_554 1_555   1_555
	Nb1       O1        Mn1        0.000      1_554 1_555   1_554
	Nb1       O1        Mn1        180.000    1_554 1_555   1_555
	Ba1       O1        Nb1        90.000     1_655 1_555   1_554
	Ba1       O1        Nb1        90.000     1_655 1_555   1_555
	Ba1       O1        Mn1        90.000     1_655 1_555   1_554
	Ba1       O1        Mn1        90.000     1_655 1_555   1_555
	Ba1       O1        Ba1        180.000    1_565 1_555   1_655
	Ba1       O1        Nb1        90.000     1_565 1_555   1_554
	Ba1       O1        Nb1        90.000     1_565 1_555   1_555
	Ba1       O1        Mn1        90.000     1_565 1_555   1_554
	Ba1       O1        Mn1        90.000     1_565 1_555   1_555
	O1        O1        Ba1        60.000     3_665 1_555   1_565
	O1        O1        Ba1        120.000    3_665 1_555   1_655
	O1        O1        Nb1        45.000     3_665 1_555   1_554
	O1        O1        Nb1        135.000    3_665 1_555   1_555
	O1        O1        Mn1        45.000     3_665 1_555   1_554
	O1        O1        Mn1        135.000    3_665 1_555   1_555
	O1        O1        O1         60.000    17_665 1_555   3_665
	O1        O1        Ba1        120.000   17_665 1_555   1_565
	O1        O1        Ba1        60.000    17_665 1_555   1_655
	O1        O1        Nb1        45.000    17_665 1_555   1_554
	O1        O1        Nb1        135.000   17_665 1_555   1_555
	O1        O1        Mn1        45.000    17_665 1_555   1_554
	O1        O1        Mn1        135.000   17_665 1_555   1_555
	O1        O1        O1         120.000    3_656 1_555  17_665
	O1        O1        O1         180.000    3_656 1_555   3_665
	O1        O1        Ba1        120.000    3_656 1_555   1_565
	O1        O1        Ba1        60.000     3_656 1_555   1_655
	O1        O1        Nb1        135.000    3_656 1_555   1_554
	O1        O1        Nb1        45.000     3_656 1_555   1_555
	O1        O1        Mn1        135.000    3_656 1_555   1_554
	O1        O1        Mn1        45.000     3_656 1_555   1_555
	O1        O1        O1         60.000    17_566 1_555   3_656
	O1        O1        O1         180.00000000(14)  17_566 1_555  17_665
	O1        O1        O1         120.000   17_566 1_555   3_665
	O1        O1        Ba1        60.000    17_566 1_555   1_565
	O1        O1        Ba1        120.000   17_566 1_555   1_655
	O1        O1        Nb1        135.000   17_566 1_555   1_554
	O1        O1        Nb1        45.000    17_566 1_555   1_555
	O1        O1        Mn1        135.000   17_566 1_555   1_554
	O1        O1        Mn1        45.000    17_566 1_555   1_555
	Ba1       O1        O1         120.000    1_665 1_555  17_566
	Ba1       O1        O1         120.000    1_665 1_555   3_656
	Ba1       O1        O1         60.000     1_665 1_555  17_665
	Ba1       O1        O1         60.000     1_665 1_555   3_665
	Ba1       O1        Ba1        90.000     1_665 1_555   1_565
	Ba1       O1        Ba1        90.000     1_665 1_555   1_655
	Ba1       O1        Nb1        90.000     1_665 1_555   1_554
	Ba1       O1        Nb1        90.000     1_665 1_555   1_555
	Ba1       O1        Mn1        90.000     1_665 1_555   1_554
	Ba1       O1        Mn1        90.000     1_665 1_555   1_555
	O1        O1        Ba1        60.000     3_666 1_555   1_665
	O1        O1        O1         60.000     3_666 1_555  17_566
	O1        O1        O1         90.000     3_666 1_555   3_656
	O1        O1        O1         120.000    3_666 1_555  17_665
	O1        O1        O1         90.000     3_666 1_555   3_665
	O1        O1        Ba1        60.000     3_666 1_555   1_565
	O1        O1        Ba1        120.000    3_666 1_555   1_655
	O1        O1        Nb1        135.000    3_666 1_555   1_554
	O1        O1        Nb1        45.000     3_666 1_555   1_555
	O1        O1        Mn1        135.000    3_666 1_555   1_554
	O1        O1        Mn1        45.000     3_666 1_555   1_555
	O1        O1        O1         60.000    17_666 1_555   3_666
	O1        O1        Ba1        60.000    17_666 1_555   1_665
	O1        O1        O1         90.000    17_666 1_555  17_566
	O1        O1        O1         60.000    17_666 1_555   3_656
	O1        O1        O1         90.000    17_666 1_555  17_665
	O1        O1        O1         120.000   17_666 1_555   3_665
	O1        O1        Ba1        120.000   17_666 1_555   1_565
	O1        O1        Ba1        60.000    17_666 1_555   1_655
	O1        O1        Nb1        135.000   17_666 1_555   1_554
	O1        O1        Nb1        45.000    17_666 1_555   1_555
	O1        O1        Mn1        135.000   17_666 1_555   1_554
	O1        O1        Mn1        45.000    17_666 1_555   1_555
	O1        O1        O1         120.000    3_655 1_555  17_666
	O1        O1        O1         180.00000000(14)   3_655 1_555   3_666
	O1        O1        Ba1        120.000    3_655 1_555   1_665
	O1        O1        O1         120.000    3_655 1_555  17_566
	O1        O1        O1         90.000     3_655 1_555   3_656
	O1        O1        O1         60.000     3_655 1_555  17_665
	O1        O1        O1         90.000     3_655 1_555   3_665
	O1        O1        Ba1        120.000    3_655 1_555   1_565
	O1        O1        Ba1        60.000     3_655 1_555   1_655
	O1        O1        Nb1        45.000     3_655 1_555   1_554
	O1        O1        Nb1        135.000    3_655 1_555   1_555
	O1        O1        Mn1        45.000     3_655 1_555   1_554
	O1        O1        Mn1        135.000    3_655 1_555   1_555
	O1        O1        O1         60.000    17_565 1_555   3_655
	O1        O1        O1         179.99999879(14)  17_565 1_555  17_666
	O1        O1        O1         120.000   17_565 1_555   3_666
	O1        O1        Ba1        120.000   17_565 1_555   1_665
	O1        O1        O1         90.000    17_565 1_555  17_566
	O1        O1        O1         120.000   17_565 1_555   3_656
	O1        O1        O1         90.000    17_565 1_555  17_665
	O1        O1        O1         60.000    17_565 1_555   3_665
	O1        O1        Ba1        60.000    17_565 1_555   1_565
	O1        O1        Ba1        120.000   17_565 1_555   1_655
	O1        O1        Nb1        45.000    17_565 1_555   1_554
	O1        O1        Nb1        135.000   17_565 1_555   1_555
	O1        O1        Mn1        45.000    17_565 1_555   1_554
	O1        O1        Mn1        135.000   17_565 1_555   1_555
	Ba1       O1        O1         60.000     1_555 1_555  17_565
	Ba1       O1        O1         60.000     1_555 1_555   3_655
	Ba1       O1        O1         120.000    1_555 1_555  17_666
	Ba1       O1        O1         120.000    1_555 1_555   3_666
	Ba1       O1        Ba1        180.00000000(14)   1_555 1_555   1_665
	Ba1       O1        O1         60.000     1_555 1_555  17_566
	Ba1       O1        O1         60.000     1_555 1_555   3_656
	Ba1       O1        O1         120.000    1_555 1_555  17_665
	Ba1       O1        O1         120.000    1_555 1_555   3_665
	Ba1       O1        Ba1        90.000     1_555 1_555   1_565
	Ba1       O1        Ba1        90.000     1_555 1_555   1_655
	Ba1       O1        Nb1        90.000     1_555 1_555   1_554
	Ba1       O1        Nb1        90.000     1_555 1_555   1_555
	Ba1       O1        Mn1        90.000     1_555 1_555   1_554
	Ba1       O1        Mn1        90.000     1_555 1_555   1_555
#######	End powder crystal structure	#######


#######	Begin powder crystal structure	#######
data_barium_niobiumV_manganeseII_oxide
_pd_block_id	barium_niobiumV_manganeseII_oxide
_pd_block_diffractogram_id	Bell_BNM_1350_0ppmO2_scan1
_diffrn_measurement_device_type	SSRL_beamline_2-1

_pd_phase_name	(Ba3MnNb2O9)0.333

_cell_length_a    8.2380(5)
_cell_length_b    8.2380(5)
_cell_length_c    8.2380(5)
_cell_angle_alpha 90
_cell_angle_beta  90
_cell_angle_gamma 90
_cell_volume 559.07(10)
_cell_formula_units_Z	  8
_chemical_formula_weight	265.5748
_chemical_formula_sum	(Ba3MnNb2O9)0.333

_cell_measurement_temperature	300
_diffrn_ambient_temperature	300
_exptl_crystal_density_diffrn	6.3104(11)
_exptl_absorpt_coefficient_mu	19.125
_diffrn_radiation_wavelength	0.729276500
_cell_measurement_theta_min	2.5
_cell_measurement_theta_max	41.75
_space_group_crystal_system	cubic
_space_group_name_H-M_alt	Fm-3m

_diffrn_measured_fraction_theta_full	52
_cell_measurement_reflns_used	665
_diffrn_reflns_number	?
_diffrn_reflns_av_R_equivalents	?

loop_
	_space_group_symop_id
	_space_group_symop_operation_xyz
	  1 'x, y, z '
	  2 '-x, -y, z '
	  3 '-x, -z, -y '
	  4 '-x, -z, y '
	  5 '-x, z, -y '
	  6 '-x, z, y '
	  7 '-x, y, -z '
	  8 '-x, y, z '
	  9 '-y, -x, -z '
	 10 '-y, -x, z '
	 11 '-y, -z, -x '
	 12 '-y, -z, x '
	 13 '-y, z, -x '
	 14 '-y, z, x '
	 15 '-y, x, -z '
	 16 '-y, x, z '
	 17 '-z, -x, -y '
	 18 '-z, -x, y '
	 19 '-z, -y, -x '
	 20 '-z, -y, x '
	 21 '-z, y, -x '
	 22 '-z, y, x '
	 23 '-z, x, -y '
	 24 '-z, x, y '
	 25 'z, -x, -y '
	 26 'z, -x, y '
	 27 'z, -y, -x '
	 28 'z, -y, x '
	 29 'z, y, -x '
	 30 'z, y, x '
	 31 'z, x, -y '
	 32 'z, x, y '
	 33 'y, -x, -z '
	 34 'y, -x, z '
	 35 'y, -z, -x '
	 36 'y, -z, x '
	 37 'y, z, -x '
	 38 'y, z, x '
	 39 'y, x, -z '
	 40 'y, x, z '
	 41 'x, -y, -z '
	 42 'x, -y, z '
	 43 'x, -z, -y '
	 44 'x, -z, y '
	 45 'x, z, -y '
	 46 'x, z, y '
	 47 'x, y, -z '
	 48 '-x, -y, -z '
	 49 'x+1/2, y+1/2, z '
	 50 '-x+1/2, -y+1/2, z '
	 51 '-x+1/2, -z+1/2, -y '
	 52 '-x+1/2, -z+1/2, y '
	 53 '-x+1/2, z+1/2, -y '
	 54 '-x+1/2, z+1/2, y '
	 55 '-x+1/2, y+1/2, -z '
	 56 '-x+1/2, y+1/2, z '
	 57 '-y+1/2, -x+1/2, -z '
	 58 '-y+1/2, -x+1/2, z '
	 59 '-y+1/2, -z+1/2, -x '
	 60 '-y+1/2, -z+1/2, x '
	 61 '-y+1/2, z+1/2, -x '
	 62 '-y+1/2, z+1/2, x '
	 63 '-y+1/2, x+1/2, -z '
	 64 '-y+1/2, x+1/2, z '
	 65 '-z+1/2, -x+1/2, -y '
	 66 '-z+1/2, -x+1/2, y '
	 67 '-z+1/2, -y+1/2, -x '
	 68 '-z+1/2, -y+1/2, x '
	 69 '-z+1/2, y+1/2, -x '
	 70 '-z+1/2, y+1/2, x '
	 71 '-z+1/2, x+1/2, -y '
	 72 '-z+1/2, x+1/2, y '
	 73 'z+1/2, -x+1/2, -y '
	 74 'z+1/2, -x+1/2, y '
	 75 'z+1/2, -y+1/2, -x '
	 76 'z+1/2, -y+1/2, x '
	 77 'z+1/2, y+1/2, -x '
	 78 'z+1/2, y+1/2, x '
	 79 'z+1/2, x+1/2, -y '
	 80 'z+1/2, x+1/2, y '
	 81 'y+1/2, -x+1/2, -z '
	 82 'y+1/2, -x+1/2, z '
	 83 'y+1/2, -z+1/2, -x '
	 84 'y+1/2, -z+1/2, x '
	 85 'y+1/2, z+1/2, -x '
	 86 'y+1/2, z+1/2, x '
	 87 'y+1/2, x+1/2, -z '
	 88 'y+1/2, x+1/2, z '
	 89 'x+1/2, -y+1/2, -z '
	 90 'x+1/2, -y+1/2, z '
	 91 'x+1/2, -z+1/2, -y '
	 92 'x+1/2, -z+1/2, y '
	 93 'x+1/2, z+1/2, -y '
	 94 'x+1/2, z+1/2, y '
	 95 'x+1/2, y+1/2, -z '
	 96 '-x+1/2, -y+1/2, -z '
	 97 'x+1/2, y, z+1/2 '
	 98 '-x+1/2, -y, z+1/2 '
	 99 '-x+1/2, -z, -y+1/2 '
	100 '-x+1/2, -z, y+1/2 '
	101 '-x+1/2, z, -y+1/2 '
	102 '-x+1/2, z, y+1/2 '
	103 '-x+1/2, y, -z+1/2 '
	104 '-x+1/2, y, z+1/2 '
	105 '-y+1/2, -x, -z+1/2 '
	106 '-y+1/2, -x, z+1/2 '
	107 '-y+1/2, -z, -x+1/2 '
	108 '-y+1/2, -z, x+1/2 '
	109 '-y+1/2, z, -x+1/2 '
	110 '-y+1/2, z, x+1/2 '
	111 '-y+1/2, x, -z+1/2 '
	112 '-y+1/2, x, z+1/2 '
	113 '-z+1/2, -x, -y+1/2 '
	114 '-z+1/2, -x, y+1/2 '
	115 '-z+1/2, -y, -x+1/2 '
	116 '-z+1/2, -y, x+1/2 '
	117 '-z+1/2, y, -x+1/2 '
	118 '-z+1/2, y, x+1/2 '
	119 '-z+1/2, x, -y+1/2 '
	120 '-z+1/2, x, y+1/2 '
	121 'z+1/2, -x, -y+1/2 '
	122 'z+1/2, -x, y+1/2 '
	123 'z+1/2, -y, -x+1/2 '
	124 'z+1/2, -y, x+1/2 '
	125 'z+1/2, y, -x+1/2 '
	126 'z+1/2, y, x+1/2 '
	127 'z+1/2, x, -y+1/2 '
	128 'z+1/2, x, y+1/2 '
	129 'y+1/2, -x, -z+1/2 '
	130 'y+1/2, -x, z+1/2 '
	131 'y+1/2, -z, -x+1/2 '
	132 'y+1/2, -z, x+1/2 '
	133 'y+1/2, z, -x+1/2 '
	134 'y+1/2, z, x+1/2 '
	135 'y+1/2, x, -z+1/2 '
	136 'y+1/2, x, z+1/2 '
	137 'x+1/2, -y, -z+1/2 '
	138 'x+1/2, -y, z+1/2 '
	139 'x+1/2, -z, -y+1/2 '
	140 'x+1/2, -z, y+1/2 '
	141 'x+1/2, z, -y+1/2 '
	142 'x+1/2, z, y+1/2 '
	143 'x+1/2, y, -z+1/2 '
	144 '-x+1/2, -y, -z+1/2 '
	145 'x, y+1/2, z+1/2 '
	146 '-x, -y+1/2, z+1/2 '
	147 '-x, -z+1/2, -y+1/2 '
	148 '-x, -z+1/2, y+1/2 '
	149 '-x, z+1/2, -y+1/2 '
	150 '-x, z+1/2, y+1/2 '
	151 '-x, y+1/2, -z+1/2 '
	152 '-x, y+1/2, z+1/2 '
	153 '-y, -x+1/2, -z+1/2 '
	154 '-y, -x+1/2, z+1/2 '
	155 '-y, -z+1/2, -x+1/2 '
	156 '-y, -z+1/2, x+1/2 '
	157 '-y, z+1/2, -x+1/2 '
	158 '-y, z+1/2, x+1/2 '
	159 '-y, x+1/2, -z+1/2 '
	160 '-y, x+1/2, z+1/2 '
	161 '-z, -x+1/2, -y+1/2 '
	162 '-z, -x+1/2, y+1/2 '
	163 '-z, -y+1/2, -x+1/2 '
	164 '-z, -y+1/2, x+1/2 '
	165 '-z, y+1/2, -x+1/2 '
	166 '-z, y+1/2, x+1/2 '
	167 '-z, x+1/2, -y+1/2 '
	168 '-z, x+1/2, y+1/2 '
	169 'z, -x+1/2, -y+1/2 '
	170 'z, -x+1/2, y+1/2 '
	171 'z, -y+1/2, -x+1/2 '
	172 'z, -y+1/2, x+1/2 '
	173 'z, y+1/2, -x+1/2 '
	174 'z, y+1/2, x+1/2 '
	175 'z, x+1/2, -y+1/2 '
	176 'z, x+1/2, y+1/2 '
	177 'y, -x+1/2, -z+1/2 '
	178 'y, -x+1/2, z+1/2 '
	179 'y, -z+1/2, -x+1/2 '
	180 'y, -z+1/2, x+1/2 '
	181 'y, z+1/2, -x+1/2 '
	182 'y, z+1/2, x+1/2 '
	183 'y, x+1/2, -z+1/2 '
	184 'y, x+1/2, z+1/2 '
	185 'x, -y+1/2, -z+1/2 '
	186 'x, -y+1/2, z+1/2 '
	187 'x, -z+1/2, -y+1/2 '
	188 'x, -z+1/2, y+1/2 '
	189 'x, z+1/2, -y+1/2 '
	190 'x, z+1/2, y+1/2 '
	191 'x, y+1/2, -z+1/2 '
	192 '-x, -y+1/2, -z+1/2 '
loop_
	_atom_site_label
	_atom_site_type_symbol
	_atom_site_site_symmetry_multiplicity
	_atom_site_fract_x
	_atom_site_fract_y
	_atom_site_fract_z
	_atom_site_occupancy
	_atom_site_B_iso_or_equiv
Ba1 Ba+2   8 0.25 0.25 0.25 1 0.48341
Nb1 Nb+5   4 0 0 0 0.3333 0.48341
Mn1 Mn+2   4 0 0 0 0.6667 0.48341
Nb2 Nb+5   4 0.5 0.5 0.5 1 0.48341
O1 O-2  24 0.247 0 0 1 0.48341
loop_
	_geom_bond_atom_site_label_1
	_geom_bond_atom_site_label_2
	_geom_bond_distance
	_geom_bond_site_symmetry_1
	_geom_bond_site_symmetry_2
	Ba1       O1        2.91269(17) 1_555  98_555
	Ba1       O1        2.91269(17) 1_555 107_555
	Ba1       O1        2.91269(17) 1_555 155_555
	Ba1       O1        2.91269(17) 1_555 153_555
	Ba1       O1        2.91269(17) 1_555  50_555
	Ba1       O1        2.91269(17) 1_555  57_555
	Ba1       O1        2.91269(17) 1_555   1_555
	Ba1       O1        2.91269(17) 1_555 111_555
	Ba1       O1        2.91269(17) 1_555 145_555
	Ba1       O1        2.91269(17) 1_555  15_555
	Ba1       O1        2.91269(17) 1_555  12_555
	Ba1       O1        2.91269(17) 1_555  60_555
	Nb1       Mn1       0.00000 1_555   1_555
	Nb1       O1        2.03479(12) 1_555  15_555
	Nb1       O1        2.03479(12) 1_555  11_555
	Nb1       O1        2.03479(12) 1_555   1_555
	Nb1       O1        2.03479(12) 1_555  12_555
	Nb1       O1        2.03479(12) 1_555   9_555
	Nb1       O1        2.03479(12) 1_555   2_555
	Mn1       Nb1       0.00000 1_555   1_555
	Mn1       O1        2.03479(12) 1_555  15_555
	Mn1       O1        2.03479(12) 1_555  11_555
	Mn1       O1        2.03479(12) 1_555   1_555
	Mn1       O1        2.03479(12) 1_555  12_555
	Mn1       O1        2.03479(12) 1_555   9_555
	Mn1       O1        2.03479(12) 1_555   2_555
	Nb2       O1        2.08422(12) 1_555 111_555
	Nb2       O1        2.08422(12) 1_555 105_565
	Nb2       O1        2.08422(12) 1_555 145_555
	Nb2       O1        2.08422(12) 1_555  60_555
	Nb2       O1        2.08422(12) 1_555 146_655
	Nb2       O1        2.08422(12) 1_555  59_556
	O1        Nb1       2.03479(12) 1_555   1_555
	O1        Mn1       2.03479(12) 1_555   1_555
	O1        Nb2       2.08422(12) 1_555 145_544
	O1        O1        2.87763(17) 1_555  15_555
	O1        O1        2.87763(17) 1_555  12_555
	O1        O1        2.87763(17) 1_555  11_555
	O1        O1        2.87763(17) 1_555   9_555
	O1        Ba1       2.91269(17) 1_555  29_555
	O1        Ba1       2.91269(17) 1_555  26_555
	O1        Ba1       2.91269(17) 1_555   1_555
	O1        Ba1       2.91269(17) 1_555  25_555
	O1        O1        2.94753(17) 1_555  63_545
	O1        O1        2.94753(17) 1_555 108_554
	O1        O1        2.94753(17) 1_555  57_555
	O1        O1        2.94753(17) 1_555 107_555
	loop_
		_geom_angle_atom_site_label_1
		_geom_angle_atom_site_label_2
		_geom_angle_atom_site_label_3
		_geom_angle
		_geom_angle_site_symmetry_1
		_geom_angle_site_symmetry_2
		_geom_angle_site_symmetry_3
	O1        Ba1       O1         59.205   107_555 1_555  98_555
	O1        Ba1       O1         179.028  155_555 1_555 107_555
	O1        Ba1       O1         119.998  155_555 1_555  98_555
	O1        Ba1       O1         59.205   153_555 1_555 155_555
	O1        Ba1       O1         119.998  153_555 1_555 107_555
	O1        Ba1       O1         60.793   153_555 1_555  98_555
	O1        Ba1       O1         119.998   50_555 1_555 153_555
	O1        Ba1       O1         60.793    50_555 1_555 155_555
	O1        Ba1       O1         119.998   50_555 1_555 107_555
	O1        Ba1       O1         179.028   50_555 1_555  98_555
	O1        Ba1       O1         59.205    57_555 1_555  50_555
	O1        Ba1       O1         179.028   57_555 1_555 153_555
	O1        Ba1       O1         119.998   57_555 1_555 155_555
	O1        Ba1       O1         60.793    57_555 1_555 107_555
	O1        Ba1       O1         119.998   57_555 1_555  98_555
	O1        Ba1       O1         60.793     1_555 1_555  57_555
	O1        Ba1       O1         90.004     1_555 1_555  50_555
	O1        Ba1       O1         119.998    1_555 1_555 153_555
	O1        Ba1       O1         119.998    1_555 1_555 155_555
	O1        Ba1       O1         60.793     1_555 1_555 107_555
	O1        Ba1       O1         90.004     1_555 1_555  98_555
	O1        Ba1       O1         119.998  111_555 1_555   1_555
	O1        Ba1       O1         90.004   111_555 1_555  57_555
	O1        Ba1       O1         119.998  111_555 1_555  50_555
	O1        Ba1       O1         90.004   111_555 1_555 153_555
	O1        Ba1       O1         119.998  111_555 1_555 155_555
	O1        Ba1       O1         59.205   111_555 1_555 107_555
	O1        Ba1       O1         59.205   111_555 1_555  98_555
	O1        Ba1       O1         60.793   145_555 1_555 111_555
	O1        Ba1       O1         179.028  145_555 1_555   1_555
	O1        Ba1       O1         119.998  145_555 1_555  57_555
	O1        Ba1       O1         90.004   145_555 1_555  50_555
	O1        Ba1       O1         59.205   145_555 1_555 153_555
	O1        Ba1       O1         59.205   145_555 1_555 155_555
	O1        Ba1       O1         119.998  145_555 1_555 107_555
	O1        Ba1       O1         90.004   145_555 1_555  98_555
	O1        Ba1       O1         119.998   15_555 1_555 145_555
	O1        Ba1       O1         179.028   15_555 1_555 111_555
	O1        Ba1       O1         59.205    15_555 1_555   1_555
	O1        Ba1       O1         90.004    15_555 1_555  57_555
	O1        Ba1       O1         60.793    15_555 1_555  50_555
	O1        Ba1       O1         90.004    15_555 1_555 153_555
	O1        Ba1       O1         60.793    15_555 1_555 155_555
	O1        Ba1       O1         119.998   15_555 1_555 107_555
	O1        Ba1       O1         119.998   15_555 1_555  98_555
	O1        Ba1       O1         59.205    12_555 1_555  15_555
	O1        Ba1       O1         119.998   12_555 1_555 145_555
	O1        Ba1       O1         119.998   12_555 1_555 111_555
	O1        Ba1       O1         59.205    12_555 1_555   1_555
	O1        Ba1       O1         119.998   12_555 1_555  57_555
	O1        Ba1       O1         119.998   12_555 1_555  50_555
	O1        Ba1       O1         60.793    12_555 1_555 153_555
	O1        Ba1       O1         90.004    12_555 1_555 155_555
	O1        Ba1       O1         90.004    12_555 1_555 107_555
	O1        Ba1       O1         60.793    12_555 1_555  98_555
	O1        Ba1       O1         179.028   60_555 1_555  12_555
	O1        Ba1       O1         119.998   60_555 1_555  15_555
	O1        Ba1       O1         60.793    60_555 1_555 145_555
	O1        Ba1       O1         60.793    60_555 1_555 111_555
	O1        Ba1       O1         119.998   60_555 1_555   1_555
	O1        Ba1       O1         59.205    60_555 1_555  57_555
	O1        Ba1       O1         59.205    60_555 1_555  50_555
	O1        Ba1       O1         119.998   60_555 1_555 153_555
	O1        Ba1       O1         90.004    60_555 1_555 155_555
	O1        Ba1       O1         90.004    60_555 1_555 107_555
	O1        Ba1       O1         119.998   60_555 1_555  98_555
	O1        Nb1       Mn1        .   15_555 1_555   1_555
	O1        Nb1       O1         90.000    11_555 1_555  15_555
	O1        Nb1       Mn1        .   11_555 1_555   1_555
	O1        Nb1       O1         90.000     1_555 1_555  11_555
	O1        Nb1       O1         90.000     1_555 1_555  15_555
	O1        Nb1       Mn1        .    1_555 1_555   1_555
	O1        Nb1       O1         90.000    12_555 1_555   1_555
	O1        Nb1       O1         180.000   12_555 1_555  11_555
	O1        Nb1       O1         90.000    12_555 1_555  15_555
	O1        Nb1       Mn1        .   12_555 1_555   1_555
	O1        Nb1       O1         90.000     9_555 1_555  12_555
	O1        Nb1       O1         90.000     9_555 1_555   1_555
	O1        Nb1       O1         90.000     9_555 1_555  11_555
	O1        Nb1       O1         180.000    9_555 1_555  15_555
	O1        Nb1       Mn1        .    9_555 1_555   1_555
	O1        Nb1       O1         90.000     2_555 1_555   9_555
	O1        Nb1       O1         90.000     2_555 1_555  12_555
	O1        Nb1       O1         180.000    2_555 1_555   1_555
	O1        Nb1       O1         90.000     2_555 1_555  11_555
	O1        Nb1       O1         90.000     2_555 1_555  15_555
	O1        Nb1       Mn1        .    2_555 1_555   1_555
	O1        Mn1       Nb1        .   15_555 1_555   1_555
	O1        Mn1       O1         90.000    11_555 1_555  15_555
	O1        Mn1       Nb1        .   11_555 1_555   1_555
	O1        Mn1       O1         90.000     1_555 1_555  11_555
	O1        Mn1       O1         90.000     1_555 1_555  15_555
	O1        Mn1       Nb1        .    1_555 1_555   1_555
	O1        Mn1       O1         90.000    12_555 1_555   1_555
	O1        Mn1       O1         180.000   12_555 1_555  11_555
	O1        Mn1       O1         90.000    12_555 1_555  15_555
	O1        Mn1       Nb1        .   12_555 1_555   1_555
	O1        Mn1       O1         90.000     9_555 1_555  12_555
	O1        Mn1       O1         90.000     9_555 1_555   1_555
	O1        Mn1       O1         90.000     9_555 1_555  11_555
	O1        Mn1       O1         180.000    9_555 1_555  15_555
	O1        Mn1       Nb1        .    9_555 1_555   1_555
	O1        Mn1       O1         90.000     2_555 1_555   9_555
	O1        Mn1       O1         90.000     2_555 1_555  12_555
	O1        Mn1       O1         180.000    2_555 1_555   1_555
	O1        Mn1       O1         90.000     2_555 1_555  11_555
	O1        Mn1       O1         90.000     2_555 1_555  15_555
	O1        Mn1       Nb1        .    2_555 1_555   1_555
	O1        Nb2       O1         180.000  105_565 1_555 111_555
	O1        Nb2       O1         90.000   145_555 1_555 105_565
	O1        Nb2       O1         90.000   145_555 1_555 111_555
	O1        Nb2       O1         90.000    60_555 1_555 145_555
	O1        Nb2       O1         90.000    60_555 1_555 105_565
	O1        Nb2       O1         90.000    60_555 1_555 111_555
	O1        Nb2       O1         90.000   146_655 1_555  60_555
	O1        Nb2       O1         180.000  146_655 1_555 145_555
	O1        Nb2       O1         90.000   146_655 1_555 105_565
	O1        Nb2       O1         90.000   146_655 1_555 111_555
	O1        Nb2       O1         90.000    59_556 1_555 146_655
	O1        Nb2       O1         180.000   59_556 1_555  60_555
	O1        Nb2       O1         90.000    59_556 1_555 145_555
	O1        Nb2       O1         90.000    59_556 1_555 105_565
	O1        Nb2       O1         90.000    59_556 1_555 111_555
	Mn1       O1        Nb1        0.000      1_555 1_555   1_555
	Nb2       O1        Mn1        180.000  145_544 1_555   1_555
	Nb2       O1        Nb1        180.000  145_544 1_555   1_555
	O1        O1        Nb2        135.000   15_555 1_555 145_544
	O1        O1        Mn1        45.000    15_555 1_555   1_555
	O1        O1        Nb1        45.000    15_555 1_555   1_555
	O1        O1        O1         60.000    12_555 1_555  15_555
	O1        O1        Nb2        135.000   12_555 1_555 145_544
	O1        O1        Mn1        45.000    12_555 1_555   1_555
	O1        O1        Nb1        45.000    12_555 1_555   1_555
	O1        O1        O1         90.000    11_555 1_555  12_555
	O1        O1        O1         60.000    11_555 1_555  15_555
	O1        O1        Nb2        135.000   11_555 1_555 145_544
	O1        O1        Mn1        45.000    11_555 1_555   1_555
	O1        O1        Nb1        45.000    11_555 1_555   1_555
	O1        O1        O1         60.000     9_555 1_555  11_555
	O1        O1        O1         60.000     9_555 1_555  12_555
	O1        O1        O1         90.000     9_555 1_555  15_555
	O1        O1        Nb2        135.000    9_555 1_555 145_544
	O1        O1        Mn1        45.000     9_555 1_555   1_555
	O1        O1        Nb1        45.000     9_555 1_555   1_555
	Ba1       O1        O1         120.397   29_555 1_555   9_555
	Ba1       O1        O1         60.397    29_555 1_555  11_555
	Ba1       O1        O1         120.397   29_555 1_555  12_555
	Ba1       O1        O1         60.397    29_555 1_555  15_555
	Ba1       O1        Nb2        89.514    29_555 1_555 145_544
	Ba1       O1        Mn1        90.486    29_555 1_555   1_555
	Ba1       O1        Nb1        90.486    29_555 1_555   1_555
	Ba1       O1        Ba1        179.028   26_555 1_555  29_555
	Ba1       O1        O1         60.397    26_555 1_555   9_555
	Ba1       O1        O1         120.397   26_555 1_555  11_555
	Ba1       O1        O1         60.397    26_555 1_555  12_555
	Ba1       O1        O1         120.397   26_555 1_555  15_555
	Ba1       O1        Nb2        89.514    26_555 1_555 145_544
	Ba1       O1        Mn1        90.486    26_555 1_555   1_555
	Ba1       O1        Nb1        90.486    26_555 1_555   1_555
	Ba1       O1        Ba1        89.996     1_555 1_555  26_555
	Ba1       O1        Ba1        89.996     1_555 1_555  29_555
	Ba1       O1        O1         120.397    1_555 1_555   9_555
	Ba1       O1        O1         120.397    1_555 1_555  11_555
	Ba1       O1        O1         60.397     1_555 1_555  12_555
	Ba1       O1        O1         60.397     1_555 1_555  15_555
	Ba1       O1        Nb2        89.514     1_555 1_555 145_544
	Ba1       O1        Mn1        90.486     1_555 1_555   1_555
	Ba1       O1        Nb1        90.486     1_555 1_555   1_555
	Ba1       O1        Ba1        179.028   25_555 1_555   1_555
	Ba1       O1        Ba1        89.996    25_555 1_555  26_555
	Ba1       O1        Ba1        89.996    25_555 1_555  29_555
	Ba1       O1        O1         60.397    25_555 1_555   9_555
	Ba1       O1        O1         60.397    25_555 1_555  11_555
	Ba1       O1        O1         120.397   25_555 1_555  12_555
	Ba1       O1        O1         120.397   25_555 1_555  15_555
	Ba1       O1        Nb2        89.514    25_555 1_555 145_544
	Ba1       O1        Mn1        90.486    25_555 1_555   1_555
	Ba1       O1        Nb1        90.486    25_555 1_555   1_555
	O1        O1        Ba1        59.603    63_545 1_555  25_555
	O1        O1        Ba1        119.603   63_545 1_555   1_555
	O1        O1        Ba1        59.603    63_545 1_555  26_555
	O1        O1        Ba1        119.603   63_545 1_555  29_555
	O1        O1        O1         90.000    63_545 1_555   9_555
	O1        O1        O1         120.000   63_545 1_555  11_555
	O1        O1        O1         120.000   63_545 1_555  12_555
	O1        O1        O1         180.000   63_545 1_555  15_555
	O1        O1        Nb2        45.000    63_545 1_555 145_544
	O1        O1        Mn1        135.000   63_545 1_555   1_555
	O1        O1        Nb1        135.000   63_545 1_555   1_555
	O1        O1        O1         60.000   108_554 1_555  63_545
	O1        O1        Ba1        59.603   108_554 1_555  25_555
	O1        O1        Ba1        119.603  108_554 1_555   1_555
	O1        O1        Ba1        119.603  108_554 1_555  26_555
	O1        O1        Ba1        59.603   108_554 1_555  29_555
	O1        O1        O1         120.000  108_554 1_555   9_555
	O1        O1        O1         90.000   108_554 1_555  11_555
	O1        O1        O1         180.000  108_554 1_555  12_555
	O1        O1        O1         120.000  108_554 1_555  15_555
	O1        O1        Nb2        45.000   108_554 1_555 145_544
	O1        O1        Mn1        135.000  108_554 1_555   1_555
	O1        O1        Nb1        135.000  108_554 1_555   1_555
	O1        O1        O1         60.000    57_555 1_555 108_554
	O1        O1        O1         90.000    57_555 1_555  63_545
	O1        O1        Ba1        119.603   57_555 1_555  25_555
	O1        O1        Ba1        59.603    57_555 1_555   1_555
	O1        O1        Ba1        119.603   57_555 1_555  26_555
	O1        O1        Ba1        59.603    57_555 1_555  29_555
	O1        O1        O1         180.000   57_555 1_555   9_555
	O1        O1        O1         120.000   57_555 1_555  11_555
	O1        O1        O1         120.000   57_555 1_555  12_555
	O1        O1        O1         90.000    57_555 1_555  15_555
	O1        O1        Nb2        45.000    57_555 1_555 145_544
	O1        O1        Mn1        135.000   57_555 1_555   1_555
	O1        O1        Nb1        135.000   57_555 1_555   1_555
	O1        O1        O1         60.000   107_555 1_555  57_555
	O1        O1        O1         90.000   107_555 1_555 108_554
	O1        O1        O1         60.000   107_555 1_555  63_545
	O1        O1        Ba1        119.603  107_555 1_555  25_555
	O1        O1        Ba1        59.603   107_555 1_555   1_555
	O1        O1        Ba1        59.603   107_555 1_555  26_555
	O1        O1        Ba1        119.603  107_555 1_555  29_555
	O1        O1        O1         120.000  107_555 1_555   9_555
	O1        O1        O1         180.0000000(7) 107_555 1_555  11_555
	O1        O1        O1         90.000   107_555 1_555  12_555
	O1        O1        O1         120.000  107_555 1_555  15_555
	O1        O1        Nb2        45.000   107_555 1_555 145_544
	O1        O1        Mn1        135.000  107_555 1_555   1_555
	O1        O1        Nb1        135.000  107_555 1_555   1_555
#######	End powder crystal structure	#######


#######	Begin powder diffraction data	#######
data_Bell_BNM_1350_0ppmO2_scan1
_pd_block_id	Bell_BNM_1350_0ppmO2_scan1
_pd_calc_method	Rietveld
_diffrn_radiation_probe	x-ray
_pd_instr_special_details
;SSRL_beamline_2-1
;
_pd_meas_scan_method	step
_diffrn_radiation_wavelength	0.729276500
_diffrn_ambient_temperature	300
_refine_ls_goodness_of_fit_all	0.30920
_pd_proc_ls_prof_R_factor	0.04268
_pd_proc_ls_prof_wR_factor	0.05899
_pd_proc_ls_prof_wR_expected	0.19079
_refine_ls_shift/su_max 0.0000
_refine_ls_number_parameters 30
loop_
	_pd_phase_id
	_pd_phase_block_id
	_pd_phase_mass_%
1	6H-barium_niobium_manganese_oxide	97.7(4)
2	barium_niobiumV_manganeseIII_oxide	1.9(4)
3	barium_niobiumV_manganeseII_oxide	0.35(7)
loop_
	_refln_index_h
	_refln_index_k
	_refln_index_l
	_pd_refln_phase_id
	_refln_d_spacing
	_refln_F_squared_calc
	_refln_F_squared_meas
   0    0    2 1    7.049651     0.008332     0.008964
   0    0    4 1    3.524825     0.009896     0.011032
   0    0    6 1    2.349883     1.393414     1.337303
   0    0    8 1    1.762413     0.184397     0.168558
   0    0   10 1    1.409930     0.012935     0.012209
   0    0   12 1    1.174942     1.897649     1.830149
   0    0   14 1    1.007093     0.001316     0.001267
   0    0   16 1    0.881206     0.037602     0.037892
   0    0   18 1    0.783295     0.153392     0.153014
   0    0   20 1    0.704965     0.167098     0.165266
   0    0   22 1    0.640877     0.010132     0.010122
   0    0   24 1    0.587471     0.155095     0.154070
   1    0    0 1    4.973690     0.023295     0.023131
   1    0    1 1    4.690406     0.014995     0.013906
   1    0    2 1    4.064033     0.331230     0.356434
   1    0    3 1    3.415972     2.853647     2.778917
   1    0    4 1    2.875854     7.166072     7.171212
   1    0    5 1    2.453037     1.592789     1.614213
   1    0    6 1    2.124682     0.055589     0.048065
   1    0    7 1    1.866909     1.932820     1.939302
   1    0    8 1    1.661204     2.527207     2.380667
   1    0    9 1    1.494221     2.803676     2.568615
   1    0   10 1    1.356480     0.219072     0.216907
   1    0   11 1    1.241201     0.162440     0.166690
   1    0   12 1    1.143469     0.084735     0.085966
   1    0   13 1    1.059661     0.578218     0.558823
   1    0   14 1    0.987062     0.086591     0.086435
   1    0   15 1    0.923605     0.218541     0.215498
   1    0   16 1    0.867693     2.218806     2.090211
   1    0   17 1    0.818075     0.054806     0.055679
   1    0   18 1    0.773758     0.029281     0.028611
   1    0   19 1    0.733945     0.291133     0.275767
   1    0   20 1    0.697989     0.203002     0.200179
   1    0   21 1    0.665361     0.518604     0.488853
   1    0   22 1    0.635622     0.046467     0.044736
   1    0   23 1    0.608409     0.067724     0.067089
   1    0   24 1    0.583415     0.083804     0.083769
   1    0   25 1    0.560381     0.279975     0.276300
   2   -1    0 1    2.871562    11.009112    11.898787
   2   -1    2 1    2.659399     0.032708     0.029679
   2   -1    4 1    2.226295     0.035288     0.037706
   2   -1    6 1    1.818578     1.401460     1.412731
   2   -1    8 1    1.502070     0.945754     0.917544
   2   -1   10 1    1.265604     0.064503     0.059210
   2   -1   12 1    1.087436     6.677233     6.180890
   2   -1   14 1    0.950342     0.006660     0.006531
   2   -1   16 1    0.842432     0.196187     0.190896
   2   -1   18 1    0.755685     0.406824     0.389367
   2   -1   20 1    0.684635     0.926090     0.905090
   2   -1   22 1    0.625489     0.053535     0.053930
   2   -1   24 1    0.575550     0.632718     0.636437
   2    0    0 1    2.486845     0.017152     0.016054
   2    0    1 1    2.449042     0.481432     0.485466
   2    0    2 1    2.345203     1.654517     1.593535
   2    0    3 1    2.198089     5.327781     5.421362
   2    0    4 1    2.032017     9.386581     9.043066
   2    0    5 1    1.865146     2.472375     2.427899
   2    0    6 1    1.707986     0.049936     0.049366
   2    0    7 1    1.565200     2.570709     2.536510
   2    0    8 1    1.437927     3.548743     3.295534
   2    0    9 1    1.325507     3.833322     3.675408
   2    0   10 1    1.226519     0.577918     0.585906
   2    0   11 1    1.139326     0.028652     0.030920
   2    0   12 1    1.062341     0.073846     0.072214
   2    0   13 1    0.994132     0.755827     0.706604
   2    0   14 1    0.933455     0.221866     0.225139
   2    0   15 1    0.879244     0.405182     0.386842
   2    0   16 1    0.830602     2.461297     2.356874
   2    0   17 1    0.786770     0.103926     0.102670
   2    0   18 1    0.747111     0.027914     0.028121
   2    0   19 1    0.711086     0.346944     0.332851
   2    0   20 1    0.678240     0.280142     0.288022
   2    0   21 1    0.648188     0.623605     0.605124
   2    0   22 1    0.620601     0.077680     0.077060
   2    0   23 1    0.595197     0.041038     0.040424
   2    0   24 1    0.571735     0.077405     0.077969
   2    0   25 1    0.550006     0.299424     0.291970
   3   -1    0 1    1.879878     0.051536     0.048005
   3   -1    1 1    1.863388     0.187336     0.188617
   3   -1    2 1    1.816406     0.433942     0.453657
   3   -1    3 1    1.745427     2.987949     2.955411
   3   -1    4 1    1.658722     9.506709     9.718514
   3   -1    5 1    1.564161     2.860623     2.756757
   3   -1    6 1    1.467947     0.056838     0.052809
   3   -1    7 1    1.374305     3.318794     3.115794
   3   -1    8 1    1.285736     3.711538     3.627112
   3   -1    9 1    1.203480     3.723344     3.565923
   3   -1   10 1    1.127938     0.338604     0.337985
   3   -1   11 1    1.059016     0.142475     0.142313
   3   -1   12 1    0.996344     0.154596     0.151416
   3   -1   13 1    0.939428     1.066667     0.987645
   3   -1   14 1    0.887729     0.130798     0.134882
   3   -1   15 1    0.840717     0.283172     0.270667
   3   -1   16 1    0.797894     3.601022     3.478144
   3   -1   17 1    0.758804     0.128748     0.127492
   3   -1   18 1    0.723039     0.045677     0.045081
   3   -1   19 1    0.690237     0.532526     0.505964
   3   -1   20 1    0.660078     0.337982     0.341427
   3   -1   21 1    0.632280     0.831828     0.793777
   3   -1   22 1    0.606596     0.071004     0.070707
   3   -1   23 1    0.582809     0.099860     0.098929
   3   -1   24 1    0.560728     0.149585     0.147964
   3    0    0 1    1.657897     7.226450     7.360132
   3    0    1 1    1.646553     0.013994     0.013465
   3    0    2 1    1.613868     0.035451     0.034901
   3    0    3 1    1.563469     0.023402     0.022768
   3    0    4 1    1.500234     0.029384     0.030259
   3    0    5 1    1.429185     0.009218     0.009111
   3    0    6 1    1.354678     1.021644     1.046843
   3    0    7 1    1.280044     0.006481     0.006938
   3    0    8 1    1.207569     0.663613     0.649644
   3    0    9 1    1.138657     0.008441     0.008796
   3    0   10 1    1.074052     0.059922     0.056181
   3    0   11 1    1.014040     0.002875     0.002841
   3    0   12 1    0.958618     5.177955     4.912576
   3    0   13 1    0.907607     0.001892     0.001935
   3    0   14 1    0.860732     0.008319     0.008419
   3    0   15 1    0.817679     0.002406     0.002423
   3    0   16 1    0.778120     0.162862     0.154808
   3    0   17 1    0.741736     0.000811     0.000822
   3    0   18 1    0.708227     0.315546     0.306088
   3    0   19 1    0.677316     0.000526     0.000555
   3    0   20 1    0.648751     0.777267     0.754038
   3    0   21 1    0.622303     0.000652     0.000633
   3    0   22 1    0.597770     0.044561     0.044665
   3    0   23 1    0.574968     0.000211     0.000218
   3    0   24 1    0.553735     0.535823     0.517061
   4   -2    0 1    1.435781     9.377755     9.782925
   4   -2    2 1    1.406898     0.043230     0.043118
   4   -2    4 1    1.329700     0.032832     0.033648
   4   -2    6 1    1.225186     2.540316     2.630793
   4   -2    8 1    1.113148     0.547121     0.505467
   4   -2   10 1    1.005986     0.063021     0.059763
   4   -2   12 1    0.909289     6.369547     6.289372
   4   -2   14 1    0.824490     0.010825     0.011032
   4   -2   16 1    0.751035     0.154565     0.148861
   4   -2   18 1    0.687622     0.538628     0.545946
   4   -2   20 1    0.632802     0.706751     0.666682
   4   -2   22 1    0.585224     0.042016     0.041426
   4   -1    0 1    1.379454     0.042087     0.039595
   4   -1    1 1    1.372898     0.044286     0.041880
   4   -1    2 1    1.353779     0.408465     0.416722
   4   -1    3 1    1.323616     2.636005     2.653528
   4   -1    4 1    1.284585     7.229096     6.975426
   4   -1    5 1    1.239131     1.687125     1.711916
   4   -1    6 1    1.189624     0.041567     0.040980
   4   -1    7 1    1.138124     2.113095     2.130400
   4   -1    8 1    1.086274     3.005530     2.961333
   4   -1    9 1    1.035294     3.151662     2.972257
   4   -1   10 1    0.986019     0.298447     0.298793
   4   -1   11 1    0.938979     0.167673     0.158733
   4   -1   12 1    0.894464     0.133153     0.133473
   4   -1   13 1    0.852599     0.727255     0.732693
   4   -1   14 1    0.813390     0.116279     0.119807
   4   -1   15 1    0.776768     0.266383     0.252307
   4   -1   16 1    0.742616     3.037138     2.926656
   4   -1   17 1    0.710793     0.084403     0.081328
   4   -1   18 1    0.681144     0.038020     0.038982
   4   -1   19 1    0.653511     0.391606     0.384340
   4   -1   20 1    0.627742     0.298018     0.295161
   4   -1   21 1    0.603689     0.755246     0.724035
   4   -1   22 1    0.581214     0.059658     0.059823
   4   -1   23 1    0.560190     0.100803     0.099632
   4    0    0 1    1.243423     0.006854     0.006808
   4    0    1 1    1.238615     0.143109     0.142792
   4    0    2 1    1.224521     0.452331     0.466037
   4    0    3 1    1.202063     2.000010     2.061954
   4    0    4 1    1.172602     4.017936     4.051577
   4    0    5 1    1.137724     1.118169     1.110923
   4    0    6 1    1.099044     0.039945     0.041087
   4    0    7 1    1.058050     1.296976     1.310571
   4    0    8 1    1.016008     1.780464     1.713415
   4    0    9 1    0.973929     2.003084     2.003155
   4    0   10 1    0.932573     0.263702     0.269856
   4    0   11 1    0.892476     0.020905     0.021933
   4    0   12 1    0.853993     0.043545     0.044280
   4    0   13 1    0.817333     0.457973     0.459599
   4    0   14 1    0.782600     0.111050     0.112976
   4    0   15 1    0.749819     0.231692     0.223590
   4    0   16 1    0.718964     1.601527     1.559291
   4    0   17 1    0.689970     0.074194     0.071085
   4    0   18 1    0.662754     0.023862     0.023900
   4    0   19 1    0.637218     0.231140     0.224275
   4    0   20 1    0.613259     0.184043     0.185881
   4    0   21 1    0.590775     0.444587     0.447494
   4    0   22 1    0.569663     0.043531     0.043422
   4    0   23 1    0.549825     0.031992     0.031129
   5   -2    0 1    1.141043     0.017091     0.017531
   5   -2    1 1    1.137324     0.010842     0.010749
   5   -2    2 1    1.126384     0.268282     0.277109
   5   -2    3 1    1.108830     2.240216     2.291632
   5   -2    4 1    1.085580     5.318576     5.409207
   5   -2    5 1    1.057729     1.093460     1.098976
   5   -2    6 1    1.026434     0.062444     0.058908
   5   -2    7 1    0.992802     1.439576     1.410157
   5   -2    8 1    0.957822     2.276085     2.233930
   5   -2    9 1    0.922325     2.649457     2.697376
   5   -2   10 1    0.886971     0.201895     0.208222
   5   -2   11 1    0.852263     0.180308     0.183084
   5   -2   12 1    0.818561     0.086868     0.088817
   5   -2   13 1    0.786110     0.508679     0.498418
   5   -2   14 1    0.755061     0.079581     0.077986
   5   -2   15 1    0.725494     0.240879     0.232068
   5   -2   16 1    0.697436     2.482618     2.423113
   5   -2   17 1    0.670876     0.057369     0.058635
   5   -2   18 1    0.645777     0.041676     0.041933
   5   -2   19 1    0.622085     0.292159     0.283443
   5   -2   20 1    0.599735     0.241157     0.241821
   5   -2   21 1    0.578656     0.682824     0.674903
   5   -2   22 1    0.558774     0.042854     0.042504
   5   -1    0 1    1.085348     8.182604     8.324315
   5   -1    1 1    1.082147     0.004857     0.005136
   5   -1    2 1    1.072709     0.030801     0.029611
   5   -1    3 1    1.057515     0.009786     0.009812
   5   -1    4 1    1.037288     0.014696     0.015388
   5   -1    5 1    1.012910     0.003822     0.003778
   5   -1    6 1    0.985327     1.336189     1.333376
   5   -1    7 1    0.955462     0.003076     0.003173
   5   -1    8 1    0.924162     0.865309     0.846779
   5   -1    9 1    0.892155     0.005164     0.005400
   5   -1   10 1    0.860041     0.067238     0.066966
   5   -1   11 1    0.828289     0.001747     0.001854
   5   -1   12 1    0.797252     6.831098     6.717969
   5   -1   13 1    0.767179     0.001260     0.001225
   5   -1   14 1    0.738239     0.013171     0.013180
   5   -1   15 1    0.710533     0.001939     0.001885
   5   -1   16 1    0.684114     0.208980     0.203784
   5   -1   17 1    0.658993     0.000610     0.000637
   5   -1   18 1    0.635158     0.420446     0.403222
   5   -1   19 1    0.612576     0.000411     0.000425
   5   -1   20 1    0.591201     1.165733     1.163846
   5   -1   21 1    0.570979     0.000590     0.000585
   5   -1   22 1    0.551852     0.053731     0.056512
   5    0    0 1    0.994738     0.011281     0.010635
   5    0    1 1    0.992272     0.058623     0.057375
   5    0    2 1    0.984981     0.086891     0.086426
   5    0    3 1    0.973178     0.636816     0.640110
   5    0    4 1    0.957346     2.015426     2.025070
   5    0    5 1    0.938081     0.656114     0.662791
   5    0    6 1    0.916043     0.019217     0.019198
   5    0    7 1    0.891898     0.799028     0.831129
   5    0    8 1    0.866278     0.876112     0.910776
   5    0    9 1    0.839752     0.860690     0.844354
   5    0   10 1    0.812807     0.066129     0.068268
   5    0   11 1    0.785847     0.027673     0.027236
   5    0   12 1    0.759192     0.042939     0.042134
   5    0   13 1    0.733088     0.295767     0.289550
   5    0   14 1    0.707714     0.026725     0.026368
   5    0   15 1    0.683194     0.060368     0.061300
   5    0   16 1    0.659610     1.021954     1.028990
   5    0   17 1    0.637007     0.050739     0.049261
   5    0   18 1    0.615403     0.015724     0.015505
   5    0   19 1    0.594797     0.160471     0.158134
   5    0   20 1    0.575171     0.097262     0.099821
   5    0   21 1    0.556499     0.259872     0.256297
   6   -3    0 1    0.957187     3.280896     3.306991
   6   -3    2 1    0.948484     0.007540     0.007370
   6   -3    4 1    0.923734     0.001894     0.001860
   6   -3    6 1    0.886466     0.557866     0.575710
   6   -3    8 1    0.841137     0.379258     0.364113
   6   -3   10 1    0.791932     0.020782     0.020850
   6   -3   12 1    0.742098     2.872767     2.833919
   6   -3   14 1    0.693806     0.004627     0.004621
   6   -3   16 1    0.648307     0.081167     0.078492
   6   -3   18 1    0.606193     0.179451     0.176836
   6   -3   20 1    0.567630     0.517273     0.515670
   6   -2    0 1    0.939939     0.008492     0.007958
   6   -2    1 1    0.937857     0.130684     0.133039
   6   -2    2 1    0.931694     0.411332     0.426960
   6   -2    3 1    0.921687     2.229102     2.315089
   6   -2    4 1    0.908203     4.575642     4.677040
   6   -2    5 1    0.891706     1.250672     1.294910
   6   -2    6 1    0.872713     0.063932     0.066590
   6   -2    7 1    0.851759     1.508966     1.552149
   6   -2    8 1    0.829361     2.126734     2.239607
   6   -2    9 1    0.805994     2.467175     2.580302
   6   -2   10 1    0.782080     0.263338     0.272399
   6   -2   11 1    0.757976     0.040261     0.040428
   6   -2   12 1    0.733974     0.056044     0.053065
   6   -2   13 1    0.710306     0.567149     0.556495
   6   -2   14 1    0.687152     0.120996     0.124895
   6   -2   15 1    0.664642     0.285598     0.278666
   6   -2   16 1    0.642868     2.196514     2.182196
   6   -2   17 1    0.621889     0.106363     0.103548
   6   -2   18 1    0.601740     0.039137     0.038835
   6   -2   19 1    0.582433     0.307878     0.304412
   6   -2   20 1    0.563969     0.248924     0.247946
   6   -2   21 1    0.546334     0.662640     0.662977
   6   -1    0 1    0.893301     0.031177     0.032149
   6   -1    1 1    0.891514     0.049995     0.051532
   6   -1    2 1    0.886215     0.191957     0.197745
   6   -1    3 1    0.877589     1.145893     1.178721
   6   -1    4 1    0.865926     3.497358     3.630233
   6   -1    5 1    0.851592     0.909427     0.937998
   6   -1    6 1    0.835003     0.018375     0.018998
   6   -1    7 1    0.816593     1.139713     1.154558
   6   -1    8 1    0.796794     1.579057     1.617999
   6   -1    9 1    0.776006     1.518150     1.442928
   6   -1   10 1    0.754594     0.134069     0.134173
   6   -1   11 1    0.732874     0.073294     0.072453
   6   -1   12 1    0.711112     0.091131     0.087430
   6   -1   13 1    0.689525     0.423877     0.418610
   6   -1   14 1    0.668285     0.060038     0.061192
   6   -1   15 1    0.647524     0.114747     0.114379
   6   -1   16 1    0.627339     1.824526     1.833405
   6   -1   17 1    0.607799     0.073071     0.072941
   6   -1   18 1    0.588948     0.021276     0.021439
   6   -1   19 1    0.570810     0.242540     0.240221
   6   -1   20 1    0.553397     0.184583     0.179657
   6    0    0 1    0.828948     2.900187     3.099276
   6    0    1 1    0.827519     0.000148     0.000156
   6    0    2 1    0.823276     0.026770     0.027119
   6    0    3 1    0.816347     0.000141     0.000143
   6    0    4 1    0.806934     0.011510     0.012160
   6    0    5 1    0.795297     0.000125     0.000133
   6    0    6 1    0.781734     0.681413     0.707082
   6    0    7 1    0.766567     0.000106     0.000103
   6    0    8 1    0.750117     0.217894     0.210004
   6    0    9 1    0.732696     0.000088     0.000087
   6    0   10 1    0.714592     0.032526     0.032075
   6    0   11 1    0.696065     0.000068     0.000071
   6    0   12 1    0.677339     2.656175     2.798095
   6    0   13 1    0.658605     0.000052     0.000055
   6    0   14 1    0.640022     0.013708     0.013653
   6    0   15 1    0.621715     0.000038     0.000037
   6    0   16 1    0.603785     0.085831     0.082108
   6    0   17 1    0.586304     0.000027     0.000027
   6    0   18 1    0.569329     0.207679     0.205213
   6    0   19 1    0.552895     0.000019     0.000019
   7   -3    0 1    0.817670     0.019756     0.019894
   7   -3    1 1    0.816298     0.056542     0.057462
   7   -3    2 1    0.812224     0.112406     0.115810
   7   -3    3 1    0.805569     0.851682     0.878462
   7   -3    4 1    0.796519     2.697826     2.823530
   7   -3    5 1    0.785320     0.814624     0.812944
   7   -3    6 1    0.772254     0.023628     0.022910
   7   -3    7 1    0.757621     1.001564     1.001725
   7   -3    8 1    0.741729     1.217102     1.234210
   7   -3    9 1    0.724873     1.188352     1.152562
   7   -3   10 1    0.707329     0.080458     0.080319
   7   -3   11 1    0.689347     0.050730     0.050769
   7   -3   12 1    0.671144     0.066797     0.067748
   7   -3   13 1    0.652906     0.378947     0.381720
   7   -3   14 1    0.634788     0.037955     0.036944
   7   -3   15 1    0.616914     0.079780     0.079930
   7   -3   16 1    0.599384     1.504175     1.518348
   7   -3   17 1    0.582273     0.076144     0.075547
   7   -3   18 1    0.565635     0.021926     0.022020
   7   -3   19 1    0.549510     0.217629     0.212203
   7   -2    0 1    0.796428     4.067211     4.277952
   7   -2    1 1    0.795160     0.004834     0.005164
   7   -2    2 1    0.791394     0.030351     0.030215
   7   -2    3 1    0.785233     0.010696     0.010690
   7   -2    4 1    0.776845     0.009475     0.008984
   7   -2    5 1    0.766445     0.004117     0.003994
   7   -2    6 1    0.754284     0.578635     0.583995
   7   -2    7 1    0.740631     0.003532     0.003665
   7   -2    8 1    0.725764     0.450361     0.436401
   7   -2    9 1    0.709950     0.006773     0.006728
   7   -2   10 1    0.693444     0.042243     0.041992
   7   -2   11 1    0.676475     0.002289     0.002431
   7   -2   12 1    0.659247     3.852710     3.941945
   7   -2   13 1    0.641938     0.001747     0.001784
   7   -2   14 1    0.624694     0.018843     0.018682
   7   -2   15 1    0.607637     0.003008     0.003017
   7   -2   16 1    0.590865     0.142623     0.143096
   7   -2   17 1    0.574453     0.000919     0.000965
   7   -2   18 1    0.558458     0.215911     0.210212
   7   -1    0 1    0.758481     0.015509     0.015479
   7   -1    1 1    0.757386     0.009856     0.009808
   7   -1    2 1    0.754128     0.107283     0.108455
   7   -1    3 1    0.748792     0.828371     0.825268
   7   -1    4 1    0.741508     2.334308     2.395600
   7   -1    5 1    0.732447     0.523344     0.524541
   7   -1    6 1    0.721812     0.022060     0.021528
   7   -1    7 1    0.709821     0.667313     0.664799
   7   -1    8 1    0.696701     1.077207     1.111966
   7   -1    9 1    0.682676     1.122217     1.183574
   7   -1   10 1    0.667961     0.073751     0.074695
   7   -1   11 1    0.652755     0.084188     0.085595
   7   -1   12 1    0.637237     0.054433     0.052823
   7   -1   13 1    0.621563     0.244272     0.240686
   7   -1   14 1    0.605871     0.038600     0.038099
   7   -1   15 1    0.590272     0.086145     0.088385
   7   -1   16 1    0.574861     1.333787     1.385054
   7   -1   17 1    0.559714     0.046116     0.046123
   7    0    0 1    0.710527     0.003403     0.003310
   7    0    1 1    0.709627     0.001067     0.001065
   7    0    2 1    0.706946     0.031757     0.031775
   7    0    3 1    0.702544     0.360536     0.370023
   7    0    4 1    0.696517     0.927817     0.966501
   7    0    5 1    0.688992     0.199376     0.203904
   7    0    6 1    0.680117     0.015758     0.015904
   7    0    7 1    0.670058     0.255567     0.269423
   7    0    8 1    0.658988     0.425302     0.444356
   7    0    9 1    0.647082     0.493522     0.498345
   7    0   10 1    0.634510     0.022021     0.021718
   7    0   11 1    0.621433     0.045537     0.045100
   7    0   12 1    0.607999     0.017052     0.016949
   7    0   13 1    0.594340     0.091270     0.091254
   7    0   14 1    0.580576     0.012581     0.012359
   7    0   15 1    0.566808     0.038330     0.038787
   7    0   16 1    0.553121     0.557274     0.559540
   8   -4    0 1    0.717890     1.897057     2.039444
   8   -4    2 1    0.714197     0.020837     0.020538
   8   -4    4 1    0.703449     0.008160     0.008060
   8   -4    6 1    0.686566     0.387052     0.407232
   8   -4    8 1    0.664850     0.151550     0.145609
   8   -4   10 1    0.639738     0.021403     0.021340
   8   -4   12 1    0.612593     1.848931     1.909738
   8   -4   14 1    0.584572     0.013515     0.013427
   8   -4   16 1    0.556574     0.067234     0.066283
   8   -3    0 1    0.710527     0.020287     0.019729
   8   -3    1 1    0.709627     0.012553     0.012532
   8   -3    2 1    0.706946     0.097292     0.097348
   8   -3    3 1    0.702544     0.638648     0.655452
   8   -3    4 1    0.696517     2.018843     2.103014
   8   -3    5 1    0.688992     0.483015     0.493984
   8   -3    6 1    0.680117     0.010268     0.010363
   8   -3    7 1    0.670058     0.599304     0.631798
   8   -3    8 1    0.658988     0.947340     0.989784
   8   -3    9 1    0.647082     0.907943     0.916815
   8   -3   10 1    0.634510     0.065085     0.064189
   8   -3   11 1    0.621433     0.064078     0.063463
   8   -3   12 1    0.607999     0.058140     0.057791
   8   -3   13 1    0.594340     0.220693     0.220654
   8   -3   14 1    0.580576     0.037488     0.036827
   8   -3   15 1    0.566808     0.062162     0.062904
   8   -3   16 1    0.553121     1.180041     1.184839
   8   -2    0 1    0.689727     0.003756     0.003655
   8   -2    1 1    0.688903     0.043388     0.044532
   8   -2    2 1    0.686449     0.109294     0.114980
   8   -2    3 1    0.682417     0.826945     0.884541
   8   -2    4 1    0.676890     1.953537     2.084530
   8   -2    5 1    0.669976     0.589344     0.621727
   8   -2    6 1    0.661808     0.037186     0.037169
   8   -2    7 1    0.652529     0.696298     0.715541
   8   -2    8 1    0.642292     0.932662     0.951239
   8   -2    9 1    0.631254     1.071996     1.124682
   8   -2   10 1    0.619566     0.071436     0.070435
   8   -2   11 1    0.607373     0.029227     0.029556
   8   -2   12 1    0.594812     0.025676     0.025296
   8   -2   13 1    0.582005     0.266250     0.266588
   8   -2   14 1    0.569062     0.043118     0.042542
   8   -2   15 1    0.556078     0.101207     0.100473
   8   -1    0 1    0.658781     2.459278     2.609438
   8   -1    1 1    0.658063     0.000132     0.000141
   8   -1    2 1    0.655924     0.008523     0.008666
   8   -1    3 1    0.652403     0.000516     0.000532
   8   -1    4 1    0.647568     0.001141     0.001135
   8   -1    5 1    0.641507     0.000116     0.000117
   8   -1    6 1    0.634326     0.316811     0.314126
   8   -1    7 1    0.626141     0.000101     0.000107
   8   -1    8 1    0.617080     0.317727     0.317393
   8   -1    9 1    0.607272     0.000348     0.000353
   8   -1   10 1    0.596844     0.010804     0.010791
   8   -1   11 1    0.585922     0.000069     0.000069
   8   -1   12 1    0.574621     2.491807     2.606455
   8   -1   13 1    0.563050     0.000054     0.000055
   8   -1   14 1    0.551305     0.011185     0.011339
   8    0    0 1    0.621711     0.001198     0.001173
   8    0    1 1    0.621108     0.007228     0.007215
   8    0    2 1    0.619308     0.029889     0.029400
   8    0    3 1    0.616342     0.295671     0.299612
   8    0    4 1    0.612260     0.685773     0.712295
   8    0    5 1    0.607130     0.197176     0.199920
   8    0    6 1    0.601032     0.013550     0.013495
   8    0    7 1    0.594056     0.229885     0.232342
   8    0    8 1    0.586301     0.327073     0.326851
   8    0    9 1    0.577869     0.400976     0.409690
   8    0   10 1    0.568862     0.018926     0.018697
   8    0   11 1    0.559381     0.017739     0.017912
   8    0   12 1    0.549522     0.008942     0.008717
   9   -4    0 1    0.636816     0.005801     0.005646
   9   -4    1 1    0.636167     0.001329     0.001297
   9   -4    2 1    0.634233     0.039519     0.039236
   9   -4    3 1    0.631049     0.470181     0.495520
   9   -4    4 1    0.626671     1.342741     1.437037
   9   -4    5 1    0.621173     0.313829     0.313031
   9   -4    6 1    0.614646     0.019675     0.019278
   9   -4    7 1    0.607191     0.385151     0.390535
   9   -4    8 1    0.598917     0.621869     0.644160
   9   -4    9 1    0.589937     0.693234     0.714522
   9   -4   10 1    0.580364     0.025957     0.025344
   9   -4   11 1    0.570306     0.068476     0.068529
   9   -4   12 1    0.559869     0.026662     0.026537
   9   -4   13 1    0.549150     0.134947     0.133610
   9   -3    0 1    0.626626     2.029524     2.176218
   9   -3    1 1    0.626008     0.000517     0.000539
   9   -3    2 1    0.624165     0.012664     0.012537
   9   -3    3 1    0.621129     0.001793     0.001789
   9   -3    4 1    0.616953     0.003134     0.003138
   9   -3    5 1    0.611705     0.000454     0.000463
   9   -3    6 1    0.605469     0.223476     0.220592
   9   -3    7 1    0.598339     0.000400     0.000412
   9   -3    8 1    0.590417     0.248975     0.254261
   9   -3    9 1    0.581809     0.001223     0.001232
   9   -3   10 1    0.572620     0.011992     0.012132
   9   -3   11 1    0.562953     0.000274     0.000281
   9   -3   12 1    0.552907     2.091288     2.181720
   9   -2    0 1    0.607633     0.007282     0.007305
   9   -2    1 1    0.607069     0.012716     0.012886
   9   -2    2 1    0.605388     0.024214     0.023872
   9   -2    3 1    0.602617     0.313506     0.316028
   9   -2    4 1    0.598801     1.107413     1.152057
   9   -2    5 1    0.593999     0.370678     0.375211
   9   -2    6 1    0.588284     0.011575     0.011631
   9   -2    7 1    0.581738     0.428511     0.432056
   9   -2    8 1    0.574449     0.507944     0.533210
   9   -2    9 1    0.566512     0.513813     0.524341
   9   -2   10 1    0.558018     0.015499     0.015081
   9   -2   11 1    0.549060     0.033797     0.033639
   9   -1    0 1    0.582126     0.008634     0.008607
   9   -1    1 1    0.581631     0.004614     0.004656
   9   -1    2 1    0.580152     0.027279     0.026537
   9   -1    3 1    0.577712     0.286511     0.293060
   9   -1    4 1    0.574347     1.009124     1.060183
   9   -1    5 1    0.570105     0.296165     0.297544
   9   -1    6 1    0.565047     0.006126     0.006094
   9   -1    7 1    0.559239     0.340621     0.344373
   9   -1    8 1    0.552754     0.470910     0.505202
   9   -1    9 1    0.545672     0.469727     0.470149
   9    0    0 1    0.552632     0.633210     0.691723
   9    0    1 1    0.552208     0.000365     0.000400
   9    0    2 1    0.550942     0.005086     0.005104
   9    0    3 1    0.548851     0.001111     0.001118
   9    0    4 1    0.545963     0.002123     0.002125
  10   -5    0 1    0.574312     0.778139     0.817487
  10   -5    2 1    0.572416     0.001826     0.001848
  10   -5    4 1    0.566838     0.000319     0.000322
  10   -5    6 1    0.557892     0.081304     0.079454
  10   -5    8 1    0.546051     0.106066     0.106140
  10   -4    0 1    0.570521     0.001533     0.001525
  10   -4    1 1    0.570055     0.007982     0.008022
  10   -4    2 1    0.568662     0.033759     0.033407
  10   -4    3 1    0.566364     0.391821     0.401305
  10   -4    4 1    0.563192     0.992386     1.015502
  10   -4    5 1    0.559191     0.307139     0.310436
  10   -4    6 1    0.554415     0.019142     0.018762
  10   -4    7 1    0.548926     0.345979     0.346929
  10   -3    0 1    0.559584     0.008942     0.008981
  10   -3    1 1    0.559144     0.001937     0.001956
  10   -3    2 1    0.557829     0.027659     0.027093
  10   -3    3 1    0.555659     0.247746     0.247420
  10   -3    4 1    0.552663     0.909065     0.989131
  10   -3    5 1    0.548881     0.251136     0.252350
   1    0    0 2    4.101820     0.012569     0.012489
   1    1    0 2    2.900425     0.465730     0.498140
   1    1    1 2    2.368187     0.099716     0.097109
   2    0    0 2    2.050910     0.347996     0.346821
   2    1    0 2    1.834390     0.040552     0.039229
   2    1    1 2    1.674561     0.671915     0.686614
   2    2    0 2    1.450212     0.474504     0.473572
   2    2    1 2    1.367273     0.037166     0.036990
   2    2    2 2    1.184093     0.243131     0.245200
   3    0    0 2    1.367273     0.009291     0.009248
   3    1    0 2    1.297109     0.529699     0.514985
   3    1    1 2    1.236745     0.128760     0.127293
   3    2    0 2    1.137640     0.034478     0.034704
   3    2    1 2    1.096258     0.875123     0.838598
   3    2    2 2    0.994837     0.031491     0.029917
   3    3    0 2    0.966808     0.185803     0.176509
   3    3    1 2    0.941022     0.089007     0.086229
   3    3    2 2    0.874511     0.321769     0.321963
   3    3    3 2    0.789396     0.022845     0.022329
   4    0    0 2    1.025455     0.148902     0.140210
   4    1    0 2    0.994837     0.031491     0.029917
   4    1    1 2    0.966808     0.371606     0.353017
   4    2    0 2    0.917195     0.504054     0.490954
   4    2    1 2    0.895091     0.056889     0.057039
   4    2    2 2    0.837281     0.436888     0.428986
   4    3    0 2    0.820364     0.025618     0.025736
   4    3    1 2    0.804433     0.565669     0.559360
   4    3    2 2    0.761689     0.046286     0.044397
   4    3    3 2    0.703456     0.226242     0.224305
   4    4    0 2    0.725106     0.172285     0.166758
   4    4    1 2    0.714035     0.021045     0.020699
   4    4    2 2    0.683637     0.311472     0.309147
   4    4    3 2    0.640597     0.017844     0.017796
   4    4    4 2    0.592047     0.080415     0.080857
   5    0    0 2    0.820364     0.006404     0.006434
   5    1    0 2    0.804433     0.282835     0.279680
   5    1    1 2    0.789396     0.068536     0.066986
   5    2    0 2    0.761689     0.023143     0.022198
   5    2    1 2    0.748886     0.503346     0.498269
   5    2    2 2    0.714035     0.021045     0.020699
   5    3    0 2    0.703456     0.226242     0.224305
   5    3    1 2    0.693334     0.111950     0.111203
   5    3    2 2    0.665403     0.410280     0.388682
   5    3    3 2    0.625522     0.047783     0.048554
   5    4    0 2    0.640597     0.017844     0.017796
   5    4    1 2    0.632925     0.374747     0.356319
   5    4    2 2    0.611463     0.033284     0.033711
   5    4    3 2    0.580085     0.318289     0.310187
   5    5    0 2    0.580085     0.079572     0.077547
   5    5    1 2    0.574370     0.042142     0.044167
   5    5    2 2    0.558187     0.147743     0.144056
   6    0    0 2    0.683637     0.077868     0.077287
   6    1    0 2    0.674335     0.019295     0.019542
   6    1    1 2    0.665403     0.205140     0.194341
   6    2    0 2    0.648555     0.284069     0.275866
   6    2    1 2    0.640597     0.035688     0.035593
   6    2    2 2    0.618373     0.260986     0.253027
   6    3    0 2    0.611463     0.016642     0.016855
   6    3    1 2    0.604780     0.344440     0.334803
   6    3    2 2    0.585974     0.031283     0.031132
   6    3    3 2    0.558187     0.147743     0.144056
   6    4    0 2    0.568820     0.224138     0.221386
   6    4    1 2    0.563428     0.029605     0.030018
   6    4    2 2    0.548129     0.418278     0.420344
   7    0    0 2    0.585974     0.003910     0.003892
   7    1    0 2    0.580085     0.159145     0.155094
   7    1    1 2    0.574370     0.042142     0.044167
   7    2    0 2    0.563428     0.014802     0.015009
   7    2    1 2    0.558187     0.295486     0.288112
   1    1    1 3    4.756224     0.000121     0.000118
   2    0    0 3    4.119010     0.001608     0.001605
   2    2    0 3    2.912580     0.084729     0.084381
   2    2    2 3    2.378112     0.015233     0.014914
   3    1    1 3    2.483857     0.000465     0.000443
   3    3    1 3    1.889932     0.000505     0.000501
   3    3    3 3    1.585408     0.000173     0.000180
   4    0    0 3    2.059505     0.061049     0.061333
   4    2    0 3    1.842077     0.005124     0.005052
   4    2    2 3    1.681579     0.116913     0.118705
   4    4    0 3    1.456290     0.079856     0.079875
   4    4    2 3    1.373004     0.004584     0.004411
   4    4    4 3    1.189056     0.039218     0.039080
   5    1    1 3    1.585408     0.000253     0.000262
   5    3    1 3    1.392480     0.000577     0.000570
   5    3    3 3    1.256286     0.000312     0.000312
   5    5    1 3    1.153554     0.000182     0.000188
   5    5    3 3    1.072499     0.000202     0.000195
   5    5    5 3    0.951245     0.000044     0.000044
   6    0    0 3    1.373004     0.001139     0.001096
   6    2    0 3    1.302545     0.088365     0.088413
   6    2    2 3    1.241928     0.017577     0.017852
   6    4    0 3    1.142408     0.004089     0.004137
   6    4    2 3    1.100852     0.139820     0.139938
   6    4    4 3    0.999007     0.003591     0.003493
   6    6    0 3    0.970860     0.028464     0.028491
   6    6    2 3    0.944966     0.010991     0.010804
   6    6    4 3    0.878176     0.047185     0.047350
   6    6    6 3    0.792704     0.002566     0.002641
   7    1    1 3    1.153554     0.000328     0.000338
   7    3    1 3    1.072499     0.000678     0.000654
   7    3    3 3    1.006434     0.000347     0.000331
   7    5    1 3    0.951245     0.000458     0.000452
   7    5    3 3    0.904240     0.000476     0.000495
   7    5    5 3    0.827952     0.000163     0.000173
   7    7    1 3    0.827952     0.000250     0.000265
   7    7    3 3    0.796400     0.000253     0.000263
   7    7    5 3    0.742797     0.000177     0.000174
   7    7    7 3    0.679461     0.000061     0.000062
   8    0    0 3    1.029753     0.023010     0.022834
   8    2    0 3    0.999007     0.003608     0.003509
   8    2    2 3    0.970860     0.056794     0.056849
   8    4    0 3    0.921039     0.074583     0.078077
   8    4    2 3    0.898842     0.006245     0.006294
   8    4    4 3    0.840789     0.061858     0.059494
   8    6    0 3    0.823802     0.002682     0.002723
   8    6    2 3    0.807804     0.079266     0.081367
   8    6    4 3    0.764881     0.004645     0.004482
   8    6    6 3    0.706404     0.028988     0.028975
   8    8    0 3    0.728145     0.022292     0.021841
   8    8    2 3    0.717028     0.002036     0.002120
   8    8    4 3    0.686502     0.038494     0.040296
   8    8    6 3    0.643281     0.001592     0.001603
   8    8    8 3    0.594528     0.008640     0.008599
   9    1    1 3    0.904240     0.000145     0.000151
   9    3    1 3    0.863579     0.000310     0.000326
   9    3    3 3    0.827952     0.000163     0.000173
   9    5    1 3    0.796400     0.000204     0.000212
   9    5    3 3    0.768199     0.000217     0.000210
   9    5    5 3    0.719759     0.000069     0.000068
   9    7    1 3    0.719759     0.000236     0.000232
   9    7    3 3    0.698740     0.000243     0.000242
   9    7    5 3    0.661694     0.000159     0.000159
   9    7    7 3    0.615739     0.000087     0.000086
   9    9    1 3    0.645252     0.000046     0.000047
   9    9    3 3    0.629977     0.000049     0.000050
   9    9    5 3    0.602424     0.000028     0.000028
   9    9    7 3    0.567129     0.000034     0.000034
  10    0    0 3    0.823802     0.000665     0.000675
  10    2    0 3    0.807804     0.039721     0.040774
  10    2    2 3    0.792704     0.007699     0.007922
  10    4    0 3    0.764881     0.002303     0.002222
  10    4    2 3    0.752025     0.067579     0.066155
  10    4    4 3    0.717028     0.002011     0.002094
  10    6    0 3    0.706404     0.029052     0.029039
  10    6    2 3    0.696240     0.011504     0.011921
  10    6    4 3    0.668192     0.050306     0.051279
  10    6    6 3    0.628143     0.004513     0.004483
  10    8    0 3    0.643281     0.001579     0.001589
  10    8    2 3    0.635577     0.043805     0.042266
  10    8    4 3    0.614026     0.002841     0.002810
  10    8    6 3    0.582516     0.033895     0.033690
  10    8    8 3    0.545576     0.001084     0.001085
  10   10    0 3    0.582516     0.008493     0.008442
  10   10    2 3    0.576777     0.003669     0.003680
  10   10    4 3    0.560526     0.015038     0.014887
  11    1    1 3    0.742797     0.000177     0.000174
  11    3    1 3    0.719759     0.000360     0.000355
  11    3    3 3    0.698740     0.000182     0.000182
  11    5    1 3    0.679461     0.000248     0.000250
  11    5    3 3    0.661694     0.000252     0.000252
  11    5    5 3    0.629977     0.000084     0.000085
  11    7    1 3    0.629977     0.000259     0.000262
  11    7    3 3    0.615739     0.000261     0.000261
  11    7    5 3    0.589937     0.000180     0.000184
  11    7    7 3    0.556674     0.000094     0.000093
  11    9    1 3    0.578196     0.000115     0.000116
  11    9    3 3    0.567129     0.000119     0.000120
  11    9    5 3    0.546777     0.000074     0.000074
  12    0    0 3    0.686502     0.009624     0.010074
  12    2    0 3    0.677161     0.001795     0.001900
  12    2    2 3    0.668192     0.025041     0.025525
  12    4    0 3    0.651273     0.033517     0.034137
  12    4    2 3    0.643281     0.003198     0.003219
  12    4    4 3    0.620964     0.029389     0.029161
  12    6    0 3    0.614026     0.001432     0.001417
  12    6    2 3    0.607315     0.038326     0.038565
  12    6    4 3    0.588430     0.002599     0.002612
  12    6    6 3    0.560526     0.014969     0.014819
  12    8    0 3    0.571204     0.022973     0.022923
  12    8    2 3    0.565790     0.002386     0.002412
  12    8    4 3    0.550426     0.040891     0.040308
  13    1    1 3    0.629977     0.000049     0.000050
  13    3    1 3    0.615739     0.000103     0.000103
  13    3    3 3    0.602424     0.000054     0.000054
  13    5    1 3    0.589937     0.000060     0.000061
  13    5    3 3    0.578196     0.000063     0.000064
  13    5    5 3    0.556674     0.000017     0.000016
  13    7    1 3    0.556674     0.000071     0.000070
  13    7    3 3    0.546777     0.000074     0.000074
  14    0    0 3    0.588430     0.000318     0.000320
  14    2    0 3    0.582516     0.016986     0.016884
  14    2    2 3    0.576777     0.003669     0.003680
  14    4    0 3    0.565790     0.001164     0.001177
  14    4    2 3    0.560526     0.030076     0.029775
  14    4    4 3    0.545576     0.001071     0.001072
  15    1    1 3    0.546777     0.000062     0.000062
loop_
	_pd_meas_2theta_scan
	_pd_meas_intensity_total
	_pd_proc_ls_weight
	_pd_calc_intensity_total
	_pd_proc_intensity_bkg_calc
   5.000000    59.750591     0.016736    59.405728    59.405164 
   5.005000    59.282349     0.016868    59.396265    59.395695 
   5.010000    60.934903     0.016411    59.386779    59.386203 
   5.015000    58.838901     0.016996    59.377271    59.376688 
   5.020000    60.887628     0.016424    59.367740    59.367151 
   5.025000    60.280251     0.016589    59.358187    59.357591 
   5.030000    59.108098     0.016918    59.348610    59.348008 
   5.035000    59.867770     0.016703    59.339012    59.338402 
   5.040000    61.066697     0.016376    59.329391    59.328775 
   5.045000    61.125632     0.016360    59.319747    59.319124 
   5.050000    60.126575     0.016632    59.310081    59.309451 
   5.055000    59.548135     0.016793    59.300393    59.299756 
   5.060000    60.301528     0.016583    59.290682    59.290038 
   5.065000    59.469413     0.016815    59.280950    59.280297 
   5.070000    62.864242     0.015907    59.271195    59.270535 
   5.075000    60.872190     0.016428    59.261417    59.260750 
   5.080000    62.103762     0.016102    59.251618    59.250943 
   5.085000    61.816721     0.016177    59.241797    59.241113 
   5.090000    60.145763     0.016626    59.231953    59.231262 
   5.095000    61.363649     0.016296    59.222088    59.221388 
   5.100000    59.316323     0.016859    59.212200    59.211492 
   5.105000    59.732343     0.016741    59.202291    59.201574 
   5.110000    62.035362     0.016120    59.192360    59.191634 
   5.115000    59.934921     0.016685    59.182407    59.181672 
   5.120000    59.775782     0.016729    59.172432    59.171688 
   5.125000    60.607778     0.016500    59.162435    59.161682 
   5.130000    58.899241     0.016978    59.152417    59.151655 
   5.135000    57.318092     0.017446    59.142377    59.141605 
   5.140000    59.359318     0.016847    59.132315    59.131534 
   5.145000    59.367278     0.016844    59.122232    59.121440 
   5.150000    61.156559     0.016351    59.112127    59.111325 
   5.155000    58.984643     0.016954    59.102001    59.101189 
   5.160000    60.755420     0.016459    59.091853    59.091031 
   5.165000    60.470076     0.016537    59.081684    59.080851 
   5.170000    60.942774     0.016409    59.071494    59.070649 
   5.175000    61.130522     0.016358    59.061282    59.060426 
   5.180000    60.792271     0.016449    59.051049    59.050182 
   5.185000    61.432930     0.016278    59.040795    59.039916 
   5.190000    60.912722     0.016417    59.030519    59.029629 
   5.195000    60.290873     0.016586    59.020223    59.019320 
   5.200000    60.723495     0.016468    59.009905    59.008990 
   5.205000    61.596230     0.016235    58.999566    58.998638 
   5.210000    60.655925     0.016486    58.989206    58.988266 
   5.215000    60.178339     0.016617    58.978826    58.977872 
   5.220000    61.538043     0.016250    58.968424    58.967457 
   5.225000    60.082029     0.016644    58.958001    58.957021 
   5.230000    59.512219     0.016803    58.947558    58.946563 
   5.235000    60.798602     0.016448    58.937094    58.936085 
   5.240000    59.345061     0.016851    58.926609    58.925585 
   5.245000    59.487878     0.016810    58.916103    58.915065 
   5.250000    60.464606     0.016539    58.905577    58.904523 
   5.255000    58.120522     0.017206    58.895031    58.893961 
   5.260000    62.033812     0.016120    58.884463    58.883378 
   5.265000    61.170234     0.016348    58.873875    58.872773 
   5.270000    60.505582     0.016527    58.863267    58.862148 
   5.275000    59.661184     0.016761    58.852638    58.851503 
   5.280000    60.765391     0.016457    58.841989    58.840836 
   5.285000    61.733101     0.016199    58.831320    58.830149 
   5.290000    60.164886     0.016621    58.820631    58.819441 
   5.295000    58.506407     0.017092    58.809921    58.808713 
   5.300000    58.414345     0.017119    58.799191    58.797964 
   5.305000    60.408468     0.016554    58.788441    58.787194 
   5.310000    59.698163     0.016751    58.777671    58.776404 
   5.315000    60.973538     0.016401    58.766881    58.765593 
   5.320000    60.023774     0.016660    58.756071    58.754762 
   5.325000    59.536763     0.016796    58.745241    58.743910 
   5.330000    58.873981     0.016985    58.734391    58.733038 
   5.335000    59.714876     0.016746    58.723522    58.722146 
   5.340000    59.182268     0.016897    58.712632    58.711234 
   5.345000    59.957832     0.016678    58.701723    58.700301 
   5.350000    58.550809     0.017079    58.690795    58.689348 
   5.355000    59.971504     0.016675    58.679847    58.678375 
   5.360000    58.912308     0.016974    58.668879    58.667381 
   5.365000    58.283150     0.017158    58.657892    58.656368 
   5.370000    59.289578     0.016866    58.646886    58.645334 
   5.375000    58.287704     0.017156    58.635861    58.634281 
   5.380000    59.003044     0.016948    58.624816    58.623207 
   5.385000    60.000336     0.016667    58.613752    58.612114 
   5.390000    60.658212     0.016486    58.602668    58.601000 
   5.395000    57.210112     0.017479    58.591566    58.589867 
   5.400000    60.059079     0.016650    58.580445    58.578713 
   5.405000    59.044166     0.016936    58.569305    58.567540 
   5.410000    59.749458     0.016737    58.558146    58.556347 
   5.415000    59.410894     0.016832    58.546968    58.545135 
   5.420000    59.105910     0.016919    58.535772    58.533902 
   5.425000    59.023308     0.016942    58.524557    58.522650 
   5.430000    57.928839     0.017263    58.513324    58.511379 
   5.435000    58.631991     0.017056    58.502072    58.500088 
   5.440000    60.812908     0.016444    58.490801    58.488777 
   5.445000    59.567051     0.016788    58.479513    58.477446 
   5.450000    58.717680     0.017031    58.468206    58.466097 
   5.455000    58.705718     0.017034    58.456881    58.454727 
   5.460000    58.935450     0.016968    58.445538    58.443339 
   5.465000    60.346569     0.016571    58.434177    58.431930 
   5.470000    59.677045     0.016757    58.422799    58.420503 
   5.475000    59.327903     0.016855    58.411403    58.409056 
   5.480000    60.344525     0.016572    58.399989    58.397590 
   5.485000    59.903440     0.016694    58.388557    58.386105 
   5.490000    60.397702     0.016557    58.377108    58.374600 
   5.495000    58.518582     0.017089    58.365642    58.363077 
   5.500000    59.304924     0.016862    58.354159    58.351534 
   5.505000    57.931092     0.017262    58.342659    58.339972 
   5.510000    59.221263     0.016886    58.331142    58.328391 
   5.515000    56.943170     0.017561    58.319609    58.316791 
   5.520000    56.972222     0.017552    58.308058    58.305172 
   5.525000    57.734406     0.017321    58.296492    58.293534 
   5.530000    56.866749     0.017585    58.284909    58.281877 
   5.535000    59.374908     0.016842    58.273310    58.270201 
   5.540000    57.763838     0.017312    58.261695    58.258507 
   5.545000    60.221331     0.016605    58.250064    58.246793 
   5.550000    59.230159     0.016883    58.238418    58.235061 
   5.555000    58.531764     0.017085    58.226756    58.223310 
   5.560000    58.340317     0.017141    58.215080    58.211540 
   5.565000    57.925333     0.017264    58.203389    58.199752 
   5.570000    58.632590     0.017055    58.191683    58.187945 
   5.575000    57.242259     0.017470    58.179962    58.176119 
   5.580000    58.732796     0.017026    58.168228    58.164275 
   5.585000    58.026487     0.017234    58.156480    58.152413 
   5.590000    58.460855     0.017105    58.144718    58.140531 
   5.595000    59.810215     0.016720    58.132943    58.128632 
   5.600000    56.903821     0.017574    58.121156    58.116714 
   5.605000    58.583413     0.017070    58.109356    58.104777 
   5.610000    59.176522     0.016899    58.097544    58.092822 
   5.615000    56.998478     0.017544    58.085721    58.080849 
   5.620000    57.601419     0.017361    58.073887    58.068858 
   5.625000    60.213750     0.016608    58.062042    58.056848 
   5.630000    56.296050     0.017763    58.050187    58.044820 
   5.635000    57.352005     0.017436    58.038323    58.032774 
   5.640000    57.793998     0.017303    58.026450    58.020710 
   5.645000    60.387014     0.016560    58.014568    58.008627 
   5.650000    60.326560     0.016576    58.002680    57.996527 
   5.655000    58.279216     0.017159    57.990785    57.984408 
   5.660000    56.585579     0.017672    57.978885    57.972272 
   5.665000    58.849205     0.016993    57.966979    57.960117 
   5.670000    57.490210     0.017394    57.955071    57.947945 
   5.675000    58.930608     0.016969    57.943159    57.935755 
   5.680000    59.926701     0.016687    57.931247    57.923546 
   5.685000    58.887346     0.016982    57.919335    57.911320 
   5.690000    58.363734     0.017134    57.907424    57.899077 
   5.695000    56.893470     0.017577    57.895518    57.886815 
   5.700000    57.064701     0.017524    57.883616    57.874536 
   5.705000    58.662454     0.017047    57.871722    57.862238 
   5.710000    58.330919     0.017144    57.859837    57.849924 
   5.715000    58.279406     0.017159    57.847965    57.837591 
   5.720000    57.946057     0.017257    57.836108    57.825241 
   5.725000    57.386061     0.017426    57.824269    57.812874 
   5.730000    57.283738     0.017457    57.812452    57.800489 
   5.735000    59.224225     0.016885    57.800662    57.788086 
   5.740000    56.411298     0.017727    57.788901    57.775666 
   5.745000    58.621581     0.017059    57.777177    57.763229 
   5.750000    55.389875     0.018054    57.765494    57.750774 
   5.755000    58.049964     0.017227    57.753860    57.738302 
   5.760000    56.061133     0.017838    57.742282    57.725813 
   5.765000    57.324669     0.017444    57.730768    57.713306 
   5.770000    58.490325     0.017097    57.719330    57.700782 
   5.775000    58.446502     0.017110    57.707979    57.688240 
   5.780000    59.054585     0.016933    57.696728    57.675682 
   5.785000    57.652453     0.017345    57.685594    57.663106 
   5.790000    57.457177     0.017404    57.674596    57.650514 
   5.795000    57.994236     0.017243    57.663756    57.637904 
   5.800000    58.887520     0.016982    57.653101    57.625277 
   5.805000    55.778317     0.017928    57.642661    57.612633 
   5.810000    59.359865     0.016846    57.632476    57.599972 
   5.815000    58.332048     0.017143    57.622592    57.587294 
   5.820000    58.176440     0.017189    57.613064    57.574600 
   5.825000    57.364641     0.017432    57.603962    57.561888 
   5.830000    59.790614     0.016725    57.595373    57.549159 
   5.835000    56.922823     0.017568    57.587403    57.536414 
   5.840000    58.905321     0.016976    57.580189    57.523652 
   5.845000    57.609812     0.017358    57.573906    57.510873 
   5.850000    59.140158     0.016909    57.568779    57.498077 
   5.855000    56.971158     0.017553    57.565104    57.485265 
   5.860000    60.297630     0.016584    57.563276    57.472436 
   5.865000    58.886970     0.016982    57.563835    57.459591 
   5.870000    55.819930     0.017915    57.567558    57.446729 
   5.875000    57.124752     0.017506    57.575740    57.433850 
   5.880000    56.574309     0.017676    57.591156    57.420955 
   5.885000    57.162047     0.017494    57.621304    57.408043 
   5.890000    56.923088     0.017568    57.687571    57.395115 
   5.895000    58.140122     0.017200    57.845392    57.382170 
   5.900000    60.078522     0.016645    58.214952    57.369209 
   5.905000    61.260010     0.016324    59.000919    57.356232 
   5.910000    64.154554     0.015587    60.449778    57.343238 
   5.915000    68.704771     0.014555    62.697308    57.330228 
   5.920000    70.342626     0.014216    65.543718    57.317202 
   5.925000    73.154568     0.013670    68.311544    57.304160 
   5.930000    76.893883     0.013005    69.969017    57.291101 
   5.935000    76.152250     0.013132    69.694347    57.278027 
   5.940000    72.727169     0.013750    67.627800    57.264936 
   5.945000    69.961159     0.014294    64.724355    57.251829 
   5.950000    68.028204     0.014700    61.959036    57.238706 
   5.955000    63.786031     0.015677    59.886319    57.225567 
   5.960000    60.485229     0.016533    58.600657    57.212411 
   5.965000    59.122479     0.016914    57.917762    57.199240 
   5.970000    59.195671     0.016893    57.591959    57.186053 
   5.975000    56.141668     0.017812    57.439542    57.172851 
   5.980000    57.306529     0.017450    57.359750    57.159632 
   5.985000    57.268297     0.017462    57.308440    57.146397 
   5.990000    59.065135     0.016930    57.269151    57.133147 
   5.995000    58.011573     0.017238    57.236137    57.119881 
   6.000000    56.881740     0.017580    57.207172    57.106599 
   6.005000    59.607089     0.016777    57.181143    57.093301 
   6.010000    56.828699     0.017597    57.157346    57.079988 
   6.015000    57.228984     0.017474    57.135286    57.066659 
   6.020000    58.659872     0.017047    57.114596    57.053315 
   6.025000    58.538162     0.017083    57.095000    57.039955 
   6.030000    56.540420     0.017686    57.076287    57.026579 
   6.035000    58.142812     0.017199    57.058294    57.013188 
   6.040000    54.977815     0.018189    57.040892    56.999781 
   6.045000    58.459456     0.017106    57.023980    56.986359 
   6.050000    55.893778     0.017891    57.007477    56.972922 
   6.055000    56.353683     0.017745    56.991316    56.959469 
   6.060000    55.750472     0.017937    56.975445    56.946001 
   6.065000    57.161379     0.017494    56.959820    56.932517 
   6.070000    58.261828     0.017164    56.944404    56.919019 
   6.075000    55.671278     0.017963    56.929167    56.905505 
   6.080000    57.373244     0.017430    56.914083    56.891975 
   6.085000    58.015275     0.017237    56.899133    56.878431 
   6.090000    55.567139     0.017996    56.884297    56.864871 
   6.095000    56.928082     0.017566    56.869560    56.851297 
   6.100000    57.618257     0.017356    56.854908    56.837707 
   6.105000    56.625290     0.017660    56.840332    56.824102 
   6.110000    55.634066     0.017975    56.825820    56.810482 
   6.115000    57.917019     0.017266    56.811365    56.796847 
   6.120000    57.072643     0.017522    56.796958    56.783197 
   6.125000    55.456959     0.018032    56.782595    56.769532 
   6.130000    58.551110     0.017079    56.768268    56.755852 
   6.135000    56.442543     0.017717    56.753973    56.742158 
   6.140000    56.271873     0.017771    56.739705    56.728448 
   6.145000    56.545038     0.017685    56.725462    56.714724 
   6.150000    55.454027     0.018033    56.711238    56.700985 
   6.155000    56.457819     0.017712    56.697032    56.687231 
   6.160000    57.200543     0.017482    56.682841    56.673462 
   6.165000    56.071506     0.017834    56.668661    56.659679 
   6.170000    56.709571     0.017634    56.654492    56.645881 
   6.175000    58.505966     0.017092    56.640330    56.632069 
   6.180000    55.722262     0.017946    56.626174    56.618242 
   6.185000    58.277934     0.017159    56.612024    56.604400 
   6.190000    55.733238     0.017943    56.597876    56.590544 
   6.195000    56.406274     0.017729    56.583730    56.576673 
   6.200000    55.290969     0.018086    56.569585    56.562788 
   6.205000    55.054816     0.018164    56.555440    56.548888 
   6.210000    57.176674     0.017490    56.541293    56.534974 
   6.215000    55.012022     0.018178    56.527144    56.521046 
   6.220000    56.482987     0.017704    56.512992    56.507103 
   6.225000    57.273242     0.017460    56.498836    56.493146 
   6.230000    56.205940     0.017792    56.484676    56.479174 
   6.235000    57.704942     0.017330    56.470511    56.465189 
   6.240000    56.371223     0.017740    56.456340    56.451189 
   6.245000    55.690477     0.017956    56.442163    56.437175 
   6.250000    55.657805     0.017967    56.427980    56.423147 
   6.255000    56.075510     0.017833    56.413789    56.409104 
   6.260000    57.330036     0.017443    56.399591    56.395048 
   6.265000    56.447964     0.017715    56.385386    56.380977 
   6.270000    56.331011     0.017752    56.371172    56.366893 
   6.275000    56.976026     0.017551    56.356950    56.352794 
   6.280000    54.805075     0.018246    56.342719    56.338682 
   6.285000    55.848455     0.017906    56.328479    56.324555 
   6.290000    57.323465     0.017445    56.314230    56.310415 
   6.295000    55.232601     0.018105    56.299972    56.296260 
   6.300000    56.827648     0.017597    56.285704    56.282092 
   6.305000    55.997557     0.017858    56.271426    56.267910 
   6.310000    55.211341     0.018112    56.257138    56.253714 
   6.315000    56.128436     0.017816    56.242840    56.239505 
   6.320000    55.929247     0.017880    56.228531    56.225282 
   6.325000    55.158223     0.018130    56.214212    56.211045 
   6.330000    55.653907     0.017968    56.199882    56.196794 
   6.335000    55.734897     0.017942    56.185542    56.182530 
   6.340000    53.933599     0.018541    56.171191    56.168252 
   6.345000    56.055850     0.017839    56.156829    56.153960 
   6.350000    55.702296     0.017953    56.142456    56.139655 
   6.355000    57.329761     0.017443    56.128071    56.125336 
   6.360000    55.230025     0.018106    56.113676    56.111004 
   6.365000    56.589283     0.017671    56.099269    56.096659 
   6.370000    57.295669     0.017453    56.084851    56.082300 
   6.375000    55.179113     0.018123    56.070421    56.067927 
   6.380000    56.322275     0.017755    56.055980    56.053541 
   6.385000    54.635617     0.018303    56.041527    56.039142 
   6.390000    57.506514     0.017389    56.027063    56.024730 
   6.395000    57.395979     0.017423    56.012587    56.010304 
   6.400000    55.067244     0.018160    55.998100    55.995865 
   6.405000    55.361617     0.018063    55.983601    55.981413 
   6.410000    56.501261     0.017699    55.969090    55.966947 
   6.415000    55.778437     0.017928    55.954567    55.952469 
   6.420000    54.794177     0.018250    55.940033    55.937977 
   6.425000    55.169407     0.018126    55.925486    55.923472 
   6.430000    53.768899     0.018598    55.910928    55.908954 
   6.435000    56.292199     0.017764    55.896358    55.894423 
   6.440000    55.239868     0.018103    55.881776    55.879879 
   6.445000    55.545123     0.018003    55.867183    55.865322 
   6.450000    57.041426     0.017531    55.852577    55.850752 
   6.455000    55.652007     0.017969    55.837959    55.836169 
   6.460000    57.002146     0.017543    55.823330    55.821574 
   6.465000    55.851492     0.017905    55.808689    55.806965 
   6.470000    57.286770     0.017456    55.794035    55.792343 
   6.475000    56.700880     0.017636    55.779370    55.777709 
   6.480000    54.231859     0.018439    55.764693    55.763062 
   6.485000    56.255605     0.017776    55.750003    55.748402 
   6.490000    56.258292     0.017775    55.735302    55.733730 
   6.495000    55.886873     0.017893    55.720589    55.719044 
   6.500000    55.032453     0.018171    55.705864    55.704346 
   6.505000    55.806177     0.017919    55.691127    55.689636 
   6.510000    57.184005     0.017487    55.676378    55.674912 
   6.515000    54.910106     0.018212    55.661617    55.660177 
   6.520000    55.704879     0.017952    55.646845    55.645428 
   6.525000    56.042643     0.017844    55.632060    55.630667 
   6.530000    55.421175     0.018044    55.617263    55.615894 
   6.535000    55.692931     0.017956    55.602455    55.601108 
   6.540000    54.934418     0.018204    55.587635    55.586310 
   6.545000    53.182237     0.018803    55.572802    55.571499 
   6.550000    55.776006     0.017929    55.557958    55.556676 
   6.555000    55.865926     0.017900    55.543102    55.541841 
   6.560000    55.343999     0.018069    55.528235    55.526993 
   6.565000    55.483361     0.018023    55.513355    55.512133 
   6.570000    55.183044     0.018122    55.498464    55.497260 
   6.575000    53.807136     0.018585    55.483561    55.482376 
   6.580000    54.950367     0.018198    55.468646    55.467479 
   6.585000    55.567501     0.017996    55.453719    55.452570 
   6.590000    54.430731     0.018372    55.438780    55.437649 
   6.595000    55.413873     0.018046    55.423830    55.422716 
   6.600000    55.822786     0.017914    55.408868    55.407770 
   6.605000    55.523329     0.018010    55.393895    55.392813 
   6.610000    53.885912     0.018558    55.378909    55.377844 
   6.615000    55.363082     0.018063    55.363912    55.362862 
   6.620000    54.621427     0.018308    55.348904    55.347869 
   6.625000    55.865824     0.017900    55.333883    55.332863 
   6.630000    55.018343     0.018176    55.318852    55.317846 
   6.635000    55.386030     0.018055    55.303808    55.302817 
   6.640000    55.381278     0.018057    55.288753    55.287776 
   6.645000    55.713661     0.017949    55.273687    55.272723 
   6.650000    55.578150     0.017993    55.258608    55.257658 
   6.655000    54.902085     0.018214    55.243519    55.242582 
   6.660000    54.771768     0.018258    55.228418    55.227493 
   6.665000    54.444065     0.018367    55.213305    55.212393 
   6.670000    53.643357     0.018642    55.198181    55.197282 
   6.675000    55.712930     0.017949    55.183046    55.182158 
   6.680000    54.135878     0.018472    55.167899    55.167023 
   6.685000    55.503895     0.018017    55.152741    55.151877 
   6.690000    54.520789     0.018342    55.137571    55.136719 
   6.695000    55.625547     0.017977    55.122390    55.121549 
   6.700000    54.131411     0.018474    55.107198    55.106367 
   6.705000    56.998382     0.017544    55.091995    55.091175 
   6.710000    54.424444     0.018374    55.076780    55.075970 
   6.715000    57.175626     0.017490    55.061554    55.060755 
   6.720000    55.468402     0.018028    55.046316    55.045527 
   6.725000    52.967112     0.018880    55.031068    55.030289 
   6.730000    55.573732     0.017994    55.015808    55.015039 
   6.735000    53.964304     0.018531    55.000538    54.999778 
   6.740000    54.291424     0.018419    54.985256    54.984505 
   6.745000    53.787145     0.018592    54.969963    54.969221 
   6.750000    53.978924     0.018526    54.954658    54.953926 
   6.755000    53.704534     0.018620    54.939343    54.938620 
   6.760000    54.381839     0.018388    54.924017    54.923302 
   6.765000    54.949333     0.018199    54.908680    54.907974 
   6.770000    54.912238     0.018211    54.893331    54.892634 
   6.775000    52.573186     0.019021    54.877972    54.877283 
   6.780000    53.098350     0.018833    54.862602    54.861921 
   6.785000    53.536869     0.018679    54.847221    54.846548 
   6.790000    53.312479     0.018757    54.831829    54.831163 
   6.795000    53.627394     0.018647    54.816426    54.815768 
   6.800000    53.879891     0.018560    54.801012    54.800362 
   6.805000    54.851880     0.018231    54.785588    54.784945 
   6.810000    53.268659     0.018773    54.770153    54.769517 
   6.815000    54.831457     0.018238    54.754706    54.754078 
   6.820000    54.370284     0.018392    54.739250    54.738628 
   6.825000    54.167894     0.018461    54.723782    54.723168 
   6.830000    54.146423     0.018468    54.708304    54.707696 
   6.835000    52.671141     0.018986    54.692815    54.692214 
   6.840000    53.298305     0.018762    54.677315    54.676721 
   6.845000    54.739227     0.018268    54.661805    54.661217 
   6.850000    55.097078     0.018150    54.646284    54.645703 
   6.855000    53.876441     0.018561    54.630753    54.630177 
   6.860000    54.703419     0.018280    54.615211    54.614642 
   6.865000    53.934417     0.018541    54.599658    54.599095 
   6.870000    53.475470     0.018700    54.584095    54.583538 
   6.875000    54.695323     0.018283    54.568522    54.567970 
   6.880000    54.645120     0.018300    54.552938    54.552392 
   6.885000    55.100319     0.018149    54.537343    54.536804 
   6.890000    52.547898     0.019030    54.521738    54.521204 
   6.895000    54.000292     0.018518    54.506123    54.505595 
   6.900000    52.098483     0.019194    54.490498    54.489975 
   6.905000    52.031919     0.019219    54.474862    54.474344 
   6.910000    53.032708     0.018856    54.459215    54.458703 
   6.915000    52.073098     0.019204    54.443559    54.443052 
   6.920000    53.385333     0.018732    54.427892    54.427390 
   6.925000    53.307923     0.018759    54.412215    54.411718 
   6.930000    53.804645     0.018586    54.396528    54.396036 
   6.935000    54.290599     0.018419    54.380831    54.380344 
   6.940000    53.114189     0.018827    54.365123    54.364641 
   6.945000    52.804447     0.018938    54.349406    54.348928 
   6.950000    54.073705     0.018493    54.333678    54.333205 
   6.955000    52.570031     0.019022    54.317940    54.317472 
   6.960000    54.213756     0.018446    54.302192    54.301728 
   6.965000    52.937054     0.018890    54.286434    54.285975 
   6.970000    52.666757     0.018987    54.270666    54.270211 
   6.975000    52.983703     0.018874    54.254888    54.254438 
   6.980000    53.580896     0.018663    54.239100    54.238654 
   6.985000    53.784960     0.018593    54.223303    54.222861 
   6.990000    53.551741     0.018674    54.207495    54.207057 
   6.995000    52.846632     0.018923    54.191677    54.191244 
   7.000000    52.559093     0.019026    54.175850    54.175420 
   7.005000    53.859789     0.018567    54.160013    54.159587 
   7.010000    52.099021     0.019194    54.144165    54.143744 
   7.015000    52.047105     0.019213    54.128309    54.127891 
   7.020000    53.446653     0.018710    54.112442    54.112028 
   7.025000    54.285635     0.018421    54.096566    54.096155 
   7.030000    52.349227     0.019102    54.080679    54.080273 
   7.035000    54.639178     0.018302    54.064784    54.064381 
   7.040000    53.105299     0.018831    54.048878    54.048479 
   7.045000    54.194740     0.018452    54.032963    54.032568 
   7.050000    53.673876     0.018631    54.017039    54.016646 
   7.055000    53.473233     0.018701    54.001104    54.000716 
   7.060000    53.922357     0.018545    53.985160    53.984775 
   7.065000    52.968085     0.018879    53.969207    53.968825 
   7.070000    53.124421     0.018824    53.953244    53.952866 
   7.075000    53.707328     0.018619    53.937272    53.936897 
   7.080000    53.522040     0.018684    53.921290    53.920918 
   7.085000    52.882925     0.018910    53.905299    53.904930 
   7.090000    54.029403     0.018508    53.889769    53.888933 
   7.095000    52.926541     0.018894    53.873763    53.872926 
   7.100000    52.712076     0.018971    53.857747    53.856910 
   7.105000    55.035604     0.018170    53.841722    53.840884 
   7.110000    52.749168     0.018958    53.825688    53.824849 
   7.115000    54.638132     0.018302    53.809644    53.808805 
   7.120000    52.472349     0.019058    53.793591    53.792751 
   7.125000    52.077870     0.019202    53.777530    53.776688 
   7.130000    53.826255     0.018578    53.761458    53.760616 
   7.135000    52.142899     0.019178    53.745378    53.744534 
   7.140000    53.287206     0.018766    53.729289    53.728444 
   7.145000    52.350522     0.019102    53.713190    53.712344 
   7.150000    52.819318     0.018932    53.697083    53.696235 
   7.155000    53.534596     0.018680    53.680966    53.680117 
   7.160000    51.609438     0.019376    53.664840    53.663990 
   7.165000    53.199919     0.018797    53.648706    53.647854 
   7.170000    52.855944     0.018919    53.632562    53.631709 
   7.175000    52.471260     0.019058    53.616410    53.615554 
   7.180000    53.592688     0.018659    53.600248    53.599391 
   7.185000    53.806793     0.018585    53.584078    53.583219 
   7.190000    53.116463     0.018827    53.567899    53.567038 
   7.195000    52.744134     0.018959    53.551711    53.550848 
   7.200000    52.203506     0.019156    53.535514    53.534649 
   7.205000    53.049590     0.018850    53.519308    53.518441 
   7.210000    51.675300     0.019352    53.503094    53.502224 
   7.215000    52.933827     0.018892    53.486871    53.485999 
   7.220000    54.193475     0.018452    53.470639    53.469764 
   7.225000    51.858568     0.019283    53.454399    53.453521 
   7.230000    53.309341     0.018758    53.438150    53.437269 
   7.235000    52.096430     0.019195    53.421603    53.421009 
   7.240000    51.683141     0.019349    53.405339    53.404740 
   7.245000    51.686379     0.019347    53.389066    53.388462 
   7.250000    52.786416     0.018944    53.372785    53.372175 
   7.255000    52.783902     0.018945    53.356495    53.355880 
   7.260000    54.080181     0.018491    53.340196    53.339576 
   7.265000    52.670587     0.018986    53.323889    53.323264 
   7.270000    52.215130     0.019152    53.307574    53.306943 
   7.275000    51.732498     0.019330    53.291250    53.290613 
   7.280000    51.679732     0.019350    53.274918    53.274275 
   7.285000    53.452210     0.018708    53.258577    53.257929 
   7.290000    53.692564     0.018625    53.242228    53.241574 
   7.295000    51.680272     0.019350    53.225870    53.225211 
   7.300000    51.328138     0.019482    53.209505    53.208839 
   7.305000    51.635939     0.019366    53.193131    53.192459 
   7.310000    53.176670     0.018805    53.176748    53.176071 
   7.315000    52.157539     0.019173    53.160358    53.159674 
   7.320000    53.067783     0.018844    53.143959    53.143269 
   7.325000    52.333488     0.019108    53.127552    53.126855 
   7.330000    53.090957     0.018836    53.111137    53.110434 
   7.335000    51.797600     0.019306    53.094713    53.094004 
   7.340000    54.571380     0.018325    53.078282    53.077566 
   7.345000    52.657662     0.018991    53.061842    53.061120 
   7.350000    52.206240     0.019155    53.045395    53.044665 
   7.355000    52.793525     0.018942    53.028939    53.028203 
   7.360000    50.849545     0.019666    53.012476    53.011732 
   7.365000    53.620000     0.018650    52.996004    52.995253 
   7.370000    52.588643     0.019016    52.979524    52.978767 
   7.375000    51.456874     0.019434    52.963037    52.962272 
   7.380000    50.947815     0.019628    52.946541    52.945769 
   7.385000    51.489822     0.019421    52.930038    52.929258 
   7.390000    53.131805     0.018821    52.913527    52.912739 
   7.395000    51.476677     0.019426    52.897008    52.896213 
   7.400000    52.046513     0.019214    52.880481    52.879678 
   7.405000    52.696393     0.018977    52.863946    52.863135 
   7.410000    53.683422     0.018628    52.847404    52.846585 
   7.415000    51.203798     0.019530    52.830854    52.830027 
   7.420000    51.186830     0.019536    52.814296    52.813460 
   7.425000    53.339580     0.018748    52.797731    52.796886 
   7.430000    52.208079     0.019154    52.781158    52.780305 
   7.435000    52.286947     0.019125    52.764577    52.763715 
   7.440000    51.403445     0.019454    52.747989    52.747118 
   7.445000    54.048255     0.018502    52.731393    52.730513 
   7.450000    50.644232     0.019746    52.714789    52.713901 
   7.455000    51.449553     0.019437    52.698178    52.697280 
   7.460000    50.508535     0.019799    52.681560    52.680653 
   7.465000    52.429577     0.019073    52.664934    52.664017 
   7.470000    51.366855     0.019468    52.648301    52.647374 
   7.475000    51.757088     0.019321    52.631660    52.630723 
   7.480000    51.029606     0.019596    52.615012    52.614065 
   7.485000    51.067972     0.019582    52.598356    52.597399 
   7.490000    51.197745     0.019532    52.581693    52.580726 
   7.495000    51.887160     0.019273    52.565024    52.564046 
   7.500000    50.885266     0.019652    52.548347    52.547357 
   7.505000    51.467611     0.019430    52.531662    52.530662 
   7.510000    51.440174     0.019440    52.514970    52.513959 
   7.515000    52.253692     0.019137    52.498271    52.497249 
   7.520000    52.156412     0.019173    52.481565    52.480531 
   7.525000    51.380992     0.019462    52.464852    52.463806 
   7.530000    50.947371     0.019628    52.448131    52.447074 
   7.535000    51.116865     0.019563    52.431404    52.430334 
   7.540000    53.013830     0.018863    52.414669    52.413587 
   7.545000    53.167533     0.018808    52.397927    52.396833 
   7.550000    52.578262     0.019019    52.381179    52.380072 
   7.555000    50.974054     0.019618    52.364423    52.363303 
   7.560000    51.550740     0.019398    52.347660    52.346527 
   7.565000    51.742304     0.019327    52.330891    52.329744 
   7.570000    52.243120     0.019141    52.314114    52.312954 
   7.575000    52.098404     0.019194    52.297331    52.296157 
   7.580000    53.014336     0.018863    52.280541    52.279353 
   7.585000    53.422509     0.018719    52.263744    52.262542 
   7.590000    51.778671     0.019313    52.246941    52.245724 
   7.595000    50.236183     0.019906    52.230407    52.228898 
   7.600000    51.800821     0.019305    52.213592    52.212066 
   7.605000    50.537488     0.019787    52.196771    52.195227 
   7.610000    51.773064     0.019315    52.179942    52.178381 
   7.615000    51.820966     0.019297    52.163108    52.161528 
   7.620000    52.201878     0.019156    52.146266    52.144668 
   7.625000    49.498522     0.020203    52.129418    52.127801 
   7.630000    50.675736     0.019733    52.112564    52.110927 
   7.635000    50.734754     0.019710    52.095703    52.094046 
   7.640000    51.525737     0.019408    52.078835    52.077159 
   7.645000    51.768623     0.019317    52.061961    52.060265 
   7.650000    51.453563     0.019435    52.045081    52.043364 
   7.655000    51.204408     0.019530    52.028194    52.026456 
   7.660000    52.317834     0.019114    52.011302    52.009542 
   7.665000    52.481845     0.019054    51.994402    51.992621 
   7.670000    51.749966     0.019324    51.977497    51.975693 
   7.675000    51.264442     0.019507    51.960585    51.958759 
   7.680000    51.222063     0.019523    51.943667    51.941818 
   7.685000    50.681748     0.019731    51.926743    51.924870 
   7.690000    51.023694     0.019599    51.909813    51.907916 
   7.695000    50.965127     0.019621    51.892877    51.890955 
   7.700000    52.517200     0.019041    51.875935    51.873988 
   7.705000    51.666889     0.019355    51.858987    51.857014 
   7.710000    50.734434     0.019710    51.842033    51.840034 
   7.715000    50.830023     0.019673    51.825072    51.823047 
   7.720000    50.266881     0.019894    51.808106    51.806054 
   7.725000    49.754223     0.020099    51.791134    51.789054 
   7.730000    51.201496     0.019531    51.774157    51.772048 
   7.735000    50.785511     0.019691    51.757173    51.755035 
   7.740000    49.655005     0.020139    51.740184    51.738017 
   7.745000    51.035825     0.019594    51.723189    51.720992 
   7.750000    49.671471     0.020132    51.706188    51.703960 
   7.755000    53.244259     0.018781    51.689182    51.686922 
   7.760000    50.660388     0.019739    51.672170    51.669878 
   7.765000    50.845582     0.019667    51.655153    51.652828 
   7.770000    50.767036     0.019698    51.638130    51.635771 
   7.775000    51.024796     0.019598    51.621102    51.618709 
   7.780000    49.184095     0.020332    51.604068    51.601640 
   7.785000    52.907702     0.018901    51.587029    51.584565 
   7.790000    51.676253     0.019351    51.569985    51.567483 
   7.795000    49.975229     0.020010    51.552935    51.550396 
   7.800000    50.825404     0.019675    51.535880    51.533303 
   7.805000    50.679956     0.019732    51.518820    51.516203 
   7.810000    52.623915     0.019003    51.501755    51.499097 
   7.815000    49.687508     0.020126    51.484685    51.481986 
   7.820000    50.379898     0.019849    51.467610    51.464868 
   7.825000    49.696023     0.020122    51.450530    51.447744 
   7.830000    52.126774     0.019184    51.433445    51.430615 
   7.835000    50.527566     0.019791    51.416355    51.413479 
   7.840000    51.012302     0.019603    51.399260    51.396338 
   7.845000    50.055017     0.019978    51.382161    51.379190 
   7.850000    50.195306     0.019922    51.365057    51.362037 
   7.855000    49.859491     0.020056    51.347948    51.344878 
   7.860000    50.296263     0.019882    51.330835    51.327713 
   7.865000    51.348398     0.019475    51.313718    51.310542 
   7.870000    52.400539     0.019084    51.296596    51.293366 
   7.875000    48.420450     0.020652    51.279469    51.276183 
   7.880000    51.058902     0.019585    51.262339    51.258995 
   7.885000    50.157204     0.019937    51.245204    51.241801 
   7.890000    51.198660     0.019532    51.228066    51.224602 
   7.895000    49.461107     0.020218    51.210923    51.207397 
   7.900000    51.523955     0.019408    51.193776    51.190186 
   7.905000    51.372296     0.019466    51.176626    51.172969 
   7.910000    49.649450     0.020141    51.159472    51.155747 
   7.915000    50.489359     0.019806    51.142314    51.138519 
   7.920000    49.364981     0.020257    51.125153    51.121286 
   7.925000    50.555738     0.019780    51.107988    51.104047 
   7.930000    50.249928     0.019901    51.090820    51.086802 
   7.935000    50.835777     0.019671    51.073649    51.069552 
   7.940000    49.361887     0.020259    51.056474    51.052297 
   7.945000    51.207893     0.019528    51.039297    51.035036 
   7.950000    52.374258     0.019093    51.022117    51.017769 
   7.955000    49.520260     0.020194    51.004934    51.000497 
   7.960000    50.357306     0.019858    50.987749    50.983220 
   7.965000    49.528733     0.020190    50.970561    50.965937 
   7.970000    49.209866     0.020321    50.953371    50.948649 
   7.975000    51.792704     0.019308    50.936179    50.931356 
   7.980000    51.079618     0.019577    50.918985    50.914057 
   7.985000    51.010415     0.019604    50.901789    50.896753 
   7.990000    50.246172     0.019902    50.884592    50.879443 
   7.995000    52.036900     0.019217    50.867393    50.862129 
   8.000000    49.665874     0.020135    50.850193    50.844809 
   8.005000    52.603678     0.019010    50.832992    50.827484 
   8.010000    49.088733     0.020371    50.815791    50.810153 
   8.015000    49.737769     0.020105    50.798589    50.792818 
   8.020000    51.726062     0.019333    50.781386    50.775477 
   8.025000    50.196243     0.019922    50.764184    50.758131 
   8.030000    50.731968     0.019711    50.746982    50.740780 
   8.035000    49.359274     0.020260    50.729781    50.723424 
   8.040000    49.887187     0.020045    50.712581    50.706063 
   8.045000    49.892735     0.020043    50.695382    50.688697 
   8.050000    51.172682     0.019542    50.678185    50.671325 
   8.055000    49.097154     0.020368    50.660990    50.653949 
   8.060000    50.527631     0.019791    50.643798    50.636568 
   8.065000    51.079653     0.019577    50.626608    50.619181 
   8.070000    49.097105     0.020368    50.609422    50.601790 
   8.075000    49.732529     0.020108    50.592240    50.584394 
   8.080000    49.586071     0.020167    50.575063    50.566993 
   8.085000    49.290416     0.020288    50.557890    50.549587 
   8.090000    49.406173     0.020240    50.540723    50.532176 
   8.095000    50.865591     0.019660    50.523563    50.514760 
   8.100000    49.190903     0.020329    50.506410    50.497339 
   8.105000    48.980924     0.020416    50.489265    50.479914 
   8.110000    49.577452     0.020170    50.472128    50.462484 
   8.115000    49.264585     0.020299    50.455002    50.445049 
   8.120000    49.478238     0.020211    50.437886    50.427609 
   8.125000    49.919935     0.020032    50.420782    50.410164 
   8.130000    50.564610     0.019777    50.403690    50.392715 
   8.135000    50.677639     0.019733    50.386614    50.375261 
   8.140000    48.672408     0.020546    50.369552    50.357803 
   8.145000    48.711042     0.020529    50.352509    50.340339 
   8.150000    49.369973     0.020255    50.335483    50.322871 
   8.155000    49.963460     0.020015    50.318479    50.305399 
   8.160000    48.607458     0.020573    50.301498    50.287922 
   8.165000    50.027463     0.019989    50.284541    50.270440 
   8.170000    49.629175     0.020149    50.267612    50.252954 
   8.175000    48.696694     0.020535    50.250712    50.235463 
   8.180000    49.331442     0.020271    50.233846    50.217967 
   8.185000    49.251618     0.020304    50.217016    50.200468 
   8.190000    50.173553     0.019931    50.200226    50.182963 
   8.195000    49.593096     0.020164    50.183480    50.165454 
   8.200000    49.973895     0.020010    50.166783    50.147941 
   8.205000    49.562770     0.020176    50.150140    50.130423 
   8.210000    50.253132     0.019899    50.133555    50.112901 
   8.215000    49.722463     0.020112    50.117037    50.095375 
   8.220000    49.201390     0.020325    50.100592    50.077844 
   8.225000    49.393541     0.020246    50.084227    50.060309 
   8.230000    47.333760     0.021127    50.067954    50.042769 
   8.235000    48.566203     0.020590    50.051781    50.025226 
   8.240000    49.760314     0.020096    50.035722    50.007678 
   8.245000    49.972641     0.020011    50.019790    49.990125 
   8.250000    47.930676     0.020863    50.004001    49.972569 
   8.255000    48.683641     0.020541    49.988373    49.955008 
   8.260000    49.470656     0.020214    49.972929    49.937443 
   8.265000    48.368308     0.020675    49.957693    49.919874 
   8.270000    50.227327     0.019909    49.942694    49.902300 
   8.275000    50.163069     0.019935    49.927967    49.884723 
   8.280000    49.610853     0.020157    49.913554    49.867141 
   8.285000    48.877937     0.020459    49.899502    49.849555 
   8.290000    50.396780     0.019843    49.885871    49.831965 
   8.295000    49.193501     0.020328    49.872730    49.814372 
   8.300000    49.398737     0.020243    49.860168    49.796774 
   8.305000    48.660198     0.020551    49.848287    49.779172 
   8.310000    49.246012     0.020306    49.837219    49.761566 
   8.315000    48.896487     0.020451    49.827125    49.743956 
   8.320000    47.551470     0.021030    49.818210    49.726342 
   8.325000    49.712340     0.020116    49.810734    49.708724 
   8.330000    48.016599     0.020826    49.805029    49.691102 
   8.335000    49.595915     0.020163    49.801532    49.673476 
   8.340000    48.919295     0.020442    49.800818    49.655846 
   8.345000    47.788470     0.020926    49.803659    49.638213 
   8.350000    48.436808     0.020645    49.811134    49.620575 
   8.355000    47.596783     0.021010    49.824862    49.602934 
   8.360000    49.773264     0.020091    49.847757    49.585289 
   8.365000    49.343395     0.020266    49.886568    49.567640 
   8.370000    48.144260     0.020771    49.959578    49.549987 
   8.375000    50.260784     0.019896    50.115621    49.532331 
   8.380000    49.117684     0.020359    50.469006    49.514671 
   8.385000    50.606356     0.019760    51.237997    49.497007 
   8.390000    52.835461     0.018927    52.737716    49.479339 
   8.395000    56.663948     0.017648    55.253515    49.461668 
   8.400000    56.667169     0.017647    58.776774    49.443993 
   8.405000    62.058269     0.016114    62.730734    49.426314 
   8.410000    66.116389     0.015125    65.910837    49.408632 
   8.415000    67.604698     0.014792    66.899881    49.390946 
   8.420000    62.770454     0.015931    65.149954    49.373256 
   8.425000    62.459227     0.016010    61.571215    49.355563 
   8.430000    57.392632     0.017424    57.605251    49.337867 
   8.435000    53.300922     0.018761    54.297165    49.320166 
   8.440000    51.899410     0.019268    52.046298    49.302463 
   8.445000    48.401228     0.020661    50.748463    49.284755 
   8.450000    49.705082     0.020119    50.088408    49.267045 
   8.455000    50.233107     0.019907    49.771599    49.249331 
   8.460000    48.370632     0.020674    49.611263    49.231613 
   8.465000    48.506932     0.020616    49.515568    49.213892 
   8.470000    48.053040     0.020810    49.447009    49.196167 
   8.475000    47.658581     0.020983    49.391808    49.178440 
   8.480000    48.783070     0.020499    49.344744    49.160708 
   8.485000    49.603520     0.020160    49.303403    49.142974 
   8.490000    48.715191     0.020527    49.266357    49.125236 
   8.495000    48.518107     0.020611    49.232630    49.107495 
   8.500000    47.496391     0.021054    49.201510    49.089750 
   8.505000    48.900178     0.020450    49.172467    49.072002 
   8.510000    47.864956     0.020892    49.145096    49.054251 
   8.515000    47.918794     0.020869    49.119088    49.036497 
   8.520000    47.780244     0.020929    49.094199    49.018739 
   8.525000    49.661241     0.020136    49.070240    49.000979 
   8.530000    48.445330     0.020642    49.047057    48.983215 
   8.535000    47.829811     0.020907    49.024528    48.965448 
   8.540000    47.464984     0.021068    49.002554    48.947677 
   8.545000    48.461590     0.020635    48.981055    48.929904 
   8.550000    47.533381     0.021038    48.959962    48.912128 
   8.555000    48.951813     0.020428    48.939222    48.894348 
   8.560000    49.474947     0.020212    48.918787    48.876565 
   8.565000    48.634797     0.020561    48.898619    48.858779 
   8.570000    48.067832     0.020804    48.878685    48.840991 
   8.575000    48.841797     0.020474    48.858957    48.823199 
   8.580000    48.536608     0.020603    48.839412    48.805404 
   8.585000    49.328351     0.020272    48.820029    48.787606 
   8.590000    49.242204     0.020308    48.800791    48.769805 
   8.595000    48.468865     0.020632    48.781683    48.752001 
   8.600000    49.761226     0.020096    48.762692    48.734195 
   8.605000    47.072700     0.021244    48.743807    48.716385 
   8.610000    48.554651     0.020595    48.725018    48.698573 
   8.615000    48.654919     0.020553    48.706317    48.680757 
   8.620000    48.644788     0.020557    48.687696    48.662939 
   8.625000    48.365808     0.020676    48.669150    48.645118 
   8.630000    48.003126     0.020832    48.650671    48.627294 
   8.635000    48.146053     0.020770    48.632256    48.609467 
   8.640000    48.786252     0.020498    48.613901    48.591637 
   8.645000    47.524051     0.021042    48.595601    48.573805 
   8.650000    48.707150     0.020531    48.577354    48.555970 
   8.655000    47.863836     0.020893    48.559158    48.538132 
   8.660000    48.214808     0.020741    48.541009    48.520292 
   8.665000    47.538410     0.021036    48.522907    48.502448 
   8.670000    46.891748     0.021326    48.504850    48.484602 
   8.675000    47.176367     0.021197    48.486837    48.466754 
   8.680000    47.664075     0.020980    48.468868    48.448902 
   8.685000    48.762258     0.020508    48.450942    48.431048 
   8.690000    47.531183     0.021039    48.433060    48.413192 
   8.695000    48.750974     0.020512    48.415222    48.395333 
   8.700000    46.996554     0.021278    48.397430    48.377471 
   8.705000    48.357157     0.020679    48.379684    48.359607 
   8.710000    47.184121     0.021194    48.361987    48.341740 
   8.715000    46.711948     0.021408    48.344340    48.323870 
   8.720000    47.941480     0.020859    48.326748    48.305998 
   8.725000    47.595035     0.021011    48.309214    48.288124 
   8.730000    46.410854     0.021547    48.291743    48.270247 
   8.735000    47.215108     0.021180    48.274341    48.252368 
   8.740000    48.784663     0.020498    48.257023    48.234486 
   8.745000    47.252042     0.021163    48.239815    48.216602 
   8.750000    47.856537     0.020896    48.222789    48.198715 
   8.755000    47.999360     0.020834    48.206116    48.180826 
   8.760000    48.883117     0.020457    48.190171    48.162935 
   8.765000    47.127800     0.021219    48.175642    48.145041 
   8.770000    47.405138     0.021095    48.163560    48.127145 
   8.775000    48.214961     0.020740    48.155052    48.109246 
   8.780000    46.554636     0.021480    48.150718    48.091346 
   8.785000    47.489646     0.021057    48.149782    48.073443 
   8.790000    47.949655     0.020855    48.149574    48.055537 
   8.795000    47.608241     0.021005    48.145980    48.037630 
   8.800000    46.700711     0.021413    48.135056    48.019720 
   8.805000    46.439237     0.021534    48.115133    48.001808 
   8.810000    47.025178     0.021265    48.087884    47.983893 
   8.815000    48.677779     0.020543    48.057315    47.965977 
   8.820000    47.206557     0.021183    48.027669    47.948058 
   8.825000    47.013345     0.021271    48.001792    47.930138 
   8.830000    47.532159     0.021038    47.980661    47.912215 
   8.835000    46.434285     0.021536    47.963861    47.894290 
   8.840000    47.402754     0.021096    47.950493    47.876363 
   8.845000    47.996333     0.020835    47.939794    47.858433 
   8.850000    47.868299     0.020891    47.931424    47.840502 
   8.855000    46.436576     0.021535    47.925480    47.822569 
   8.860000    46.792090     0.021371    47.922448    47.804633 
   8.865000    47.951592     0.020854    47.923256    47.786696 
   8.870000    46.401066     0.021551    47.929694    47.768757 
   8.875000    47.989228     0.020838    47.945998    47.750815 
   8.880000    47.166191     0.021202    47.983618    47.732872 
   8.885000    48.362203     0.020677    48.072725    47.714926 
   8.890000    47.557752     0.021027    48.282591    47.696979 
   8.895000    48.661956     0.020550    48.742420    47.679030 
   8.900000    48.099436     0.020790    49.632998    47.661079 
   8.905000    47.453985     0.021073    51.108105    47.643126 
   8.910000    49.620102     0.020153    53.141267    47.625171 
   8.915000    51.625106     0.019370    55.376137    47.607214 
   8.920000    50.682992     0.019730    57.105631    47.589256 
   8.925000    50.692671     0.019727    57.534296    47.571295 
   8.930000    50.911040     0.019642    56.415997    47.553333 
   8.935000    50.918516     0.019639    54.323879    47.535369 
   8.940000    49.255634     0.020302    52.073806    47.517404 
   8.945000    49.967146     0.020013    50.228928    47.499436 
   8.950000    47.791605     0.020924    48.987067    47.481467 
   8.955000    47.417317     0.021089    48.273777    47.463496 
   8.960000    48.159739     0.020764    47.913041    47.445523 
   8.965000    47.241434     0.021168    47.732398    47.427549 
   8.970000    47.468597     0.021067    47.635598    47.409573 
   8.975000    46.036028     0.021722    47.573559    47.391595 
   8.980000    45.218354     0.022115    47.526360    47.373616 
   8.985000    47.543068     0.021034    47.486653    47.355635 
   8.990000    46.373026     0.021564    47.451596    47.337652 
   8.995000    47.122687     0.021221    47.419840    47.319668 
   9.000000    47.562801     0.021025    47.390570    47.301682 
   9.005000    46.677906     0.021423    47.363225    47.283695 
   9.010000    45.551189     0.021953    47.337393    47.265706 
   9.015000    46.958157     0.021296    47.312769    47.247716 
   9.020000    48.171331     0.020759    47.289118    47.229724 
   9.025000    46.054524     0.021713    47.266261    47.211730 
   9.030000    48.062591     0.020806    47.244057    47.193736 
   9.035000    47.320550     0.021132    47.222394    47.175739 
   9.040000    46.870680     0.021335    47.201185    47.157741 
   9.045000    46.017534     0.021731    47.180357    47.139742 
   9.050000    48.203112     0.020746    47.159854    47.121741 
   9.055000    46.545737     0.021484    47.139628    47.103739 
   9.060000    47.181288     0.021195    47.119639    47.085736 
   9.065000    47.083799     0.021239    47.099856    47.067731 
   9.070000    46.557281     0.021479    47.080251    47.049725 
   9.075000    47.287499     0.021147    47.060802    47.031718 
   9.080000    46.460313     0.021524    47.041489    47.013709 
   9.085000    45.606879     0.021927    47.022295    46.995699 
   9.090000    47.518131     0.021045    47.003208    46.977687 
   9.095000    47.390486     0.021101    46.984214    46.959674 
   9.100000    46.808107     0.021364    46.965304    46.941661 
   9.105000    46.557846     0.021479    46.946468    46.923645 
   9.110000    47.036181     0.021260    46.927699    46.905629 
   9.115000    46.416075     0.021544    46.908990    46.887611 
   9.120000    46.766460     0.021383    46.890335    46.869592 
   9.125000    46.679627     0.021423    46.871728    46.851572 
   9.130000    44.093390     0.022679    46.853166    46.833551 
   9.135000    44.226052     0.022611    46.834643    46.815529 
   9.140000    45.985056     0.021746    46.816157    46.797505 
   9.145000    44.460838     0.022492    46.797704    46.779481 
   9.150000    45.266979     0.022091    46.779282    46.761455 
   9.155000    47.020620     0.021267    46.760887    46.743428 
   9.160000    47.365165     0.021113    46.742518    46.725401 
   9.165000    47.212066     0.021181    46.724172    46.707372 
   9.170000    46.377787     0.021562    46.705848    46.689342 
   9.175000    46.591489     0.021463    46.687544    46.671311 
   9.180000    46.569097     0.021473    46.669259    46.653279 
   9.185000    46.438755     0.021534    46.650990    46.635246 
   9.190000    46.271859     0.021611    46.632737    46.617212 
   9.195000    47.081254     0.021240    46.614499    46.599177 
   9.200000    45.813450     0.021828    46.596275    46.581141 
   9.205000    45.740733     0.021862    46.578064    46.563104 
   9.210000    44.469672     0.022487    46.559864    46.545066 
   9.215000    46.120365     0.021682    46.541676    46.527028 
   9.220000    47.274668     0.021153    46.523498    46.508988 
   9.225000    45.631480     0.021915    46.505331    46.490948 
   9.230000    46.599089     0.021460    46.487172    46.472907 
   9.235000    45.809856     0.021829    46.469022    46.454865 
   9.240000    46.517812     0.021497    46.450881    46.436822 
   9.245000    45.110959     0.022168    46.432747    46.418778 
   9.250000    46.493237     0.021509    46.414621    46.400733 
   9.255000    45.566921     0.021946    46.396502    46.382688 
   9.260000    45.902743     0.021785    46.378389    46.364642 
   9.265000    45.074915     0.022185    46.360283    46.346595 
   9.270000    46.566919     0.021474    46.342183    46.328548 
   9.275000    44.960151     0.022242    46.324088    46.310499 
   9.280000    46.126794     0.021679    46.305999    46.292450 
   9.285000    45.615668     0.021922    46.287916    46.274401 
   9.290000    46.810275     0.021363    46.269837    46.256350 
   9.295000    46.693237     0.021416    46.251764    46.238299 
   9.300000    46.117878     0.021684    46.233695    46.220248 
   9.305000    44.552664     0.022445    46.215631    46.202195 
   9.310000    44.618139     0.022412    46.197571    46.184142 
   9.315000    46.130728     0.021678    46.179515    46.166089 
   9.320000    45.050233     0.022197    46.161464    46.148035 
   9.325000    45.076006     0.022185    46.143416    46.129980 
   9.330000    46.596760     0.021461    46.125373    46.111925 
   9.335000    45.785633     0.021841    46.107333    46.093869 
   9.340000    44.554995     0.022444    46.089297    46.075813 
   9.345000    47.436288     0.021081    46.071265    46.057756 
   9.350000    46.121140     0.021682    46.053236    46.039698 
   9.355000    44.183656     0.022633    46.035211    46.021641 
   9.360000    45.455169     0.022000    46.017189    46.003582 
   9.365000    46.222559     0.021634    45.999171    45.985524 
   9.370000    45.296104     0.022077    45.981156    45.967464 
   9.375000    45.289248     0.022080    45.963145    45.949405 
   9.380000    46.186294     0.021651    45.945137    45.931345 
   9.385000    46.040139     0.021720    45.927132    45.913284 
   9.390000    46.272305     0.021611    45.909130    45.895224 
   9.395000    45.409318     0.022022    45.891132    45.877162 
   9.400000    45.348660     0.022051    45.873137    45.859101 
   9.405000    44.740417     0.022351    45.855145    45.841039 
   9.410000    46.153709     0.021667    45.837157    45.822977 
   9.415000    44.134570     0.022658    45.819171    45.804914 
   9.420000    46.675002     0.021425    45.801189    45.786852 
   9.425000    46.154358     0.021666    45.783211    45.768789 
   9.430000    45.024193     0.022210    45.765235    45.750725 
   9.435000    44.756971     0.022343    45.747263    45.732662 
   9.440000    45.870697     0.021800    45.729294    45.714598 
   9.445000    44.447323     0.022499    45.711329    45.696534 
   9.450000    45.710537     0.021877    45.693367    45.678469 
   9.455000    45.188242     0.022130    45.675408    45.660405 
   9.460000    45.245992     0.022101    45.657453    45.642340 
   9.465000    44.762692     0.022340    45.639501    45.624276 
   9.470000    45.745358     0.021860    45.621553    45.606211 
   9.475000    45.224884     0.022112    45.603609    45.588146 
   9.480000    44.235984     0.022606    45.585668    45.570080 
   9.485000    44.863130     0.022290    45.567730    45.552015 
   9.490000    45.226967     0.022111    45.549797    45.533950 
   9.495000    45.101399     0.022172    45.531867    45.515884 
   9.500000    44.728747     0.022357    45.513942    45.497819 
   9.505000    45.609097     0.021925    45.496020    45.479753 
   9.510000    44.319326     0.022564    45.478102    45.461687 
   9.515000    45.479228     0.021988    45.460189    45.443622 
   9.520000    45.047421     0.022199    45.442279    45.425556 
   9.525000    44.102962     0.022674    45.424374    45.407490 
   9.530000    43.933528     0.022762    45.406473    45.389425 
   9.535000    44.779435     0.022332    45.388577    45.371359 
   9.540000    45.764669     0.021851    45.370685    45.353293 
   9.545000    46.818857     0.021359    45.352798    45.335228 
   9.550000    45.234537     0.022107    45.334915    45.317162 
   9.555000    45.151715     0.022148    45.317038    45.299097 
   9.560000    45.432412     0.022011    45.299165    45.281032 
   9.565000    45.399769     0.022027    45.281298    45.262966 
   9.570000    44.594585     0.022424    45.263435    45.244901 
   9.575000    45.615632     0.021922    45.245578    45.226837 
   9.580000    45.195960     0.022126    45.227727    45.208772 
   9.585000    45.113907     0.022166    45.209881    45.190707 
   9.590000    45.397331     0.022028    45.192040    45.172643 
   9.595000    46.165531     0.021661    45.174206    45.154579 
   9.600000    44.783771     0.022330    45.156378    45.136515 
   9.605000    44.619222     0.022412    45.138555    45.118451 
   9.610000    44.482363     0.022481    45.120740    45.100388 
   9.615000    44.735362     0.022354    45.102930    45.082324 
   9.620000    43.193269     0.023152    45.085128    45.064261 
   9.625000    45.433550     0.022010    45.067332    45.046199 
   9.630000    45.354815     0.022048    45.049543    45.028136 
   9.635000    44.053956     0.022699    45.031762    45.010074 
   9.640000    44.849293     0.022297    45.013988    44.992012 
   9.645000    43.555236     0.022959    44.996222    44.973951 
   9.650000    44.481947     0.022481    44.978463    44.955890 
   9.655000    45.812229     0.021828    44.960713    44.937829 
   9.660000    43.599937     0.022936    44.942971    44.919769 
   9.665000    44.614930     0.022414    44.925238    44.901709 
   9.670000    44.907409     0.022268    44.907514    44.883649 
   9.675000    45.595522     0.021932    44.889799    44.865590 
   9.680000    43.839400     0.022811    44.872093    44.847531 
   9.685000    45.015026     0.022215    44.854397    44.829473 
   9.690000    44.414747     0.022515    44.836711    44.811415 
   9.695000    45.111862     0.022167    44.819035    44.793358 
   9.700000    44.548312     0.022448    44.801370    44.775301 
   9.705000    45.457229     0.021999    44.783716    44.757244 
   9.710000    42.910768     0.023304    44.766074    44.739189 
   9.715000    43.973602     0.022741    44.748443    44.721133 
   9.720000    44.054882     0.022699    44.730824    44.703078 
   9.725000    45.143121     0.022152    44.713218    44.685024 
   9.730000    44.445556     0.022499    44.695625    44.666970 
   9.735000    45.237719     0.022105    44.678045    44.648917 
   9.740000    44.213939     0.022617    44.660009    44.630865 
   9.745000    44.835211     0.022304    44.642460    44.612813 
   9.750000    44.276689     0.022585    44.624927    44.594761 
   9.755000    45.297803     0.022076    44.607409    44.576711 
   9.760000    45.063917     0.022191    44.589907    44.558661 
   9.765000    45.652753     0.021904    44.572421    44.540611 
   9.770000    43.650585     0.022909    44.554952    44.522562 
   9.775000    44.232904     0.022608    44.537501    44.504514 
   9.780000    44.207346     0.022621    44.520069    44.486467 
   9.785000    43.018263     0.023246    44.502655    44.468420 
   9.790000    45.139159     0.022154    44.485261    44.450374 
   9.795000    43.371187     0.023057    44.467888    44.432329 
   9.800000    44.522385     0.022461    44.450536    44.414285 
   9.805000    45.247216     0.022101    44.433206    44.396241 
   9.810000    44.493708     0.022475    44.415899    44.378198 
   9.815000    43.942242     0.022757    44.398616    44.360156 
   9.820000    45.385411     0.022034    44.381358    44.342115 
   9.825000    44.804563     0.022319    44.364126    44.324074 
   9.830000    43.700497     0.022883    44.346921    44.306034 
   9.835000    43.424966     0.023028    44.329745    44.287995 
   9.840000    43.497211     0.022990    44.312597    44.269957 
   9.845000    43.749169     0.022858    44.295481    44.251920 
   9.850000    45.241437     0.022104    44.278396    44.233884 
   9.855000    44.723579     0.022360    44.261345    44.215849 
   9.860000    43.143721     0.023178    44.244329    44.197814 
   9.865000    44.873525     0.022285    44.227349    44.179780 
   9.870000    44.106044     0.022673    44.210407    44.161748 
   9.875000    43.376447     0.023054    44.193506    44.143716 
   9.880000    42.697148     0.023421    44.176646    44.125685 
   9.885000    43.222788     0.023136    44.159830    44.107655 
   9.890000    44.176448     0.022636    44.143060    44.089627 
   9.895000    43.971918     0.022742    44.126338    44.071599 
   9.900000    45.107345     0.022169    44.109667    44.053572 
   9.905000    44.143294     0.022653    44.093048    44.035546 
   9.910000    42.797051     0.023366    44.076486    44.017521 
   9.915000    45.144240     0.022151    44.059982    43.999497 
   9.920000    43.004383     0.023253    44.043540    43.981475 
   9.925000    44.281114     0.022583    44.027163    43.963453 
   9.930000    43.597585     0.022937    44.010855    43.945433 
   9.935000    43.766005     0.022849    43.994619    43.927413 
   9.940000    45.314388     0.022068    43.978459    43.909395 
   9.945000    43.938029     0.022759    43.962380    43.891377 
   9.950000    44.639990     0.022401    43.946387    43.873361 
   9.955000    44.605084     0.022419    43.930483    43.855346 
   9.960000    43.690161     0.022888    43.914675    43.837332 
   9.965000    43.500377     0.022988    43.898968    43.819320 
   9.970000    44.098418     0.022677    43.883369    43.801308 
   9.975000    43.797813     0.022832    43.867884    43.783298 
   9.980000    44.698997     0.022372    43.852520    43.765289 
   9.985000    43.829865     0.022815    43.837286    43.747281 
   9.990000    42.902591     0.023309    43.822189    43.729274 
   9.995000    43.233115     0.023130    43.807239    43.711269 
  10.000000    43.637943     0.022916    43.792446    43.693264 
  10.005000    43.861524     0.022799    43.777820    43.675261 
  10.010000    43.386916     0.023048    43.763374    43.657260 
  10.015000    43.773967     0.022845    43.749121    43.639259 
  10.020000    43.225941     0.023134    43.735074    43.621260 
  10.025000    44.002964     0.022726    43.721249    43.603263 
  10.030000    42.707078     0.023415    43.707663    43.585266 
  10.035000    44.293427     0.022577    43.694335    43.567271 
  10.040000    42.618191     0.023464    43.681286    43.549277 
  10.045000    43.821775     0.022820    43.668539    43.531285 
  10.050000    42.715465     0.023411    43.656118    43.513294 
  10.055000    44.708850     0.022367    43.644053    43.495304 
  10.060000    43.692480     0.022887    43.632375    43.477316 
  10.065000    43.335162     0.023076    43.621120    43.459329 
  10.070000    44.398399     0.022523    43.610327    43.441344 
  10.075000    43.804570     0.022829    43.600042    43.423360 
  10.080000    44.739569     0.022352    43.590316    43.405377 
  10.085000    43.612015     0.022929    43.581209    43.387396 
  10.090000    43.862465     0.022799    43.572788    43.369416 
  10.095000    44.295204     0.022576    43.565140    43.351438 
  10.100000    43.526408     0.022975    43.558381    43.333462 
  10.105000    44.002736     0.022726    43.552709    43.315486 
  10.110000    42.994924     0.023259    43.548527    43.297513 
  10.115000    44.462374     0.022491    43.546743    43.279541 
  10.120000    43.908699     0.022775    43.549335    43.261570 
  10.125000    43.617179     0.022927    43.560192    43.243601 
  10.130000    44.175342     0.022637    43.585900    43.225634 
  10.135000    42.917981     0.023300    43.635554    43.207668 
  10.140000    44.781985     0.022330    43.718389    43.189703 
  10.145000    42.162713     0.023718    43.838702    43.171741 
  10.150000    44.841081     0.022301    43.989814    43.153780 
  10.155000    45.001180     0.022222    44.151528    43.135820 
  10.160000    43.707566     0.022879    44.296390    43.117862 
  10.165000    44.941505     0.022251    44.407208    43.099906 
  10.170000    43.026962     0.023241    44.501714    43.081952 
  10.175000    44.499302     0.022472    44.650686    43.063999 
  10.180000    45.732740     0.021866    44.971069    43.046048 
  10.185000    45.455160     0.022000    45.583824    43.028098 
  10.190000    45.985572     0.021746    46.541614    43.010150 
  10.195000    46.792763     0.021371    47.754870    42.992204 
  10.200000    49.547830     0.020183    48.967845    42.974260 
  10.205000    48.929852     0.020437    49.828630    42.956317 
  10.210000    48.450682     0.020640    50.047378    42.938376 
  10.215000    49.418363     0.020235    49.561279    42.920437 
  10.220000    48.251683     0.020725    48.572933    42.902500 
  10.225000    47.840028     0.020903    47.425793    42.884564 
  10.230000    46.865065     0.021338    46.432957    42.866631 
  10.235000    47.210193     0.021182    45.771712    42.848699 
  10.240000    46.444906     0.021531    45.476047    42.830769 
  10.245000    45.224595     0.022112    45.496290    42.812840 
  10.250000    45.829204     0.021820    45.774801    42.794914 
  10.255000    46.269700     0.021612    46.315238    42.776989 
  10.260000    47.862383     0.020893    47.277061    42.759067 
  10.265000    48.448286     0.020641    49.159513    42.741146 
  10.270000    55.232247     0.018105    53.118225    42.723227 
  10.275000    64.917161     0.015404    61.263951    42.705310 
  10.280000    79.857491     0.012522    76.469382    42.687394 
  10.285000   107.507169     0.009302   101.069533    42.669481 
  10.290000   148.052052     0.006754   134.452153    42.651570 
  10.295000   189.607853     0.005274   170.764682    42.633660 
  10.300000   219.538243     0.004555   198.606776    42.615753 
  10.305000   224.106788     0.004462   205.253479    42.597848 
  10.310000   204.627990     0.004887   187.019838    42.579944 
  10.315000   166.028036     0.006023   153.350949    42.562043 
  10.320000   121.057386     0.008261   117.305017    42.544143 
  10.325000    89.708000     0.011147    87.763575    42.526246 
  10.330000    69.340891     0.014422    67.839087    42.508350 
  10.335000    56.037096     0.017845    56.381292    42.490457 
  10.340000    52.326710     0.019111    50.547561    42.472565 
  10.345000    51.065003     0.019583    47.749366    42.454676 
  10.350000    47.053696     0.021252    46.353609    42.436789 
  10.355000    48.073149     0.020802    45.552837    42.418904 
  10.360000    47.507871     0.021049    45.012037    42.401020 
  10.365000    45.483558     0.021986    44.604507    42.383139 
  10.370000    43.467433     0.023006    44.280184    42.365261 
  10.375000    43.208310     0.023144    44.014961    42.347384 
  10.380000    42.651162     0.023446    43.794285    42.329509 
  10.385000    44.060921     0.022696    43.608108    42.311637 
  10.390000    43.256301     0.023118    43.449095    42.293766 
  10.395000    43.055143     0.023226    43.311752    42.275898 
  10.400000    42.930198     0.023294    43.191894    42.258032 
  10.405000    43.052144     0.023228    43.086295    42.240168 
  10.410000    43.647535     0.022911    42.992433    42.222307 
  10.415000    43.218598     0.023138    42.908317    42.204447 
  10.420000    42.028130     0.023794    42.832359    42.186590 
  10.425000    43.068603     0.023219    42.763280    42.168735 
  10.430000    43.529008     0.022973    42.700041    42.150882 
  10.435000    44.026880     0.022713    42.641790    42.133032 
  10.440000    41.655633     0.024006    42.587826    42.115183 
  10.445000    43.207426     0.023144    42.537566    42.097337 
  10.450000    41.765753     0.023943    42.490523    42.079494 
  10.455000    43.107279     0.023198    42.446286    42.061652 
  10.460000    41.012616     0.024383    42.404509    42.043813 
  10.465000    40.963037     0.024412    42.364896    42.025977 
  10.470000    41.964280     0.023830    42.327195    42.008142 
  10.475000    41.844032     0.023898    42.291191    41.990310 
  10.480000    42.710478     0.023413    42.256695    41.972480 
  10.485000    41.835454     0.023903    42.223547    41.954653 
  10.490000    41.500475     0.024096    42.191605    41.936828 
  10.495000    42.216651     0.023687    42.160748    41.919005 
  10.500000    40.948043     0.024421    42.130867    41.901185 
  10.505000    40.889180     0.024456    42.101867    41.883367 
  10.510000    42.167284     0.023715    42.073666    41.865552 
  10.515000    42.532538     0.023511    42.046306    41.847739 
  10.520000    42.749920     0.023392    42.019490    41.829928 
  10.525000    40.750395     0.024540    41.993276    41.812120 
  10.530000    43.168668     0.023165    41.967611    41.794314 
  10.535000    41.790733     0.023929    41.942449    41.776511 
  10.540000    41.628903     0.024022    41.917748    41.758710 
  10.545000    42.879519     0.023321    41.893472    41.740912 
  10.550000    42.239625     0.023674    41.869586    41.723116 
  10.555000    41.645368     0.024012    41.846060    41.705323 
  10.560000    42.848802     0.023338    41.822867    41.687532 
  10.565000    41.961825     0.023831    41.799982    41.669744 
  10.570000    42.362897     0.023606    41.777383    41.651958 
  10.575000    41.234496     0.024252    41.755048    41.634175 
  10.580000    41.733366     0.023962    41.732959    41.616394 
  10.585000    41.057235     0.024356    41.711099    41.598616 
  10.590000    41.856601     0.023891    41.689453    41.580841 
  10.595000    40.715487     0.024561    41.668006    41.563068 
  10.600000    42.517323     0.023520    41.646745    41.545297 
  10.605000    42.377536     0.023597    41.625659    41.527530 
  10.610000    41.218009     0.024261    41.604735    41.509765 
  10.615000    40.505828     0.024688    41.583965    41.492002 
  10.620000    41.894790     0.023869    41.563338    41.474242 
  10.625000    41.119988     0.024319    41.542846    41.456485 
  10.630000    41.639051     0.024016    41.522481    41.438731 
  10.635000    42.001200     0.023809    41.502235    41.420979 
  10.640000    41.809228     0.023918    41.482102    41.403230 
  10.645000    42.279297     0.023652    41.462076    41.385483 
  10.650000    41.417799     0.024144    41.442149    41.367740 
  10.655000    42.284371     0.023649    41.422318    41.349998 
  10.660000    41.343387     0.024188    41.402577    41.332260 
  10.665000    41.824519     0.023909    41.382921    41.314524 
  10.670000    41.455958     0.024122    41.363345    41.296792 
  10.675000    41.409480     0.024149    41.343846    41.279061 
  10.680000    40.387791     0.024760    41.324419    41.261334 
  10.685000    40.939984     0.024426    41.305061    41.243610 
  10.690000    41.339938     0.024190    41.285769    41.225888 
  10.695000    41.655972     0.024006    41.266540    41.208169 
  10.700000    41.714231     0.023973    41.247370    41.190452 
  10.705000    40.988336     0.024397    41.228257    41.172739 
  10.710000    41.483006     0.024106    41.209197    41.155028 
  10.715000    42.220937     0.023685    41.190190    41.137321 
  10.720000    40.147584     0.024908    41.171231    41.119616 
  10.725000    41.871565     0.023883    41.152320    41.101914 
  10.730000    41.316138     0.024204    41.133454    41.084214 
  10.735000    40.389620     0.024759    41.114631    41.066518 
  10.740000    40.892420     0.024454    41.095849    41.048824 
  10.745000    40.882298     0.024460    41.077107    41.031134 
  10.750000    42.387533     0.023592    41.058403    41.013446 
  10.755000    41.020398     0.024378    41.039736    40.995761 
  10.760000    41.216086     0.024262    41.021103    40.978079 
  10.765000    41.415262     0.024146    41.002505    40.960400 
  10.770000    41.286663     0.024221    40.983938    40.942724 
  10.775000    40.393021     0.024757    40.965403    40.925051 
  10.780000    40.745539     0.024543    40.946897    40.907381 
  10.785000    40.765325     0.024531    40.928421    40.889714 
  10.790000    40.944497     0.024423    40.909972    40.872050 
  10.795000    41.620277     0.024027    40.891550    40.854389 
  10.800000    41.147355     0.024303    40.873154    40.836730 
  10.805000    40.230148     0.024857    40.854783    40.819075 
  10.810000    41.747366     0.023954    40.836436    40.801423 
  10.815000    41.002938     0.024388    40.818113    40.783774 
  10.820000    40.996884     0.024392    40.799812    40.766128 
  10.825000    42.094266     0.023756    40.781532    40.748484 
  10.830000    41.642255     0.024014    40.763274    40.730844 
  10.835000    39.793224     0.025130    40.745037    40.713207 
  10.840000    40.697493     0.024572    40.726819    40.695573 
  10.845000    41.323599     0.024199    40.708620    40.677943 
  10.850000    41.386428     0.024163    40.690441    40.660315 
  10.855000    41.297770     0.024214    40.672279    40.642690 
  10.860000    40.765552     0.024531    40.654134    40.625069 
  10.865000    40.604501     0.024628    40.636007    40.607450 
  10.870000    41.107224     0.024327    40.617897    40.589835 
  10.875000    39.891481     0.025068    40.599802    40.572223 
  10.880000    41.061630     0.024354    40.581724    40.554614 
  10.885000    40.601735     0.024629    40.563660    40.537008 
  10.890000    41.470784     0.024113    40.577302    40.519405 
  10.895000    42.202363     0.023695    40.559499    40.501805 
  10.900000    42.155475     0.023722    40.541713    40.484209 
  10.905000    41.290753     0.024218    40.523943    40.466616 
  10.910000    40.365692     0.024774    40.506190    40.449026 
  10.915000    40.729872     0.024552    40.488452    40.431439 
  10.920000    40.822881     0.024496    40.470730    40.413856 
  10.925000    40.625206     0.024615    40.453023    40.396275 
  10.930000    40.749757     0.024540    40.435331    40.378698 
  10.935000    40.750298     0.024540    40.417654    40.361124 
  10.940000    42.259909     0.023663    40.399991    40.343554 
  10.945000    39.886100     0.025071    40.382343    40.325986 
  10.950000    41.016460     0.024380    40.364709    40.308422 
  10.955000    40.873531     0.024466    40.347089    40.290862 
  10.960000    40.498936     0.024692    40.329482    40.273304 
  10.965000    40.090731     0.024943    40.311890    40.255750 
  10.970000    40.711829     0.024563    40.294310    40.238199 
  10.975000    40.820533     0.024497    40.276744    40.220652 
  10.980000    40.369875     0.024771    40.259192    40.203107 
  10.985000    41.888571     0.023873    40.241652    40.185566 
  10.990000    40.171831     0.024893    40.224125    40.168029 
  10.995000    40.549640     0.024661    40.206611    40.150495 
  11.000000    41.280467     0.024225    40.189110    40.132964 
  11.005000    40.619208     0.024619    40.171622    40.115436 
  11.010000    40.421123     0.024740    40.154146    40.097912 
  11.015000    39.457569     0.025344    40.136682    40.080392 
  11.020000    41.266639     0.024233    40.119231    40.062875 
  11.025000    40.182412     0.024887    40.101792    40.045361 
  11.030000    40.664249     0.024592    40.084365    40.027850 
  11.035000    40.867024     0.024470    40.066950    40.010343 
  11.040000    38.782788     0.025785    40.049548    39.992840 
  11.045000    39.703619     0.025187    40.032157    39.975340 
  11.050000    41.356209     0.024180    40.014778    39.957843 
  11.055000    39.413795     0.025372    39.997412    39.940350 
  11.060000    39.369398     0.025400    39.980057    39.922860 
  11.065000    40.870731     0.024467    39.962714    39.905374 
  11.070000    40.170985     0.024894    39.945383    39.887891 
  11.075000    39.805598     0.025122    39.928064    39.870412 
  11.080000    39.401458     0.025380    39.910757    39.852936 
  11.085000    40.426300     0.024736    39.893461    39.835464 
  11.090000    41.392091     0.024159    39.876178    39.817995 
  11.095000    40.465077     0.024713    39.858906    39.800530 
  11.100000    39.279214     0.025459    39.841646    39.783068 
  11.105000    40.527897     0.024674    39.824397    39.765610 
  11.110000    39.607704     0.025248    39.807161    39.748155 
  11.115000    40.682458     0.024581    39.789936    39.730704 
  11.120000    39.509754     0.025310    39.772724    39.713257 
  11.125000    39.773498     0.025142    39.755523    39.695813 
  11.130000    40.391771     0.024758    39.738334    39.678373 
  11.135000    41.064841     0.024352    39.721157    39.660936 
  11.140000    41.178837     0.024284    39.703992    39.643503 
  11.145000    40.133242     0.024917    39.686840    39.626074 
  11.150000    39.543839     0.025288    39.669699    39.608648 
  11.155000    39.289264     0.025452    39.652570    39.591226 
  11.160000    40.934228     0.024429    39.635454    39.573808 
  11.165000    39.738712     0.025164    39.618350    39.556393 
  11.170000    39.423734     0.025365    39.601258    39.538982 
  11.175000    39.407580     0.025376    39.584178    39.521574 
  11.180000    39.915583     0.025053    39.567111    39.504170 
  11.185000    40.979544     0.024402    39.550057    39.486770 
  11.190000    40.004397     0.024997    39.533015    39.469374 
  11.195000    39.541719     0.025290    39.515986    39.451981 
  11.200000    38.186842     0.026187    39.498970    39.434592 
  11.205000    40.538334     0.024668    39.481966    39.417207 
  11.210000    40.675922     0.024585    39.464976    39.399825 
  11.215000    40.379417     0.024765    39.447999    39.382447 
  11.220000    40.705719     0.024567    39.431035    39.365073 
  11.225000    40.162507     0.024899    39.414084    39.347703 
  11.230000    41.384541     0.024164    39.397147    39.330336 
  11.235000    38.603900     0.025904    39.380223    39.312973 
  11.240000    41.107255     0.024327    39.363313    39.295614 
  11.245000    40.861899     0.024473    39.346417    39.278259 
  11.250000    39.450706     0.025348    39.329534    39.260908 
  11.255000    40.073118     0.024954    39.312666    39.243560 
  11.260000    39.620480     0.025239    39.295812    39.226216 
  11.265000    39.123596     0.025560    39.278972    39.208876 
  11.270000    40.292104     0.024819    39.262147    39.191540 
  11.275000    39.139725     0.025549    39.245337    39.174208 
  11.280000    40.540216     0.024667    39.228542    39.156879 
  11.285000    38.720592     0.025826    39.211761    39.139554 
  11.290000    39.692929     0.025193    39.194996    39.122234 
  11.295000    40.822706     0.024496    39.178247    39.104917 
  11.300000    39.737033     0.025165    39.161513    39.087604 
  11.305000    38.904574     0.025704    39.144794    39.070295 
  11.310000    39.400541     0.025380    39.128092    39.052989 
  11.315000    39.074931     0.025592    39.111406    39.035688 
  11.320000    38.728679     0.025821    39.094737    39.018391 
  11.325000    39.709075     0.025183    39.078084    39.001097 
  11.330000    41.189589     0.024278    39.061448    38.983807 
  11.335000    40.582169     0.024641    39.044830    38.966522 
  11.340000    38.177217     0.026194    39.028228    38.949240 
  11.345000    39.989215     0.025007    39.011645    38.931962 
  11.350000    39.464321     0.025339    38.995079    38.914688 
  11.355000    39.700533     0.025189    38.978532    38.897419 
  11.360000    37.440381     0.026709    38.962003    38.880153 
  11.365000    39.113178     0.025567    38.945493    38.862891 
  11.370000    37.401453     0.026737    38.929002    38.845633 
  11.375000    39.039380     0.025615    38.912530    38.828379 
  11.380000    39.351141     0.025412    38.896079    38.811129 
  11.385000    38.614950     0.025897    38.879647    38.793883 
  11.390000    39.079928     0.025589    38.863235    38.776641 
  11.395000    38.334363     0.026086    38.846845    38.759403 
  11.400000    39.639024     0.025228    38.830475    38.742170 
  11.405000    40.043798     0.024973    38.814127    38.724940 
  11.410000    39.199027     0.025511    38.797801    38.707714 
  11.415000    39.356175     0.025409    38.781498    38.690493 
  11.420000    39.620016     0.025240    38.765216    38.673275 
  11.425000    38.629070     0.025887    38.748959    38.656061 
  11.430000    38.720791     0.025826    38.732724    38.638852 
  11.435000    38.465490     0.025997    38.716514    38.621647 
  11.440000    39.306743     0.025441    38.700328    38.604445 
  11.445000    39.079789     0.025589    38.684167    38.587248 
  11.450000    38.172942     0.026197    38.668032    38.570055 
  11.455000    39.278419     0.025459    38.651923    38.552866 
  11.460000    39.592106     0.025258    38.635840    38.535682 
  11.465000    37.574847     0.026614    38.619784    38.518501 
  11.470000    39.417647     0.025369    38.603756    38.501325 
  11.475000    39.947113     0.025033    38.587757    38.484152 
  11.480000    37.836912     0.026429    38.571786    38.466984 
  11.485000    38.469537     0.025995    38.555845    38.449820 
  11.490000    39.431926     0.025360    38.539934    38.432660 
  11.495000    39.225952     0.025493    38.524054    38.415505 
  11.500000    38.120138     0.026233    38.508205    38.398353 
  11.505000    39.642611     0.025225    38.492319    38.381206 
  11.510000    37.937280     0.026359    38.476529    38.364063 
  11.515000    39.177403     0.025525    38.460780    38.346924 
  11.520000    37.531258     0.026644    38.445066    38.329790 
  11.525000    40.818759     0.024499    38.429388    38.312659 
  11.530000    38.603154     0.025905    38.413746    38.295533 
  11.535000    39.128417     0.025557    38.398142    38.278411 
  11.540000    39.962107     0.025024    38.382576    38.261294 
  11.545000    37.685937     0.026535    38.367049    38.244180 
  11.550000    38.362544     0.026067    38.351563    38.227071 
  11.555000    38.787786     0.025781    38.336118    38.209966 
  11.560000    37.749948     0.026490    38.320716    38.192866 
  11.565000    39.112548     0.025567    38.305357    38.175769 
  11.570000    39.229650     0.025491    38.290043    38.158677 
  11.575000    38.863327     0.025731    38.274776    38.141590 
  11.580000    38.978857     0.025655    38.259556    38.124506 
  11.585000    37.795269     0.026458    38.244385    38.107427 
  11.590000    38.103464     0.026244    38.229265    38.090352 
  11.595000    36.152627     0.027661    38.214196    38.073282 
  11.600000    38.822655     0.025758    38.199181    38.056216 
  11.605000    38.351264     0.026075    38.184221    38.039154 
  11.610000    37.392849     0.026743    38.169318    38.022097 
  11.615000    38.577413     0.025922    38.154473    38.005044 
  11.620000    38.786636     0.025782    38.139690    37.987995 
  11.625000    38.445513     0.026011    38.124968    37.970951 
  11.630000    38.810634     0.025766    38.110312    37.953911 
  11.635000    37.995435     0.026319    38.095722    37.936876 
  11.640000    39.710443     0.025182    38.081202    37.919845 
  11.645000    39.417248     0.025370    38.066754    37.902818 
  11.650000    38.250546     0.026143    38.052380    37.885796 
  11.655000    38.821768     0.025759    38.033243    37.868778 
  11.660000    37.774438     0.026473    38.019062    37.851764 
  11.665000    38.635863     0.025883    38.004965    37.834756 
  11.670000    38.921118     0.025693    37.990953    37.817751 
  11.675000    39.506543     0.025312    37.977032    37.800751 
  11.680000    39.741314     0.025163    37.963205    37.783755 
  11.685000    38.995761     0.025644    37.949475    37.766764 
  11.690000    37.757270     0.026485    37.935848    37.749777 
  11.695000    38.857910     0.025735    37.922329    37.732795 
  11.700000    39.615449     0.025243    37.908921    37.715817 
  11.705000    37.909177     0.026379    37.895632    37.698844 
  11.710000    38.140098     0.026219    37.882467    37.681875 
  11.715000    39.090255     0.025582    37.869433    37.664911 
  11.720000    39.020695     0.025627    37.856537    37.647951 
  11.725000    38.236578     0.026153    37.843788    37.630996 
  11.730000    38.487435     0.025983    37.831194    37.614045 
  11.735000    37.541744     0.026637    37.818766    37.597099 
  11.740000    39.561149     0.025277    37.806514    37.580158 
  11.745000    39.669283     0.025208    37.794453    37.563220 
  11.750000    38.697252     0.025842    37.782596    37.546288 
  11.755000    38.006727     0.026311    37.770960    37.529360 
  11.760000    38.707149     0.025835    37.759564    37.512436 
  11.765000    38.846155     0.025743    37.748431    37.495518 
  11.770000    39.328966     0.025427    37.737587    37.478603 
  11.775000    38.221778     0.026163    37.727062    37.461694 
  11.780000    37.335540     0.026784    37.716895    37.444789 
  11.785000    38.343570     0.026080    37.707131    37.427888 
  11.790000    39.408018     0.025376    37.697823    37.410992 
  11.795000    38.357585     0.026070    37.689043    37.394101 
  11.800000    37.464604     0.026692    37.680874    37.377214 
  11.805000    38.902619     0.025705    37.673427    37.360332 
  11.810000    38.062024     0.026273    37.666843    37.343455 
  11.815000    38.417979     0.026029    37.661310    37.326582 
  11.820000    39.528174     0.025298    37.657081    37.309714 
  11.825000    37.933160     0.026362    37.654521    37.292851 
  11.830000    38.169510     0.026199    37.654235    37.275992 
  11.835000    38.619708     0.025894    37.657465    37.259138 
  11.840000    36.982362     0.027040    37.667273    37.242288 
  11.845000    39.070651     0.025595    37.691492    37.225444 
  11.850000    39.871190     0.025081    37.748369    37.208604 
  11.855000    39.202065     0.025509    37.873687    37.191768 
  11.860000    39.781747     0.025137    38.122615    37.174937 
  11.865000    41.022186     0.024377    38.554073    37.158112 
  11.870000    42.938557     0.023289    39.190200    37.141290 
  11.875000    45.294500     0.022078    39.964043    37.124474 
  11.880000    46.657829     0.021433    40.688130    37.107662 
  11.885000    49.215135     0.020319    41.084529    37.090855 
  11.890000    46.425582     0.021540    40.946831    37.074053 
  11.895000    45.165418     0.022141    40.347516    37.057255 
  11.900000    42.961055     0.023277    39.557163    37.040462 
  11.905000    42.948218     0.023284    38.821139    37.023674 
  11.910000    40.547622     0.024662    38.268726    37.006891 
  11.915000    40.763976     0.024531    37.918691    36.990112 
  11.920000    38.740649     0.025813    37.725105    36.973338 
  11.925000    38.304426     0.026107    37.627334    36.956570 
  11.930000    38.068844     0.026268    37.578869    36.939805 
  11.935000    40.136344     0.024915    37.553076    36.923046 
  11.940000    37.360591     0.026766    37.537573    36.906291 
  11.945000    39.609865     0.025246    37.527372    36.889542 
  11.950000    38.555225     0.025937    37.520564    36.872797 
  11.955000    37.572745     0.026615    37.516356    36.856057 
  11.960000    37.791390     0.026461    37.514351    36.839321 
  11.965000    38.251965     0.026142    37.514319    36.822591 
  11.970000    38.163643     0.026203    37.516117    36.805865 
  11.975000    38.992646     0.025646    37.519666    36.789145 
  11.980000    37.952722     0.026349    37.524928    36.772429 
  11.985000    38.520065     0.025960    37.531902    36.755718 
  11.990000    36.939553     0.027071    37.540613    36.739011 
  11.995000    38.365949     0.026065    37.551111    36.722310 
  12.000000    35.917883     0.027841    37.563467    36.705614 
  12.005000    39.765885     0.025147    37.577772    36.688922 
  12.010000    38.939885     0.025681    37.594135    36.672236 
  12.015000    38.406479     0.026037    37.612684    36.655554 
  12.020000    36.229589     0.027602    37.633566    36.638877 
  12.025000    37.730553     0.026504    37.656951    36.622205 
  12.030000    38.929323     0.025688    37.683027    36.605538 
  12.035000    37.491320     0.026673    37.712011    36.588876 
  12.040000    38.756635     0.025802    37.744142    36.572219 
  12.045000    39.420859     0.025367    37.779690    36.555567 
  12.050000    38.379147     0.026056    37.818961    36.538920 
  12.055000    38.418126     0.026029    37.862295    36.522277 
  12.060000    39.126633     0.025558    37.910077    36.505640 
  12.065000    38.166459     0.026201    37.962740    36.489007 
  12.070000    38.653315     0.025871    38.020773    36.472380 
  12.075000    38.417679     0.026030    38.084730    36.455758 
  12.080000    39.513164     0.025308    38.155241    36.439140 
  12.085000    40.133861     0.024917    38.233021    36.422528 
  12.090000    39.600117     0.025252    38.318888    36.405920 
  12.095000    39.229102     0.025491    38.413780    36.389318 
  12.100000    39.509921     0.025310    38.518774    36.372720 
  12.105000    38.637177     0.025882    38.635115    36.356128 
  12.110000    39.597716     0.025254    38.764244    36.339540 
  12.115000    39.704010     0.025186    38.907842    36.322958 
  12.120000    39.903709     0.025060    39.067872    36.306380 
  12.125000    40.830276     0.024492    39.246641    36.289808 
  12.130000    39.464245     0.025339    39.446877    36.273241 
  12.135000    41.070223     0.024349    39.671819    36.256678 
  12.140000    41.120750     0.024319    39.925339    36.240121 
  12.145000    41.574376     0.024053    40.212093    36.223569 
  12.150000    41.555153     0.024064    40.537723    36.207022 
  12.155000    41.817772     0.023913    40.909108    36.190480 
  12.160000    42.833676     0.023346    41.334709    36.173943 
  12.165000    42.249166     0.023669    41.825021    36.157411 
  12.170000    42.641312     0.023451    42.393179    36.140884 
  12.175000    43.325982     0.023081    43.055790    36.124363 
  12.180000    43.349224     0.023068    43.834081    36.107846 
  12.185000    44.180425     0.022634    44.755505    36.091334 
  12.190000    45.831373     0.021819    45.856056    36.074828 
  12.195000    46.445348     0.021531    47.183676    36.058327 
  12.200000    48.670930     0.020546    48.803930    36.041831 
  12.205000    49.859378     0.020056    50.811706    36.025340 
  12.210000    53.072891     0.018842    53.363346    36.008854 
  12.215000    57.107201     0.017511    56.777239    35.992373 
  12.220000    62.818372     0.015919    61.832281    35.975897 
  12.225000    72.729347     0.013750    70.516059    35.959427 
  12.230000    93.282726     0.010720    87.480530    35.942962 
  12.235000   127.607010     0.007837   121.937151    35.926501 
  12.240000   194.090994     0.005152   188.316639    35.910047 
  12.245000   320.524935     0.003120   302.525124    35.893597 
  12.250000   484.872682     0.002062   471.624907    35.877152 
  12.255000   676.029763     0.001479   679.952524    35.860713 
  12.260000   857.838665     0.001166   879.992918    35.844278 
  12.265000   943.274434     0.001060   998.231337    35.827849 
  12.270000   909.636766     0.001099   974.980148    35.811426 
  12.275000   756.439754     0.001322   823.108546    35.795007 
  12.280000   572.151002     0.001748   613.470077    35.778594 
  12.285000   377.942997     0.002646   413.721713    35.762185 
  12.290000   241.657696     0.004138   261.210724    35.745782 
  12.295000   167.538607     0.005969   163.191926    35.729385 
  12.300000   120.155705     0.008323   108.420433    35.712992 
  12.305000   100.444722     0.009956    80.654647    35.696605 
  12.310000    84.363858     0.011853    66.952523    35.680223 
  12.315000    75.266495     0.013286    59.693121    35.663846 
  12.320000    69.941836     0.014298    55.246630    35.647475 
  12.325000    63.435578     0.015764    52.118640    35.631108 
  12.330000    60.326627     0.016576    49.725318    35.614747 
  12.335000    58.226416     0.017174    47.817181    35.598392 
  12.340000    53.692523     0.018625    46.262864    35.582041 
  12.345000    51.629132     0.019369    44.978524    35.565696 
  12.350000    50.177220     0.019929    43.904876    35.549356 
  12.355000    45.861010     0.021805    42.998136    35.533022 
  12.360000    47.469827     0.021066    42.225253    35.516692 
  12.365000    45.767928     0.021849    41.560905    35.500368 
  12.370000    43.554069     0.022960    40.985440    35.484050 
  12.375000    43.567790     0.022953    40.483428    35.467736 
  12.380000    41.593365     0.024042    40.042628    35.451428 
  12.385000    39.963540     0.025023    39.653230    35.435126 
  12.390000    41.767867     0.023942    39.307303    35.418828 
  12.395000    41.895046     0.023869    38.998381    35.402536 
  12.400000    40.328093     0.024797    38.721153    35.386250 
  12.405000    39.921996     0.025049    38.471222    35.369969 
  12.410000    39.907452     0.025058    38.244926    35.353693 
  12.415000    38.271974     0.026129    38.039193    35.337422 
  12.420000    38.970725     0.025660    37.851436    35.321157 
  12.425000    39.894491     0.025066    37.679459    35.304897 
  12.430000    39.731777     0.025169    37.521390    35.288642 
  12.435000    40.267194     0.024834    37.375627    35.272393 
  12.440000    38.387947     0.026050    37.240792    35.256150 
  12.445000    37.773434     0.026474    37.115692    35.239911 
  12.450000    39.130078     0.025556    36.999296    35.223678 
  12.455000    38.826491     0.025756    36.890701    35.207451 
  12.460000    38.985180     0.025651    36.789121    35.191229 
  12.465000    38.019052     0.026303    36.693867    35.175012 
  12.470000    38.474094     0.025992    36.604329    35.158801 
  12.475000    38.300954     0.026109    36.519973    35.142595 
  12.480000    38.167992     0.026200    36.440322    35.126395 
  12.485000    36.648264     0.027286    36.364956    35.110200 
  12.490000    37.625754     0.026578    36.293498    35.094010 
  12.495000    36.848832     0.027138    36.225613    35.077826 
  12.500000    38.925902     0.025690    36.161002    35.061647 
  12.505000    38.472939     0.025992    36.099394    35.045474 
  12.510000    36.997913     0.027029    36.040547    35.029306 
  12.515000    37.357705     0.026768    35.984244    35.013144 
  12.520000    38.474142     0.025991    35.930288    34.996987 
  12.525000    36.500780     0.027397    35.878499    34.980836 
  12.530000    37.580786     0.026609    35.828717    34.964690 
  12.535000    36.326647     0.027528    35.780794    34.948550 
  12.540000    37.163842     0.026908    35.734597    34.932415 
  12.545000    36.316000     0.027536    35.690004    34.916285 
  12.550000    38.084182     0.026258    35.646904    34.900161 
  12.555000    36.344704     0.027514    35.605194    34.884043 
  12.560000    37.538275     0.026639    35.564783    34.867930 
  12.565000    36.387761     0.027482    35.525584    34.851823 
  12.570000    35.969580     0.027801    35.487518    34.835721 
  12.575000    36.678768     0.027264    35.450515    34.819624 
  12.580000    35.937765     0.027826    35.414506    34.803534 
  12.585000    36.377225     0.027490    35.379430    34.787448 
  12.590000    36.036889     0.027749    35.345232    34.771369 
  12.595000    35.605937     0.028085    35.311858    34.755294 
  12.600000    36.285316     0.027559    35.279259    34.739226 
  12.605000    37.265684     0.026834    35.247392    34.723163 
  12.610000    36.019522     0.027763    35.216213    34.707105 
  12.615000    36.949617     0.027064    35.185685    34.691053 
  12.620000    35.359411     0.028281    35.155770    34.675007 
  12.625000    35.559628     0.028122    35.126437    34.658966 
  12.630000    37.313580     0.026800    35.097652    34.642931 
  12.635000    35.526123     0.028148    35.069387    34.626901 
  12.640000    34.861717     0.028685    35.041615    34.610877 
  12.645000    35.997699     0.027780    35.014310    34.594858 
  12.650000    35.732966     0.027985    34.987448    34.578845 
  12.655000    36.822482     0.027157    34.961008    34.562838 
  12.660000    36.729745     0.027226    34.934967    34.546836 
  12.665000    36.066699     0.027726    34.909307    34.530840 
  12.670000    36.674430     0.027267    34.884008    34.514850 
  12.675000    36.001282     0.027777    34.859055    34.498865 
  12.680000    36.110046     0.027693    34.834430    34.482886 
  12.685000    36.588606     0.027331    34.810118    34.466912 
  12.690000    35.946120     0.027819    34.786105    34.450944 
  12.695000    34.894932     0.028657    34.762377    34.434982 
  12.700000    36.842920     0.027142    34.738921    34.419025 
  12.705000    35.414776     0.028237    34.715726    34.403074 
  12.710000    35.619906     0.028074    34.692779    34.387129 
  12.715000    36.006587     0.027773    34.670071    34.371189 
  12.720000    35.928955     0.027833    34.647591    34.355255 
  12.725000    35.280748     0.028344    34.625329    34.339327 
  12.730000    34.914915     0.028641    34.603276    34.323404 
  12.735000    34.685830     0.028830    34.581424    34.307487 
  12.740000    35.782835     0.027946    34.559765    34.291575 
  12.745000    36.328300     0.027527    34.538290    34.275670 
  12.750000    35.316546     0.028315    34.516992    34.259770 
  12.755000    36.944433     0.027068    34.495865    34.243875 
  12.760000    35.023380     0.028552    34.474902    34.227987 
  12.765000    36.076195     0.027719    34.454096    34.212104 
  12.770000    34.000285     0.029412    34.433442    34.196227 
  12.775000    35.135407     0.028461    34.412933    34.180355 
  12.780000    34.081486     0.029341    34.392565    34.164489 
  12.785000    36.414665     0.027461    34.372331    34.148629 
  12.790000    34.705117     0.028814    34.352229    34.132775 
  12.795000    34.534960     0.028956    34.332251    34.116927 
  12.800000    35.524587     0.028150    34.312395    34.101084 
  12.805000    35.254143     0.028365    34.292656    34.085247 
  12.810000    34.735023     0.028789    34.273030    34.069415 
  12.815000    36.267753     0.027573    34.253512    34.053590 
  12.820000    34.865551     0.028682    34.234100    34.037770 
  12.825000    34.998335     0.028573    34.214790    34.021956 
  12.830000    34.565345     0.028931    34.195578    34.006147 
  12.835000    36.283888     0.027560    34.176460    33.990345 
  12.840000    34.009062     0.029404    34.157435    33.974548 
  12.845000    34.338629     0.029122    34.138499    33.958757 
  12.850000    34.108348     0.029318    34.119650    33.942971 
  12.855000    34.048149     0.029370    34.100883    33.927192 
  12.860000    34.192611     0.029246    34.082198    33.911418 
  12.865000    34.111389     0.029316    34.063591    33.895650 
  12.870000    35.166984     0.028436    34.045060    33.879888 
  12.875000    33.759047     0.029622    34.026603    33.864132 
  12.880000    35.672350     0.028033    34.008217    33.848381 
  12.885000    35.195269     0.028413    33.989900    33.832637 
  12.890000    34.902822     0.028651    33.971651    33.816898 
  12.895000    33.889928     0.029507    33.953468    33.801165 
  12.900000    35.329236     0.028305    33.935348    33.785437 
  12.905000    34.218986     0.029224    33.917290    33.769716 
  12.910000    35.825385     0.027913    33.899291    33.754000 
  12.915000    34.603695     0.028899    33.881352    33.738290 
  12.920000    34.881613     0.028668    33.863469    33.722587 
  12.925000    34.143831     0.029288    33.845641    33.706888 
  12.930000    35.876930     0.027873    33.827867    33.691196 
  12.935000    33.815668     0.029572    33.810145    33.675510 
  12.940000    34.380489     0.029086    33.792674    33.659829 
  12.945000    35.178300     0.028427    33.775054    33.644155 
  12.950000    34.629576     0.028877    33.757483    33.628486 
  12.955000    34.354016     0.029109    33.739959    33.612823 
  12.960000    35.139474     0.028458    33.722481    33.597166 
  12.965000    34.021547     0.029393    33.705048    33.581514 
  12.970000    34.263456     0.029186    33.687659    33.565869 
  12.975000    34.158823     0.029275    33.670312    33.550230 
  12.980000    34.748418     0.028778    33.653007    33.534596 
  12.985000    34.604402     0.028898    33.635742    33.518968 
  12.990000    34.892853     0.028659    33.618518    33.503347 
  12.995000    34.192526     0.029246    33.601332    33.487731 
  13.000000    34.311043     0.029145    33.584184    33.472121 
  13.005000    34.983388     0.028585    33.567073    33.456517 
  13.010000    34.366894     0.029098    33.549998    33.440919 
  13.015000    33.897183     0.029501    33.532959    33.425326 
  13.020000    34.453999     0.029024    33.515955    33.409740 
  13.025000    33.536516     0.029818    33.498984    33.394160 
  13.030000    34.427670     0.029046    33.482047    33.378585 
  13.035000    34.024521     0.029391    33.465142    33.363017 
  13.040000    33.570977     0.029788    33.448269    33.347454 
  13.045000    34.563496     0.028932    33.431427    33.331897 
  13.050000    34.700712     0.028818    33.414615    33.316347 
  13.055000    33.443165     0.029901    33.397834    33.300802 
  13.060000    34.079547     0.029343    33.381081    33.285263 
  13.065000    34.010744     0.029402    33.364358    33.269730 
  13.070000    33.830628     0.029559    33.348846    33.254203 
  13.075000    33.559404     0.029798    33.332186    33.238682 
  13.080000    34.497051     0.028988    33.315554    33.223167 
  13.085000    33.682408     0.029689    33.298949    33.207658 
  13.090000    33.047327     0.030260    33.282370    33.192155 
  13.095000    33.932355     0.029470    33.265816    33.176658 
  13.100000    33.050113     0.030257    33.249288    33.161167 
  13.105000    33.500269     0.029851    33.232784    33.145682 
  13.110000    33.400124     0.029940    33.216305    33.130203 
  13.115000    32.845457     0.030446    33.199850    33.114730 
  13.120000    33.985997     0.029424    33.183418    33.099263 
  13.125000    33.918838     0.029482    33.167010    33.083801 
  13.130000    32.741009     0.030543    33.150624    33.068346 
  13.135000    33.947823     0.029457    33.134261    33.052897 
  13.140000    33.949270     0.029456    33.117919    33.037454 
  13.145000    34.451767     0.029026    33.101599    33.022017 
  13.150000    34.822326     0.028717    33.085301    33.006586 
  13.155000    34.002709     0.029409    33.069023    32.991161 
  13.160000    33.113271     0.030199    33.112167    32.975742 
  13.165000    34.269659     0.029180    33.096350    32.960329 
  13.170000    33.272034     0.030055    33.080557    32.944922 
  13.175000    34.729742     0.028794    33.064789    32.929521 
  13.180000    33.746547     0.029633    33.139852    32.914126 
  13.185000    34.636777     0.028871    33.124772    32.898737 
  13.190000    34.521284     0.028968    33.109723    32.883355 
  13.195000    34.526698     0.028963    33.094703    32.867978 
  13.200000    35.035506     0.028542    33.079714    32.852607 
  13.205000    34.685157     0.028831    33.064755    32.837243 
  13.210000    33.902614     0.029496    33.049826    32.821884 
  13.215000    34.563798     0.028932    33.034927    32.806532 
  13.220000    33.537600     0.029817    33.020058    32.791185 
  13.225000    34.308868     0.029147    33.005219    32.775845 
  13.230000    33.190314     0.030129    32.990409    32.760511 
  13.235000    33.221155     0.030101    32.975630    32.745183 
  13.240000    33.575882     0.029783    32.960880    32.729860 
  13.245000    33.212983     0.030109    32.946161    32.714545 
  13.250000    33.890377     0.029507    32.931471    32.699235 
  13.255000    33.226072     0.030097    32.916811    32.683931 
  13.260000    34.811101     0.028726    32.902065    32.668633 
  13.265000    35.029402     0.028547    32.887466    32.653342 
  13.270000    35.592681     0.028096    32.872896    32.638056 
  13.275000    35.317372     0.028315    32.858356    32.622777 
  13.280000    34.679131     0.028836    32.843847    32.607503 
  13.285000    35.301417     0.028327    32.829367    32.592236 
  13.290000    33.537431     0.029817    32.814918    32.576975 
  13.295000    33.798361     0.029587    32.800499    32.561720 
  13.300000    33.661957     0.029707    32.786110    32.546472 
  13.305000    33.927377     0.029475    32.771752    32.531229 
  13.310000    33.740267     0.029638    32.757424    32.515992 
  13.315000    33.227199     0.030096    32.743127    32.500762 
  13.320000    33.148356     0.030167    32.728861    32.485538 
  13.325000    34.284984     0.029167    32.714625    32.470320 
  13.330000    33.582939     0.029777    32.700421    32.455108 
  13.335000    32.507818     0.030762    32.686248    32.439902 
  13.340000    34.274484     0.029176    32.672107    32.424702 
  13.345000    32.084657     0.031168    32.657996    32.409509 
  13.350000    33.070301     0.030239    32.643918    32.394321 
  13.355000    33.364374     0.029972    32.629872    32.379140 
  13.360000    32.365891     0.030897    32.615857    32.363965 
  13.365000    33.634416     0.029731    32.601875    32.348796 
  13.370000    33.293335     0.030036    32.587926    32.333634 
  13.375000    32.250632     0.031007    32.574009    32.318477 
  13.380000    33.632757     0.029733    32.560125    32.303327 
  13.385000    32.703912     0.030577    32.546275    32.288183 
  13.390000    33.755042     0.029625    32.532458    32.273045 
  13.395000    34.237769     0.029208    32.518675    32.257913 
  13.400000    35.162493     0.028439    32.504925    32.242788 
  13.405000    35.818566     0.027918    32.491211    32.227668 
  13.410000    35.285116     0.028341    32.477530    32.212555 
  13.415000    34.641704     0.028867    32.463885    32.197448 
  13.420000    34.059160     0.029361    32.450275    32.182348 
  13.425000    33.911394     0.029489    32.436700    32.167253 
  13.430000    34.577898     0.028920    32.423161    32.152165 
  13.435000    33.624147     0.029741    32.409658    32.137083 
  13.440000    33.014476     0.030290    32.396192    32.122007 
  13.445000    33.472396     0.029875    32.382763    32.106937 
  13.450000    32.584773     0.030689    32.369371    32.091874 
  13.455000    32.590539     0.030684    32.356017    32.076817 
  13.460000    33.376252     0.029961    32.342701    32.061766 
  13.465000    33.650726     0.029717    32.329424    32.046721 
  13.470000    32.022336     0.031228    32.316185    32.031683 
  13.475000    32.347629     0.030914    32.302986    32.016650 
  13.480000    33.747290     0.029632    32.289826    32.001624 
  13.485000    32.599654     0.030675    32.276707    31.986605 
  13.490000    32.418192     0.030847    32.263629    31.971591 
  13.495000    32.404330     0.030860    32.250592    31.956584 
  13.500000    33.253919     0.030072    32.237596    31.941583 
  13.505000    33.300939     0.030029    32.224643    31.926588 
  13.510000    32.018205     0.031232    32.211733    31.911600 
  13.515000    31.848010     0.031399    32.198866    31.896618 
  13.520000    31.268524     0.031981    32.186043    31.881642 
  13.525000    32.439974     0.030826    32.173265    31.866672 
  13.530000    31.561062     0.031685    32.160532    31.851709 
  13.535000    32.388930     0.030875    32.147844    31.836752 
  13.540000    32.089785     0.031163    32.135203    31.821801 
  13.545000    32.074799     0.031177    32.122609    31.806856 
  13.550000    32.502746     0.030767    32.110062    31.791918 
  13.555000    32.955123     0.030344    32.097564    31.776986 
  13.560000    32.698320     0.030583    32.085115    31.762060 
  13.565000    31.789005     0.031457    32.072715    31.747141 
  13.570000    32.326810     0.030934    32.060367    31.732228 
  13.575000    31.915170     0.031333    32.048069    31.717321 
  13.580000    31.409612     0.031837    32.035824    31.702421 
  13.585000    32.242219     0.031015    32.023631    31.687527 
  13.590000    31.871338     0.031376    32.011492    31.672639 
  13.595000    32.121314     0.031132    31.999408    31.657757 
  13.600000    32.363770     0.030899    31.987379    31.642882 
  13.605000    31.565785     0.031680    31.975406    31.628013 
  13.610000    31.900330     0.031348    31.963491    31.613151 
  13.615000    33.152679     0.030163    31.951634    31.598294 
  13.620000    32.528757     0.030742    31.939836    31.583444 
  13.625000    31.880941     0.031367    31.928098    31.568601 
  13.630000    32.471059     0.030797    31.916421    31.553764 
  13.635000    32.687143     0.030593    31.904807    31.538933 
  13.640000    32.134314     0.031119    31.893256    31.524108 
  13.645000    32.720364     0.030562    31.881769    31.509290 
  13.650000    32.331376     0.030930    31.838957    31.494478 
  13.655000    31.997918     0.031252    31.827829    31.479673 
  13.660000    32.983371     0.030318    31.816766    31.464873 
  13.665000    32.374787     0.030888    31.805770    31.450081 
  13.670000    32.125327     0.031128    31.794842    31.435294 
  13.675000    31.847251     0.031400    31.783983    31.420514 
  13.680000    32.114550     0.031139    31.773196    31.405740 
  13.685000    32.994655     0.030308    31.762481    31.390973 
  13.690000    31.596847     0.031649    31.751839    31.376212 
  13.695000    31.871449     0.031376    31.741273    31.361457 
  13.700000    32.410641     0.030854    31.730784    31.346709 
  13.705000    31.790541     0.031456    31.720373    31.331967 
  13.710000    31.903909     0.031344    31.710043    31.317231 
  13.715000    32.390329     0.030873    31.699794    31.302502 
  13.720000    31.891018     0.031357    31.689628    31.287780 
  13.725000    32.083688     0.031168    31.679548    31.273063 
  13.730000    33.168927     0.030149    31.669555    31.258353 
  13.735000    32.113638     0.031139    31.659652    31.243650 
  13.740000    32.591856     0.030683    31.649839    31.228952 
  13.745000    31.226264     0.032024    31.640119    31.214262 
  13.750000    32.142444     0.031112    31.630494    31.199577 
  13.755000    32.296170     0.030963    31.620966    31.184899 
  13.760000    31.203611     0.032048    31.611538    31.170228 
  13.765000    33.521872     0.029831    31.602211    31.155563 
  13.770000    32.036032     0.031215    31.592988    31.140904 
  13.775000    31.594544     0.031651    31.583872    31.126251 
  13.780000    31.767373     0.031479    31.574864    31.111605 
  13.785000    31.008881     0.032249    31.565967    31.096966 
  13.790000    31.556658     0.031689    31.557185    31.082333 
  13.795000    31.629645     0.031616    31.548519    31.067706 
  13.800000    31.524145     0.031722    31.539973    31.053086 
  13.805000    32.131519     0.031122    31.531549    31.038472 
  13.810000    31.443043     0.031804    31.523250    31.023865 
  13.815000    31.141015     0.032112    31.515080    31.009264 
  13.820000    32.439276     0.030827    31.507041    30.994669 
  13.825000    32.010977     0.031239    31.499138    30.980081 
  13.830000    32.482180     0.030786    31.491372    30.965499 
  13.835000    32.077414     0.031175    31.483748    30.950924 
  13.840000    32.108861     0.031144    31.476269    30.936355 
  13.845000    31.659350     0.031586    31.468940    30.921793 
  13.850000    31.179285     0.032073    31.461763    30.907237 
  13.855000    31.665202     0.031580    31.454743    30.892688 
  13.860000    31.571638     0.031674    31.447884    30.878145 
  13.865000    30.977373     0.032282    31.441191    30.863608 
  13.870000    32.349900     0.030912    31.434667    30.849078 
  13.875000    32.273456     0.030985    31.428317    30.834555 
  13.880000    32.689898     0.030590    31.422147    30.820038 
  13.885000    30.110499     0.033211    31.416160    30.805527 
  13.890000    32.215160     0.031041    31.410362    30.791023 
  13.895000    32.316538     0.030944    31.404759    30.776525 
  13.900000    31.485745     0.031760    31.399355    30.762034 
  13.905000    31.529120     0.031717    31.394156    30.747549 
  13.910000    30.673607     0.032601    31.389169    30.733071 
  13.915000    30.966452     0.032293    31.384399    30.718599 
  13.920000    30.874659     0.032389    31.379852    30.704134 
  13.925000    31.958152     0.031291    31.375535    30.689675 
  13.930000    31.334725     0.031913    31.371456    30.675223 
  13.935000    31.514102     0.031732    31.367620    30.660777 
  13.940000    31.619167     0.031626    31.364035    30.646338 
  13.945000    30.761002     0.032509    31.360709    30.631905 
  13.950000    31.788225     0.031458    31.357650    30.617478 
  13.955000    31.703348     0.031542    31.354866    30.603058 
  13.960000    31.043486     0.032213    31.352365    30.588645 
  13.965000    32.254547     0.031003    31.350157    30.574238 
  13.970000    31.986005     0.031264    31.348250    30.559838 
  13.975000    32.183193     0.031072    31.346655    30.545444 
  13.980000    32.185823     0.031070    31.345380    30.531057 
  13.985000    31.089369     0.032165    31.344437    30.516676 
  13.990000    31.717088     0.031529    31.343837    30.502302 
  13.995000    32.468359     0.030799    31.343591    30.487934 
  14.000000    32.335384     0.030926    31.343710    30.473573 
  14.005000    32.180253     0.031075    31.344207    30.459218 
  14.010000    31.030349     0.032227    31.345095    30.444870 
  14.015000    31.020526     0.032237    31.346387    30.430528 
  14.020000    31.755287     0.031491    31.348097    30.416193 
  14.025000    30.828100     0.032438    31.350240    30.401864 
  14.030000    31.526398     0.031719    31.352831    30.387542 
  14.035000    29.817277     0.033538    31.355886    30.373227 
  14.040000    32.245111     0.031012    31.359422    30.358918 
  14.045000    31.562432     0.031683    31.363457    30.344615 
  14.050000    30.825035     0.032441    31.368007    30.330319 
  14.055000    31.502153     0.031744    31.373094    30.316030 
  14.060000    32.113435     0.031140    31.378736    30.301747 
  14.065000    31.820967     0.031426    31.384955    30.287471 
  14.070000    31.302801     0.031946    31.391773    30.273201 
  14.075000    31.040049     0.032216    31.399213    30.258938 
  14.080000    30.964663     0.032295    31.407300    30.244681 
  14.085000    29.832470     0.033521    31.416058    30.230431 
  14.090000    31.836016     0.031411    31.425515    30.216188 
  14.095000    31.094459     0.032160    31.435698    30.201951 
  14.100000    31.718250     0.031528    31.446638    30.187720 
  14.105000    30.516383     0.032769    31.458366    30.173497 
  14.110000    31.306125     0.031943    31.470914    30.159279 
  14.115000    31.022901     0.032234    31.484318    30.145069 
  14.120000    31.560390     0.031685    31.498612    30.130865 
  14.125000    30.699811     0.032573    31.513837    30.116667 
  14.130000    31.200156     0.032051    31.530032    30.102476 
  14.135000    31.321815     0.031927    31.547241    30.088292 
  14.140000    31.722736     0.031523    31.565508    30.074114 
  14.145000    30.803695     0.032464    31.584882    30.059943 
  14.150000    31.069414     0.032186    31.605413    30.045778 
  14.155000    31.478492     0.031768    31.627155    30.031620 
  14.160000    31.606080     0.031639    31.650165    30.017468 
  14.165000    31.093557     0.032161    31.674504    30.003324 
  14.170000    31.353535     0.031894    31.700234    29.989185 
  14.175000    31.373251     0.031874    31.727425    29.975054 
  14.180000    32.072807     0.031179    31.756149    29.960928 
  14.185000    30.708350     0.032564    31.786482    29.946810 
  14.190000    32.058452     0.031193    31.818507    29.932698 
  14.195000    30.908262     0.032354    31.852311    29.918593 
  14.200000    32.105879     0.031147    31.887987    29.904494 
  14.205000    31.065923     0.032190    31.925635    29.890402 
  14.210000    31.247078     0.032003    31.965362    29.876316 
  14.215000    31.393907     0.031853    32.007281    29.862238 
  14.220000    31.194836     0.032057    32.051515    29.848165 
  14.225000    31.099060     0.032155    32.098196    29.834100 
  14.230000    32.184772     0.031071    32.147463    29.820041 
  14.235000    31.387649     0.031860    32.199469    29.805988 
  14.240000    32.793086     0.030494    32.254378    29.791942 
  14.245000    31.969416     0.031280    32.312365    29.777903 
  14.250000    32.115330     0.031138    32.373623    29.763871 
  14.255000    31.248044     0.032002    32.438357    29.749845 
  14.260000    31.798477     0.031448    32.506792    29.735825 
  14.265000    31.583177     0.031662    32.579173    29.721813 
  14.270000    32.552263     0.030720    32.655764    29.707806 
  14.275000    32.141581     0.031112    32.736859    29.693807 
  14.280000    31.361378     0.031886    32.822774    29.679814 
  14.285000    31.955958     0.031293    32.913862    29.665828 
  14.290000    31.048293     0.032208    33.010508    29.651849 
  14.295000    31.576944     0.031669    33.113145    29.637876 
  14.300000    31.639297     0.031606    33.222251    29.623909 
  14.305000    31.031940     0.032225    33.338379    29.609950 
  14.310000    31.766084     0.031480    33.462177    29.595997 
  14.315000    31.608357     0.031637    33.594485    29.582050 
  14.320000    32.192814     0.031063    33.736540    29.568111 
  14.325000    31.911558     0.031337    33.890741    29.554178 
  14.330000    33.105199     0.030207    34.060912    29.540251 
  14.335000    31.565456     0.031680    34.256199    29.526331 
  14.340000    32.716735     0.030565    34.494684    29.512418 
  14.345000    33.847317     0.029544    34.810696    29.498512 
  14.350000    34.137401     0.029293    35.263525    29.484612 
  14.355000    34.804043     0.028732    35.944132    29.470719 
  14.360000    36.498160     0.027399    36.972659    29.456833 
  14.365000    39.498884     0.025317    38.477662    29.442953 
  14.370000    40.697084     0.024572    40.551683    29.429080 
  14.375000    45.344046     0.022054    43.189302    29.415213 
  14.380000    47.780024     0.020929    46.230306    29.401353 
  14.385000    50.429322     0.019830    49.342037    29.387500 
  14.390000    52.937838     0.018890    52.070187    29.373654 
  14.395000    51.428297     0.019445    53.964040    29.359814 
  14.400000    51.393559     0.019458    54.749077    29.345981 
  14.405000    51.966469     0.019243    54.487203    29.332154 
  14.410000    51.847283     0.019287    53.657357    29.318334 
  14.415000    52.324834     0.019111    53.136147    29.304521 
  14.420000    54.926155     0.018206    54.104426    29.290715 
  14.425000    62.001642     0.016129    57.880602    29.276915 
  14.430000    71.529138     0.013980    65.632112    29.263122 
  14.435000    86.764434     0.011525    77.930637    29.249336 
  14.440000   102.278649     0.009777    94.232784    29.235556 
  14.445000   121.985368     0.008198   112.535632    29.221783 
  14.450000   139.103199     0.007189   129.530741    29.208017 
  14.455000   150.520407     0.006644   141.433102    29.194257 
  14.460000   154.780130     0.006461   145.317753    29.180504 
  14.465000   148.188545     0.006748   140.376289    29.166758 
  14.470000   134.629009     0.007428   128.288790    29.153018 
  14.475000   117.526986     0.008509   112.423172    29.139285 
  14.480000   105.914538     0.009442    96.450176    29.125559 
  14.485000    93.450939     0.010701    83.165727    29.111840 
  14.490000    83.500434     0.011976    73.957208    29.098127 
  14.495000    77.612332     0.012885    68.932677    29.084421 
  14.500000    73.877708     0.013536    67.434897    29.070721 
  14.505000    69.515624     0.014385    68.591446    29.057029 
  14.510000    65.796488     0.015198    71.682087    29.043343 
  14.515000    64.935349     0.015400    76.287011    29.029664 
  14.520000    63.982345     0.015629    82.295857    29.015991 
  14.525000    66.797921     0.014971    89.892721    29.002325 
  14.530000    73.555050     0.013595    99.649206    28.988666 
  14.535000    85.783137     0.011657   112.933650    28.975014 
  14.540000   108.906605     0.009182   132.990497    28.961368 
  14.545000   146.647583     0.006819   167.063444    28.947729 
  14.550000   212.450543     0.004707   229.318102    28.934097 
  14.555000   324.491207     0.003082   342.630852    28.920471 
  14.560000   515.853224     0.001939   535.435661    28.906852 
  14.565000   784.976084     0.001274   830.718082    28.893240 
  14.570000  1172.319765     0.000853  1229.910017    28.879635 
  14.575000  1610.381884     0.000621  1699.822288    28.866036 
  14.580000  2028.292743     0.000493  2169.921002    28.852444 
  14.585000  2476.259334     0.000404  2559.347674    28.838859 
  14.590000  2956.312004     0.000338  2844.992105    28.825280 
  14.595000  3328.719938     0.000300  3056.097053    28.811709 
  14.600000  3613.953841     0.000277  3169.714298    28.798144 
  14.605000  3496.372239     0.000286  3079.544235    28.784585 
  14.610000  3156.712015     0.000317  2711.154416    28.771034 
  14.615000  2467.422963     0.000405  2143.857955    28.757489 
  14.620000  1729.355460     0.000578  1537.333225    28.743951 
  14.625000  1018.330583     0.000982  1015.681122    28.730419 
  14.630000   583.819936     0.001713   634.925178    28.716895 
  14.635000   381.058629     0.002624   392.887971    28.703377 
  14.640000   258.759408     0.003865   255.204921    28.689866 
  14.645000   198.242633     0.005044   181.957535    28.676361 
  14.650000   161.759498     0.006182   142.867298    28.662864 
  14.655000   139.983713     0.007144   120.160317    28.649373 
  14.660000   118.155291     0.008463   105.162172    28.635888 
  14.665000   105.101765     0.009515    94.119706    28.622411 
  14.670000    93.075459     0.010744    85.452530    28.608940 
  14.675000    85.287398     0.011725    78.424622    28.595476 
  14.680000    76.009452     0.013156    72.621983    28.582019 
  14.685000    66.248715     0.015095    67.770713    28.568569 
  14.690000    61.408215     0.016284    63.673122    28.555125 
  14.695000    54.404284     0.018381    60.180857    28.541688 
  14.700000    48.700834     0.020534    57.180300    28.528258 
  14.705000    45.520999     0.021968    54.583208    28.514835 
  14.710000    42.805127     0.023362    52.320214    28.501418 
  14.715000    41.796242     0.023926    50.336202    28.488008 
  14.720000    39.993332     0.025004    48.586943    28.474605 
  14.725000    38.842857     0.025745    47.036620    28.461208 
  14.730000    38.882077     0.025719    45.655983    28.447819 
  14.735000    36.958183     0.027058    44.420962    28.434436 
  14.740000    36.017923     0.027764    43.311601    28.421060 
  14.745000    36.010753     0.027769    42.311247    28.407690 
  14.750000    35.772038     0.027955    41.405916    28.394328 
  14.755000    34.581584     0.028917    40.583792    28.380972 
  14.760000    35.165832     0.028437    39.834843    28.367623 
  14.765000    34.036428     0.029380    39.150501    28.354281 
  14.770000    33.186628     0.030133    38.523417    28.340945 
  14.775000    33.828355     0.029561    37.947259    28.327617 
  14.780000    34.135052     0.029295    37.416545    28.314295 
  14.785000    33.252172     0.030073    36.926511    28.300979 
  14.790000    32.939419     0.030359    36.473004    28.287671 
  14.795000    32.370724     0.030892    36.052384    28.274369 
  14.800000    32.471244     0.030796    35.661456    28.261074 
  14.805000    33.305096     0.030025    35.297403    28.247786 
  14.810000    31.818337     0.031428    34.957735    28.234505 
  14.815000    32.689719     0.030591    34.640243    28.221231 
  14.820000    32.848838     0.030442    34.342964    28.207963 
  14.825000    31.587373     0.031658    34.064146    28.194702 
  14.830000    30.503036     0.032784    33.802224    28.181448 
  14.835000    31.758272     0.031488    33.555796    28.168200 
  14.840000    31.480097     0.031766    33.323600    28.154960 
  14.845000    30.850836     0.032414    33.104502    28.141726 
  14.850000    30.762146     0.032507    32.897480    28.128499 
  14.855000    31.028382     0.032229    32.701607    28.115279 
  14.860000    31.013507     0.032244    32.516045    28.102065 
  14.865000    29.568116     0.033820    32.340033    28.088858 
  14.870000    30.056207     0.033271    32.172879    28.075659 
  14.875000    32.302032     0.030958    32.013953    28.062465 
  14.880000    30.123854     0.033196    31.862679    28.049279 
  14.885000    31.315257     0.031933    31.718531    28.036100 
  14.890000    30.906125     0.032356    31.581029    28.022927 
  14.895000    30.616922     0.032662    31.449731    28.009761 
  14.900000    30.097544     0.033225    31.324232    27.996602 
  14.905000    30.619756     0.032659    31.204159    27.983449 
  14.910000    30.985880     0.032273    31.089169    27.970304 
  14.915000    31.811052     0.031436    30.978945    27.957165 
  14.920000    31.747523     0.031499    30.873196    27.944033 
  14.925000    31.292411     0.031957    30.771651    27.930908 
  14.930000    29.642194     0.033736    30.674061    27.917790 
  14.935000    31.017740     0.032240    30.580194    27.904678 
  14.940000    30.423563     0.032869    30.489835    27.891573 
  14.945000    29.694870     0.033676    30.402784    27.878476 
  14.950000    28.899340     0.034603    30.318856    27.865384 
  14.955000    30.110385     0.033211    30.237879    27.852300 
  14.960000    29.611012     0.033771    30.159691    27.839223 
  14.965000    29.961316     0.033376    30.084143    27.826152 
  14.970000    29.857355     0.033493    30.011093    27.813088 
  14.975000    30.226631     0.033083    29.940413    27.800031 
  14.980000    29.747182     0.033617    29.871978    27.786981 
  14.985000    28.437554     0.035165    29.805676    27.773937 
  14.990000    30.211365     0.033100    29.741397    27.760900 
  14.995000    29.457480     0.033947    29.679042    27.747871 
  15.000000    29.138335     0.034319    29.618517    27.734847 
  15.005000    29.316794     0.034110    29.559732    27.721831 
  15.010000    28.934677     0.034561    29.502604    27.708822 
  15.015000    28.872474     0.034635    29.447055    27.695819 
  15.020000    28.628482     0.034930    29.393011    27.682823 
  15.025000    28.828852     0.034687    29.340403    27.669834 
  15.030000    28.293024     0.035344    29.289165    27.656852 
  15.035000    29.029685     0.034447    29.239235    27.643877 
  15.040000    29.182890     0.034267    29.190555    27.630908 
  15.045000    28.629736     0.034929    29.143069    27.617947 
  15.050000    29.435832     0.033972    29.096727    27.604992 
  15.055000    29.047905     0.034426    29.051478    27.592044 
  15.060000    28.073988     0.035620    29.007276    27.579102 
  15.065000    28.755232     0.034776    28.964076    27.566168 
  15.070000    28.631970     0.034926    28.921837    27.553240 
  15.075000    28.905860     0.034595    28.880520    27.540320 
  15.080000    28.392317     0.035221    28.840086    27.527406 
  15.085000    29.098865     0.034366    28.800500    27.514499 
  15.090000    29.343459     0.034079    28.761729    27.501598 
  15.095000    28.318708     0.035312    28.723739    27.488705 
  15.100000    27.356454     0.036554    28.686500    27.475818 
  15.105000    28.425853     0.035179    28.649984    27.462938 
  15.110000    27.781669     0.035995    28.614162    27.450065 
  15.115000    28.413727     0.035194    28.579008    27.437199 
  15.120000    27.721112     0.036074    28.544497    27.424340 
  15.125000    28.759507     0.034771    28.510605    27.411487 
  15.130000    28.045589     0.035656    28.477309    27.398641 
  15.135000    28.025027     0.035682    28.444588    27.385803 
  15.140000    27.810686     0.035957    28.412421    27.372971 
  15.145000    27.831768     0.035930    28.380787    27.360145 
  15.150000    27.800935     0.035970    28.349669    27.347327 
  15.155000    28.883750     0.034622    28.319047    27.334515 
  15.160000    29.233269     0.034208    28.288905    27.321711 
  15.165000    28.356617     0.035265    28.259226    27.308913 
  15.170000    29.066347     0.034404    28.229994    27.296122 
  15.175000    28.430918     0.035173    28.201195    27.283338 
  15.180000    27.982084     0.035737    28.172813    27.270560 
  15.185000    28.605096     0.034959    28.144835    27.257790 
  15.190000    28.103193     0.035583    28.117248    27.245026 
  15.195000    27.547540     0.036301    28.090038    27.232269 
  15.200000    27.590107     0.036245    28.063195    27.219519 
  15.205000    28.028106     0.035678    28.036705    27.206776 
  15.210000    26.997201     0.037041    28.010557    27.194040 
  15.215000    27.054306     0.036963    27.984742    27.181310 
  15.220000    27.902422     0.035839    27.959249    27.168587 
  15.225000    26.943836     0.037114    27.934067    27.155871 
  15.230000    27.719557     0.036076    27.909187    27.143162 
  15.235000    26.940196     0.037119    27.884600    27.130460 
  15.240000    27.723789     0.036070    27.860298    27.117765 
  15.245000    27.318882     0.036605    27.836271    27.105077 
  15.250000    27.681071     0.036126    27.812512    27.092395 
  15.255000    27.348869     0.036565    27.789013    27.079720 
  15.260000    27.390956     0.036508    27.765765    27.067052 
  15.265000    27.442691     0.036440    27.742763    27.054391 
  15.270000    28.492145     0.035097    27.719999    27.041737 
  15.275000    27.667563     0.036143    27.697467    27.029089 
  15.280000    27.676882     0.036131    27.675159    27.016449 
  15.285000    27.388806     0.036511    27.653070    27.003815 
  15.290000    27.297936     0.036633    27.631193    26.991188 
  15.295000    28.225462     0.035429    27.609524    26.978568 
  15.300000    27.567988     0.036274    27.588055    26.965955 
  15.305000    28.015534     0.035694    27.566783    26.953349 
  15.310000    27.539271     0.036312    27.545701    26.940749 
  15.315000    27.619033     0.036207    27.524805    26.928157 
  15.320000    28.499524     0.035088    27.504090    26.915571 
  15.325000    27.311206     0.036615    27.483551    26.902992 
  15.330000    27.763307     0.036019    27.463185    26.890420 
  15.335000    27.017962     0.037012    27.442985    26.877854 
  15.340000    26.450894     0.037806    27.422949    26.865296 
  15.345000    27.233984     0.036719    27.403072    26.852744 
  15.350000    27.551541     0.036296    27.383351    26.840200 
  15.355000    26.731324     0.037409    27.363781    26.827662 
  15.360000    27.407550     0.036486    27.344360    26.815131 
  15.365000    27.545044     0.036304    27.325083    26.802607 
  15.370000    27.240364     0.036710    27.305947    26.790089 
  15.375000    27.143898     0.036841    27.286949    26.777579 
  15.380000    27.318258     0.036606    27.268086    26.765075 
  15.385000    26.650128     0.037523    27.249354    26.752579 
  15.390000    27.145657     0.036838    27.230752    26.740089 
  15.395000    27.659136     0.036154    27.212276    26.727606 
  15.400000    26.898110     0.037177    27.194032    26.715129 
  15.405000    26.628034     0.037554    27.175800    26.702660 
  15.410000    27.956655     0.035770    27.157687    26.690198 
  15.415000    26.918141     0.037150    27.139690    26.677742 
  15.420000    26.582936     0.037618    27.121806    26.665293 
  15.425000    27.296193     0.036635    27.104033    26.652851 
  15.430000    27.119894     0.036873    27.086370    26.640416 
  15.435000    27.842722     0.035916    27.068814    26.627988 
  15.440000    27.538118     0.036313    27.051363    26.615567 
  15.445000    28.278692     0.035362    27.034016    26.603152 
  15.450000    27.912882     0.035826    27.016770    26.590744 
  15.455000    29.315006     0.034112    26.999624    26.578344 
  15.460000    29.535646     0.033857    26.982576    26.565950 
  15.465000    30.665980     0.032609    26.965625    26.553563 
  15.470000    32.544365     0.030727    26.948769    26.541182 
  15.475000    33.009192     0.030295    26.932008    26.528809 
  15.480000    33.620426     0.029744    26.915339    26.516443 
  15.485000    32.734518     0.030549    26.898762    26.504083 
  15.490000    33.841653     0.029549    26.882275    26.491730 
  15.495000    31.826903     0.031420    26.865879    26.479384 
  15.500000    29.973297     0.033363    26.849571    26.467045 
  15.505000    29.404777     0.034008    26.833351    26.454713 
  15.510000    28.525858     0.035056    26.817219    26.442387 
  15.515000    26.676618     0.037486    26.801174    26.430069 
  15.520000    27.653062     0.036162    26.785216    26.417757 
  15.525000    27.227991     0.036727    26.769345    26.405452 
  15.530000    26.376767     0.037912    26.753560    26.393154 
  15.535000    27.621493     0.036204    26.737863    26.380863 
  15.540000    27.007812     0.037026    26.722252    26.368579 
  15.545000    26.744049     0.037391    26.706729    26.356302 
  15.550000    27.206396     0.036756    26.691295    26.344031 
  15.555000    25.675923     0.038947    26.675950    26.331768 
  15.560000    27.666777     0.036144    26.660696    26.319511 
  15.565000    27.425663     0.036462    26.645535    26.307261 
  15.570000    26.233302     0.038119    26.630468    26.295018 
  15.575000    27.211707     0.036749    26.615499    26.282782 
  15.580000    26.324417     0.037988    26.600629    26.270552 
  15.585000    27.276100     0.036662    26.585863    26.258330 
  15.590000    26.686905     0.037472    26.571204    26.246114 
  15.595000    27.088204     0.036916    26.556657    26.233905 
  15.600000    26.169397     0.038213    26.542228    26.221703 
  15.605000    26.724607     0.037419    26.527924    26.209508 
  15.610000    26.496646     0.037741    26.513751    26.197320 
  15.615000    27.504775     0.036357    26.499720    26.185139 
  15.620000    26.235311     0.038117    26.485840    26.172964 
  15.625000    27.671151     0.036139    26.481987    26.160797 
  15.630000    26.898164     0.037177    26.468516    26.148636 
  15.635000    26.832861     0.037268    26.455242    26.136482 
  15.640000    26.561864     0.037648    26.442186    26.124335 
  15.645000    27.260297     0.036683    26.429371    26.112195 
  15.650000    26.281027     0.038050    26.416828    26.100061 
  15.655000    25.776219     0.038795    26.407574    26.087935 
  15.660000    25.998431     0.038464    26.395709    26.075815 
  15.665000    25.801286     0.038758    26.384247    26.063702 
  15.670000    26.199755     0.038168    26.373254    26.051597 
  15.675000    25.385942     0.039392    26.362809    26.039497 
  15.680000    26.595519     0.037600    26.353013    26.027405 
  15.685000    26.776607     0.037346    26.343993    26.015320 
  15.690000    26.033181     0.038413    26.335909    26.003242 
  15.695000    26.248929     0.038097    26.328970    25.991170 
  15.700000    26.208782     0.038155    26.323445    25.979105 
  15.705000    26.499599     0.037736    26.319696    25.967047 
  15.710000    26.344155     0.037959    26.318215    25.954996 
  15.715000    26.937576     0.037123    26.319720    25.942952 
  15.720000    26.638345     0.037540    26.325411    25.930915 
  15.725000    26.322807     0.037990    26.337702    25.918884 
  15.730000    26.319724     0.037994    26.362188    25.906861 
  15.735000    25.925229     0.038572    26.412139    25.894844 
  15.740000    25.151938     0.039758    26.516478    25.882834 
  15.745000    27.175874     0.036797    26.729284    25.870831 
  15.750000    25.396794     0.039375    27.132109    25.858835 
  15.755000    26.645618     0.037530    27.814198    25.846846 
  15.760000    26.565808     0.037642    28.820826    25.834863 
  15.765000    26.706684     0.037444    30.082492    25.822888 
  15.770000    27.961520     0.035763    31.360155    25.810919 
  15.775000    28.223538     0.035431    32.249397    25.798957 
  15.780000    27.718146     0.036077    32.343788    25.787002 
  15.785000    27.609855     0.036219    31.586249    25.775054 
  15.790000    26.470557     0.037778    30.332366    25.763112 
  15.795000    26.613221     0.037575    29.011017    25.751178 
  15.800000    26.844099     0.037252    27.904393    25.739250 
  15.805000    26.875615     0.037208    27.118751    25.727330 
  15.810000    26.591876     0.037605    26.629635    25.715416 
  15.815000    26.595811     0.037600    26.352443    25.703509 
  15.820000    26.884591     0.037196    26.200873    25.691609 
  15.825000    25.153023     0.039757    26.113972    25.679715 
  15.830000    25.862805     0.038666    26.057626    25.667829 
  15.835000    25.748629     0.038837    26.015693    25.655949 
  15.840000    25.886471     0.038630    25.981278    25.644076 
  15.845000    26.284503     0.038045    25.951460    25.632211 
  15.850000    25.469397     0.039263    25.923665    25.620351 
  15.855000    25.061808     0.039901    25.899459    25.608499 
  15.860000    27.439343     0.036444    25.876921    25.596654 
  15.865000    25.039382     0.039937    25.856062    25.584815 
  15.870000    25.473509     0.039256    25.836391    25.572984 
  15.875000    25.542556     0.039150    25.817687    25.561159 
  15.880000    25.601086     0.039061    25.799777    25.549341 
  15.885000    24.696492     0.040492    25.782529    25.537530 
  15.890000    25.448921     0.039294    25.765833    25.525726 
  15.895000    26.052693     0.038384    25.749605    25.513929 
  15.900000    25.745328     0.038842    25.733777    25.502138 
  15.905000    26.432775     0.037832    25.718291    25.490354 
  15.910000    26.507567     0.037725    25.703102    25.478578 
  15.915000    26.100985     0.038313    25.688170    25.466808 
  15.920000    26.117481     0.038289    25.673466    25.455045 
  15.925000    26.240479     0.038109    25.658961    25.443288 
  15.930000    26.463115     0.037788    25.644634    25.431539 
  15.935000    26.195654     0.038174    25.630464    25.419796 
  15.940000    26.255195     0.038088    25.616437    25.408061 
  15.945000    25.590946     0.039076    25.602538    25.396332 
  15.950000    25.387049     0.039390    25.588755    25.384610 
  15.955000    26.442552     0.037818    25.575077    25.372895 
  15.960000    26.375151     0.037914    25.561496    25.361186 
  15.965000    25.817898     0.038733    25.548004    25.349485 
  15.970000    25.954883     0.038528    25.534594    25.337790 
  15.975000    24.590625     0.040666    25.521260    25.326102 
  15.980000    25.228655     0.039637    25.507996    25.314422 
  15.985000    24.932689     0.040108    25.494798    25.302747 
  15.990000    24.922035     0.040125    25.481662    25.291080 
  15.995000    26.098282     0.038317    25.468583    25.279420 
  16.000000    26.111591     0.038297    25.455560    25.267766 
  16.005000    25.500749     0.039215    25.442587    25.256120 
  16.010000    25.701960     0.038908    25.429664    25.244480 
  16.015000    24.179769     0.041357    25.358079    25.232847 
  16.020000    25.376148     0.039407    25.345655    25.221221 
  16.025000    26.226599     0.038129    25.333268    25.209601 
  16.030000    25.303336     0.039520    25.320919    25.197989 
  16.035000    26.653327     0.037519    25.218368    25.186383 
  16.040000    25.139169     0.039779    25.206714    25.174784 
  16.045000    25.985556     0.038483    25.195086    25.163192 
  16.050000    24.156429     0.041397    25.183483    25.151607 
  16.055000    26.763825     0.037364    25.171903    25.140029 
  16.060000    25.254485     0.039597    25.160346    25.128458 
  16.065000    25.546626     0.039144    25.148811    25.116893 
  16.070000    25.064362     0.039897    25.137297    25.105335 
  16.075000    25.960710     0.038520    25.125804    25.093784 
  16.080000    25.300813     0.039524    25.114330    25.082240 
  16.085000    25.164283     0.039739    25.102877    25.070703 
  16.090000    25.474512     0.039255    25.091442    25.059173 
  16.095000    24.280885     0.041185    25.080047    25.047649 
  16.100000    25.273526     0.039567    25.068649    25.036133 
  16.105000    25.312758     0.039506    25.057269    25.024623 
  16.110000    24.799702     0.040323    25.045906    25.013120 
  16.115000    24.748328     0.040407    25.034560    25.001623 
  16.120000    24.864443     0.040218    25.023231    24.990134 
  16.125000    24.417566     0.040954    25.011919    24.978652 
  16.130000    24.807002     0.040311    25.000623    24.967176 
  16.135000    24.443186     0.040911    24.989343    24.955707 
  16.140000    25.178591     0.039716    24.978079    24.944245 
  16.145000    24.616867     0.040623    24.966831    24.932790 
  16.150000    24.827709     0.040278    24.955599    24.921341 
  16.155000    25.643191     0.038997    24.944383    24.909900 
  16.160000    25.076147     0.039879    24.933182    24.898465 
  16.165000    25.165343     0.039737    24.921996    24.887037 
  16.170000    25.000379     0.039999    24.910826    24.875616 
  16.175000    24.291825     0.041166    24.899671    24.864202 
  16.180000    24.682947     0.040514    24.888532    24.852795 
  16.185000    25.359847     0.039432    24.877408    24.841394 
  16.190000    25.464924     0.039270    24.866299    24.830000 
  16.195000    23.769949     0.042070    24.855205    24.818613 
  16.200000    24.652545     0.040564    24.844126    24.807233 
  16.205000    25.119655     0.039809    24.833063    24.795860 
  16.210000    25.828929     0.038716    24.822015    24.784494 
  16.215000    24.518389     0.040786    24.810982    24.773134 
  16.220000    24.012667     0.041645    24.799965    24.761781 
  16.225000    24.999322     0.040001    24.788963    24.750435 
  16.230000    24.651311     0.040566    24.777977    24.739096 
  16.235000    24.393259     0.040995    24.767006    24.727764 
  16.240000    24.895148     0.040168    24.756051    24.716439 
  16.245000    24.255837     0.041227    24.745112    24.705120 
  16.250000    24.513261     0.040794    24.734188    24.693808 
  16.255000    24.488790     0.040835    24.723435    24.682503 
  16.260000    24.985955     0.040022    24.712545    24.671205 
  16.265000    24.399614     0.040984    24.701670    24.659913 
  16.270000    23.508319     0.042538    24.690812    24.648629 
  16.275000    24.582556     0.040679    24.679971    24.637351 
  16.280000    24.726101     0.040443    24.669146    24.626080 
  16.285000    23.982949     0.041696    24.658338    24.614816 
  16.290000    24.081979     0.041525    24.647547    24.603559 
  16.295000    24.338614     0.041087    24.636773    24.592308 
  16.300000    24.428769     0.040935    24.626016    24.581065 
  16.305000    24.678686     0.040521    24.615277    24.569828 
  16.310000    24.138495     0.041428    24.604556    24.558598 
  16.315000    24.829608     0.040274    24.593853    24.547375 
  16.320000    25.108389     0.039827    24.583167    24.536158 
  16.325000    24.489033     0.040835    24.572501    24.524949 
  16.330000    24.778459     0.040358    24.561852    24.513746 
  16.335000    24.376543     0.041023    24.551223    24.502550 
  16.340000    24.625162     0.040609    24.540613    24.491361 
  16.345000    24.790719     0.040338    24.530022    24.480178 
  16.350000    24.932067     0.040109    24.519451    24.469003 
  16.355000    23.922384     0.041802    24.508900    24.457834 
  16.360000    25.180688     0.039713    24.498370    24.446672 
  16.365000    24.716102     0.040459    24.495860    24.435517 
  16.370000    24.641413     0.040582    24.485424    24.424368 
  16.375000    24.824545     0.040283    24.475011    24.413227 
  16.380000    23.842765     0.041941    24.464619    24.402092 
  16.385000    23.567904     0.042431    24.454250    24.390964 
  16.390000    24.694588     0.040495    24.443904    24.379843 
  16.395000    23.562045     0.042441    24.433582    24.368729 
  16.400000    25.485732     0.039238    24.432744    24.357621 
  16.405000    24.871624     0.040206    24.422533    24.346521 
  16.410000    24.396086     0.040990    24.412347    24.335427 
  16.415000    23.765580     0.042078    24.402188    24.324340 
  16.420000    24.764597     0.040380    24.392054    24.313259 
  16.425000    24.955250     0.040072    24.381947    24.302186 
  16.430000    24.293802     0.041163    24.371868    24.291119 
  16.435000    24.303944     0.041146    24.361817    24.280059 
  16.440000    23.916327     0.041812    24.351795    24.269006 
  16.445000    24.103570     0.041488    24.341802    24.257960 
  16.450000    23.722622     0.042154    24.331839    24.246920 
  16.455000    24.431118     0.040931    24.321907    24.235887 
  16.460000    23.150749     0.043195    24.312005    24.224861 
  16.465000    23.931193     0.041786    24.302136    24.213842 
  16.470000    23.963183     0.041731    24.292300    24.202830 
  16.475000    25.007523     0.039988    24.282497    24.191824 
  16.480000    23.889640     0.041859    24.272728    24.180825 
  16.485000    24.154675     0.041400    24.262995    24.169833 
  16.490000    24.683043     0.040514    24.253298    24.158848 
  16.495000    23.591844     0.042388    24.243638    24.147870 
  16.500000    24.386322     0.041007    24.234015    24.136898 
  16.505000    25.024547     0.039961    24.224432    24.125933 
  16.510000    23.529089     0.042501    24.214889    24.114975 
  16.515000    24.191691     0.041337    24.205387    24.104024 
  16.520000    24.067435     0.041550    24.195927    24.093079 
  16.525000    24.159818     0.041391    24.186511    24.082141 
  16.530000    24.707633     0.040473    24.177139    24.071210 
  16.535000    23.968009     0.041722    24.167813    24.060286 
  16.540000    24.127935     0.041446    24.158535    24.049369 
  16.545000    24.640882     0.040583    24.149305    24.038458 
  16.550000    23.746896     0.042111    24.140126    24.027554 
  16.555000    23.241784     0.043026    24.130999    24.016657 
  16.560000    24.866545     0.040215    24.121925    24.005767 
  16.565000    24.219987     0.041288    24.112906    23.994883 
  16.570000    23.422434     0.042694    24.103944    23.984006 
  16.575000    25.210971     0.039665    24.095041    23.973136 
  16.580000    24.569351     0.040701    24.086199    23.962273 
  16.585000    22.757028     0.043942    24.077420    23.951417 
  16.590000    24.341758     0.041082    24.068706    23.940567 
  16.595000    24.253088     0.041232    24.060060    23.929724 
  16.600000    24.115537     0.041467    24.051484    23.918888 
  16.605000    23.642188     0.042297    24.042980    23.908059 
  16.610000    24.029256     0.041616    24.034551    23.897236 
  16.615000    23.559406     0.042446    24.026201    23.886420 
  16.620000    24.128089     0.041445    24.017931    23.875611 
  16.625000    24.283503     0.041180    24.009746    23.864809 
  16.630000    23.692948     0.042207    24.001649    23.854013 
  16.635000    23.891359     0.041856    23.993643    23.843224 
  16.640000    23.413229     0.042711    23.985733    23.832442 
  16.645000    23.996862     0.041672    23.977921    23.821667 
  16.650000    23.645286     0.042292    23.970213    23.810898 
  16.655000    24.127890     0.041446    23.962614    23.800137 
  16.660000    24.555968     0.040723    23.955127    23.789381 
  16.665000    23.955744     0.041744    23.947759    23.778633 
  16.670000    22.634357     0.044181    23.940515    23.767892 
  16.675000    24.829468     0.040275    23.933401    23.757157 
  16.680000    23.603930     0.042366    23.926423    23.746429 
  16.685000    24.569285     0.040701    23.919590    23.735708 
  16.690000    23.781856     0.042049    23.912907    23.724993 
  16.695000    24.320636     0.041117    23.906383    23.714285 
  16.700000    23.726758     0.042147    23.900028    23.703584 
  16.705000    24.270539     0.041202    23.893850    23.692890 
  16.710000    24.548196     0.040736    23.887860    23.682203 
  16.715000    23.692163     0.042208    23.882070    23.671522 
  16.720000    24.383840     0.041011    23.876492    23.660848 
  16.725000    23.625889     0.042326    23.871140    23.650180 
  16.730000    24.684576     0.040511    23.866029    23.639520 
  16.735000    23.863622     0.041905    23.861176    23.628866 
  16.740000    23.512067     0.042531    23.856601    23.618219 
  16.745000    24.076429     0.041534    23.852325    23.607579 
  16.750000    23.372959     0.042784    23.848371    23.596945 
  16.755000    23.676732     0.042236    23.844767    23.586318 
  16.760000    24.480906     0.040848    23.841545    23.575698 
  16.765000    22.604623     0.044239    23.838741    23.565085 
  16.770000    24.026191     0.041621    23.836397    23.554478 
  16.775000    24.322196     0.041115    23.834563    23.543878 
  16.780000    22.809854     0.043841    23.833298    23.533285 
  16.785000    24.405903     0.040974    23.832674    23.522698 
  16.790000    23.793212     0.042029    23.832776    23.512119 
  16.795000    23.825718     0.041971    23.833711    23.501546 
  16.800000    23.008839     0.043462    23.835613    23.490979 
  16.805000    23.502991     0.042548    23.838653    23.480420 
  16.810000    23.974130     0.041712    23.843051    23.469867 
  16.815000    24.487436     0.040837    23.849116    23.459321 
  16.820000    23.796897     0.042022    23.857313    23.448782 
  16.825000    23.732648     0.042136    23.868477    23.438249 
  16.830000    23.553963     0.042456    23.884388    23.427723 
  16.835000    23.935324     0.041779    23.909139    23.417204 
  16.840000    23.756590     0.042094    23.951820    23.406691 
  16.845000    23.945735     0.041761    24.030384    23.396186 
  16.850000    23.936252     0.041778    24.174550    23.385686 
  16.855000    24.571410     0.040698    24.422701    23.375194 
  16.860000    24.190301     0.041339    24.807135    23.364708 
  16.865000    23.593488     0.042385    25.327682    23.354230 
  16.870000    23.014518     0.043451    25.923758    23.343757 
  16.875000    24.969695     0.040049    26.459658    23.333292 
  16.880000    23.997216     0.041672    26.746813    23.322833 
  16.885000    23.982824     0.041697    26.654484    23.312381 
  16.890000    24.045539     0.041588    26.239021    23.301936 
  16.895000    23.657537     0.042270    25.682049    23.291497 
  16.900000    24.938395     0.040099    25.147459    23.281065 
  16.905000    24.127860     0.041446    24.727282    23.270640 
  16.910000    23.475934     0.042597    24.445244    23.260221 
  16.915000    23.829821     0.041964    24.280699    23.249809 
  16.920000    24.152335     0.041404    24.197064    23.239404 
  16.925000    23.104042     0.043282    24.161767    23.229006 
  16.930000    22.149076     0.045149    24.153503    23.218614 
  16.935000    23.897312     0.041846    24.161002    23.208229 
  16.940000    23.191368     0.043119    24.179146    23.197850 
  16.945000    23.885197     0.041867    24.205787    23.187479 
  16.950000    23.831504     0.041961    24.240023    23.177114 
  16.955000    24.666000     0.040542    24.281500    23.166755 
  16.960000    23.910715     0.041822    24.330191    23.156404 
  16.965000    23.514611     0.042527    24.386340    23.146059 
  16.970000    24.793547     0.040333    24.450447    23.135721 
  16.975000    24.872892     0.040204    24.523265    23.125389 
  16.980000    24.744967     0.040412    24.605790    23.115064 
  16.985000    24.329264     0.041103    24.699287    23.104746 
  16.990000    24.777290     0.040360    24.805310    23.094435 
  16.995000    23.816916     0.041987    24.925764    23.084130 
  17.000000    25.134432     0.039786    25.062969    23.073832 
  17.005000    24.501139     0.040814    25.219769    23.063540 
  17.010000    24.973488     0.040042    25.399659    23.053256 
  17.015000    25.321377     0.039492    25.606977    23.042977 
  17.020000    26.158217     0.038229    25.847141    23.032706 
  17.025000    25.811423     0.038743    26.126982    23.022441 
  17.030000    24.903935     0.040154    26.455211    23.012183 
  17.035000    24.876571     0.040198    26.843061    23.001932 
  17.040000    26.065645     0.038365    27.305250    22.991687 
  17.045000    25.965892     0.038512    27.861542    22.981449 
  17.050000    27.278604     0.036659    28.539883    22.971218 
  17.055000    28.471062     0.035123    29.384200    22.960993 
  17.060000    29.730135     0.033636    30.476072    22.950775 
  17.065000    33.842062     0.029549    31.992599    22.940564 
  17.070000    35.958678     0.027810    34.341155    22.930359 
  17.075000    42.784696     0.023373    38.413255    22.920161 
  17.080000    52.398794     0.019084    45.930114    22.909969 
  17.085000    67.744445     0.014761    59.659879    22.899785 
  17.090000    93.558860     0.010688    83.043152    22.889607 
  17.095000   129.987129     0.007693   118.771290    22.879435 
  17.100000   175.808440     0.005688   166.438628    22.869270 
  17.105000   227.031623     0.004405   220.246674    22.859112 
  17.110000   270.429329     0.003698   268.033333    22.848961 
  17.115000   288.146554     0.003470   293.868412    22.838816 
  17.120000   282.915864     0.003535   288.541358    22.828678 
  17.125000   254.501955     0.003929   259.422472    22.818546 
  17.130000   217.511969     0.004597   222.407610    22.808421 
  17.135000   187.982242     0.005320   189.041981    22.798303 
  17.140000   163.611288     0.006112   162.425153    22.788192 
  17.145000   143.255300     0.006981   139.349134    22.778087 
  17.150000   118.418930     0.008445   116.385791    22.767988 
  17.155000    93.647110     0.010678    93.784185    22.757897 
  17.160000    73.181634     0.013665    73.598070    22.747812 
  17.165000    57.471554     0.017400    57.444415    22.737733 
  17.170000    46.263769     0.021615    45.849797    22.727662 
  17.175000    40.374759     0.024768    38.312615    22.717597 
  17.180000    37.009810     0.027020    33.762611    22.707538 
  17.185000    34.062792     0.029358    31.093434    22.697486 
  17.190000    33.670982     0.029699    29.475284    22.687441 
  17.195000    31.310114     0.031939    28.406987    22.677403 
  17.200000    29.710388     0.033658    27.629556    22.667371 
  17.205000    29.034115     0.034442    27.020916    22.657345 
  17.210000    27.541968     0.036308    26.523642    22.647327 
  17.215000    28.141813     0.035534    26.107786    22.637315 
  17.220000    27.612788     0.036215    25.755046    22.627309 
  17.225000    26.974327     0.037072    25.452712    22.617310 
  17.230000    26.295469     0.038029    25.191309    22.607318 
  17.235000    25.756696     0.038825    24.963304    22.597333 
  17.240000    26.191668     0.038180    24.763441    22.587354 
  17.245000    26.339422     0.037966    24.586932    22.577381 
  17.250000    25.628456     0.039019    24.430123    22.567415 
  17.255000    25.165384     0.039737    24.290050    22.557456 
  17.260000    25.070131     0.039888    24.164293    22.547504 
  17.265000    24.643456     0.040579    24.050853    22.537558 
  17.270000    23.322581     0.042877    23.948073    22.527619 
  17.275000    24.088455     0.041514    23.854567    22.517686 
  17.280000    23.926706     0.041794    23.769171    22.507760 
  17.285000    24.069961     0.041546    23.690897    22.497840 
  17.290000    23.102550     0.043285    23.618908    22.487928 
  17.295000    24.669192     0.040536    23.552485    22.478021 
  17.300000    23.844462     0.041938    23.491013    22.468122 
  17.305000    23.322706     0.042877    23.433959    22.458229 
  17.310000    23.075324     0.043336    23.380864    22.448342 
  17.315000    23.398517     0.042738    23.331325    22.438462 
  17.320000    23.377655     0.042776    23.284994    22.428589 
  17.325000    24.053508     0.041574    23.241563    22.418722 
  17.330000    23.363402     0.042802    23.200764    22.408862 
  17.335000    23.900674     0.041840    23.162540    22.399009 
  17.340000    22.668368     0.044114    23.126319    22.389162 
  17.345000    23.213024     0.043079    23.092095    22.379321 
  17.350000    23.081440     0.043325    23.059703    22.369488 
  17.355000    23.229549     0.043049    23.028995    22.359661 
  17.360000    23.450125     0.042644    22.999841    22.349840 
  17.365000    22.414140     0.044615    22.972122    22.340026 
  17.370000    23.180710     0.043139    22.945734    22.330219 
  17.375000    22.545115     0.044356    22.920581    22.320418 
  17.380000    22.849720     0.043764    22.896579    22.310624 
  17.385000    22.510166     0.044424    22.873651    22.300836 
  17.390000    23.205014     0.043094    22.851729    22.291055 
  17.395000    22.747979     0.043960    22.830751    22.281280 
  17.400000    22.666774     0.044117    22.810661    22.271512 
  17.405000    22.140515     0.045166    22.791408    22.261751 
  17.410000    22.678288     0.044095    22.772948    22.251996 
  17.415000    23.173336     0.043153    22.755240    22.242248 
  17.420000    23.098617     0.043293    22.738246    22.232506 
  17.425000    22.152290     0.045142    22.721934    22.222771 
  17.430000    21.929210     0.045601    22.706275    22.213042 
  17.435000    22.704006     0.044045    22.691241    22.203320 
  17.440000    22.961805     0.043551    22.676810    22.193605 
  17.445000    22.670671     0.044110    22.662960    22.183896 
  17.450000    22.552145     0.044342    22.649674    22.174194 
  17.455000    22.473638     0.044497    22.636936    22.164498 
  17.460000    23.033250     0.043415    22.624731    22.154809 
  17.465000    23.350122     0.042826    22.613048    22.145126 
  17.470000    22.648629     0.044153    22.601879    22.135450 
  17.475000    22.524051     0.044397    22.591215    22.125780 
  17.480000    22.552319     0.044341    22.581050    22.116117 
  17.485000    22.218980     0.045007    22.571381    22.106461 
  17.490000    21.871446     0.045722    22.562206    22.096811 
  17.495000    22.529175     0.044387    22.553526    22.087167 
  17.500000    21.870029     0.045725    22.545340    22.077531 
  17.505000    22.019289     0.045415    22.537655    22.067900 
  17.510000    21.935255     0.045589    22.530473    22.058276 
  17.515000    22.754457     0.043947    22.523805    22.048659 
  17.520000    23.115467     0.043261    22.517658    22.039048 
  17.525000    22.434267     0.044575    22.512045    22.029444 
  17.530000    22.706188     0.044041    22.506980    22.019847 
  17.535000    22.406144     0.044631    22.502479    22.010255 
  17.540000    21.637097     0.046217    22.498563    22.000671 
  17.545000    22.933535     0.043604    22.495254    21.991093 
  17.550000    22.555843     0.044334    22.492578    21.981521 
  17.555000    22.201703     0.045042    22.490569    21.971956 
  17.560000    22.142601     0.045162    22.489267    21.962398 
  17.565000    22.792664     0.043874    22.488728    21.952846 
  17.570000    21.635082     0.046221    22.489042    21.943300 
  17.575000    23.219613     0.043067    22.517317    21.933761 
  17.580000    22.564735     0.044317    22.520119    21.924229 
  17.585000    23.091304     0.043306    22.524797    21.914703 
  17.590000    23.254216     0.043003    22.532422    21.905183 
  17.595000    22.814910     0.043831    22.544923    21.895671 
  17.600000    22.032236     0.045388    22.565537    21.886164 
  17.605000    23.094521     0.043300    22.599272    21.876664 
  17.610000    23.525746     0.042507    22.653148    21.867171 
  17.615000    22.246087     0.044952    22.735867    21.857684 
  17.620000    22.509773     0.044425    22.856544    21.848204 
  17.625000    23.149362     0.043198    23.022283    21.838730 
  17.630000    22.738960     0.043977    23.234858    21.829262 
  17.635000    23.165169     0.043168    23.487346    21.819801 
  17.640000    23.596850     0.042379    23.762085    21.810347 
  17.645000    23.754225     0.042098    24.031355    21.800899 
  17.650000    23.581688     0.042406    24.261579    21.791458 
  17.655000    24.076752     0.041534    24.420732    21.782023 
  17.660000    24.051671     0.041577    24.487362    21.772594 
  17.665000    23.548596     0.042465    24.458571    21.763172 
  17.670000    22.856749     0.043751    24.354204    21.753757 
  17.675000    22.861828     0.043741    24.216566    21.744348 
  17.680000    23.646376     0.042290    24.107664    21.734946 
  17.685000    24.821698     0.040287    24.106288    21.725550 
  17.690000    24.432959     0.040928    24.304696    21.716160 
  17.695000    24.498659     0.040819    24.801482    21.706777 
  17.700000    25.470784     0.039261    25.685432    21.697400 
  17.705000    27.032455     0.036993    27.007248    21.688030 
  17.710000    27.660764     0.036152    28.743023    21.678667 
  17.715000    30.956160     0.032304    30.762901    21.669309 
  17.720000    31.605391     0.031640    32.824394    21.659959 
  17.725000    32.731846     0.030551    34.606025    21.650614 
  17.730000    34.018651     0.029396    35.782565    21.641277 
  17.735000    35.142047     0.028456    36.122910    21.631945 
  17.740000    34.526367     0.028963    35.571561    21.622620 
  17.745000    33.082242     0.030228    34.269483    21.613302 
  17.750000    31.821881     0.031425    32.501037    21.603990 
  17.755000    29.428262     0.033981    30.598794    21.594685 
  17.760000    29.308979     0.034119    28.851902    21.585386 
  17.765000    27.658231     0.036156    27.448903    21.576093 
  17.770000    26.897099     0.037179    26.464936    21.566807 
  17.775000    26.178889     0.038199    25.884670    21.557527 
  17.780000    25.683482     0.038936    25.641838    21.548254 
  17.785000    25.711281     0.038893    25.656792    21.538987 
  17.790000    25.544939     0.039147    25.861537    21.529727 
  17.795000    25.227695     0.039639    26.210775    21.520473 
  17.800000    24.978613     0.040034    26.683187    21.511226 
  17.805000    25.439852     0.039308    27.278737    21.501985 
  17.810000    25.647370     0.038990    28.017543    21.492750 
  17.815000    26.310485     0.038008    28.946965    21.483522 
  17.820000    27.277676     0.036660    30.169465    21.474300 
  17.825000    30.931017     0.032330    31.915551    21.465085 
  17.830000    35.718286     0.027997    34.694625    21.455876 
  17.835000    41.047340     0.024362    39.532112    21.446674 
  17.840000    51.443905     0.019439    48.200151    21.437478 
  17.845000    67.183000     0.014885    63.174730    21.428288 
  17.850000    91.000298     0.010989    86.948969    21.419105 
  17.855000   120.036395     0.008331   120.559186    21.409928 
  17.860000   154.835474     0.006458   161.778079    21.400758 
  17.865000   192.168737     0.005204   203.880972    21.391594 
  17.870000   221.572247     0.004513   236.075506    21.382436 
  17.875000   231.151335     0.004326   248.424733    21.373285 
  17.880000   225.531115     0.004434   241.791844    21.364141 
  17.885000   215.298209     0.004645   229.245964    21.355002 
  17.890000   215.266199     0.004645   225.000792    21.345871 
  17.895000   230.377453     0.004341   235.718966    21.336745 
  17.900000   254.146910     0.003935   257.700033    21.327626 
  17.905000   284.900383     0.003510   277.665731    21.318514 
  17.910000   279.728689     0.003575   278.649832    21.309407 
  17.915000   252.483285     0.003961   252.831753    21.300308 
  17.920000   192.988425     0.005182   208.042882    21.291214 
  17.925000   135.961030     0.007355   158.220966    21.282127 
  17.930000    95.794266     0.010439   114.067932    21.273046 
  17.935000    67.921168     0.014723    80.736139    21.263972 
  17.940000    50.196712     0.019922    58.635403    21.254904 
  17.945000    44.172409     0.022639    45.410190    21.245843 
  17.950000    37.748307     0.026491    37.987505    21.236788 
  17.955000    34.198040     0.029241    33.847934    21.227739 
  17.960000    32.240026     0.031017    31.390763    21.218697 
  17.965000    30.423873     0.032869    29.766254    21.209661 
  17.970000    29.166997     0.034285    28.575741    21.200631 
  17.975000    28.981696     0.034505    27.641605    21.191608 
  17.980000    27.682539     0.036124    26.880668    21.182591 
  17.985000    26.898588     0.037177    26.247888    21.173581 
  17.990000    26.478263     0.037767    25.714583    21.164577 
  17.995000    25.318780     0.039496    25.260410    21.155579 
  18.000000    25.519163     0.039186    24.870141    21.146588 
  18.005000    24.585087     0.040675    24.532079    21.137603 
  18.010000    25.019273     0.039969    24.237089    21.128624 
  18.015000    24.097066     0.041499    23.977954    21.119652 
  18.020000    23.164290     0.043170    23.748907    21.110686 
  18.025000    22.960339     0.043553    23.545300    21.101727 
  18.030000    23.163077     0.043172    23.363349    21.092774 
  18.035000    22.371831     0.044699    23.199952    21.083827 
  18.040000    21.770368     0.045934    23.052543    21.074886 
  18.045000    21.969611     0.045517    22.918987    21.065952 
  18.050000    21.676731     0.046132    22.797496    21.057025 
  18.055000    21.593454     0.046310    22.686561    21.048103 
  18.060000    22.513454     0.044418    22.584903    21.039188 
  18.065000    21.152687     0.047275    22.491434    21.030279 
  18.070000    21.680513     0.046124    22.405219    21.021377 
  18.075000    20.650719     0.048424    22.325455    21.012481 
  18.080000    21.431765     0.046660    22.251447    21.003591 
  18.085000    21.862461     0.045741    22.182592    20.994708 
  18.090000    21.702301     0.046078    22.118364    20.985831 
  18.095000    21.008520     0.047600    22.058304    20.976960 
  18.100000    21.450033     0.046620    22.002008    20.968096 
  18.105000    20.821308     0.048028    21.949120    20.959238 
  18.110000    20.717850     0.048268    21.899326    20.950386 
  18.115000    20.479895     0.048828    21.852348    20.941541 
  18.120000    21.086903     0.047423    21.807938    20.932702 
  18.125000    21.582569     0.046334    21.765876    20.923869 
  18.130000    20.177162     0.049561    21.725964    20.915043 
  18.135000    21.013636     0.047588    21.688026    20.906223 
  18.140000    21.196285     0.047178    21.651902    20.897409 
  18.145000    21.292953     0.046964    21.617451    20.888601 
  18.150000    20.532543     0.048703    21.584544    20.879800 
  18.155000    20.882325     0.047887    21.553063    20.871005 
  18.160000    21.121386     0.047345    21.522905    20.862217 
  18.165000    21.205910     0.047157    21.493972    20.853435 
  18.170000    21.473769     0.046568    21.466178    20.844659 
  18.175000    20.777636     0.048129    21.439444    20.835889 
  18.180000    21.245639     0.047068    21.413698    20.827126 
  18.185000    20.407054     0.049003    21.388873    20.818369 
  18.190000    20.901747     0.047843    21.364910    20.809618 
  18.195000    21.192558     0.047186    21.341752    20.800874 
  18.200000    21.237138     0.047087    21.319349    20.792135 
  18.205000    20.082944     0.049793    21.297654    20.783404 
  18.210000    20.653694     0.048417    21.276625    20.774678 
  18.215000    21.173149     0.047230    21.256221    20.765959 
  18.220000    21.322887     0.046898    21.236669    20.757246 
  18.225000    20.671319     0.048376    21.217411    20.748539 
  18.230000    20.880384     0.047892    21.198677    20.739839 
  18.235000    21.139037     0.047306    21.180439    20.731144 
  18.240000    21.194002     0.047183    21.162668    20.722456 
  18.245000    21.582243     0.046334    21.145342    20.713775 
  18.250000    21.438324     0.046645    21.128436    20.705100 
  18.255000    21.140419     0.047303    21.111929    20.696430 
  18.260000    20.843335     0.047977    21.095801    20.687768 
  18.265000    20.301700     0.049257    21.080033    20.679111 
  18.270000    21.155070     0.047270    21.064609    20.670461 
  18.275000    21.048579     0.047509    21.049512    20.661817 
  18.280000    22.275147     0.044893    21.034727    20.653179 
  18.285000    20.599229     0.048546    21.020240    20.644548 
  18.290000    20.592284     0.048562    21.006038    20.635922 
  18.295000    20.272620     0.049328    20.992109    20.627303 
  18.300000    20.624872     0.048485    20.978441    20.618691 
  18.305000    21.190107     0.047192    20.965023    20.610084 
  18.310000    20.906626     0.047832    20.951846    20.601484 
  18.315000    20.226789     0.049439    20.938900    20.592890 
  18.320000    21.053597     0.047498    20.926176    20.584302 
  18.325000    20.883401     0.047885    20.913667    20.575721 
  18.330000    20.551349     0.048659    20.901364    20.567145 
  18.335000    20.945835     0.047742    20.889259    20.558576 
  18.340000    20.696894     0.048316    20.877348    20.550014 
  18.345000    20.833690     0.047999    20.865622    20.541457 
  18.350000    20.673904     0.048370    20.854077    20.532907 
  18.355000    21.454387     0.046611    20.842706    20.524363 
  18.360000    20.774302     0.048136    20.831505    20.515825 
  18.365000    21.232367     0.047098    20.820468    20.507293 
  18.370000    20.463716     0.048867    20.809483    20.498768 
  18.375000    20.151348     0.049624    20.798763    20.490248 
  18.380000    20.444607     0.048913    20.788195    20.481735 
  18.385000    20.845169     0.047973    20.777776    20.473229 
  18.390000    20.133239     0.049669    20.767501    20.464728 
  18.395000    21.503083     0.046505    20.757368    20.456234 
  18.400000    20.725314     0.048250    20.747374    20.447746 
  18.405000    21.267119     0.047021    20.737516    20.439264 
  18.410000    20.312499     0.049231    20.727792    20.430788 
  18.415000    20.739818     0.048216    20.718199    20.422319 
  18.420000    20.079925     0.049801    20.708735    20.413855 
  18.425000    20.179425     0.049555    20.699399    20.405398 
  18.430000    20.373325     0.049084    20.690189    20.396947 
  18.435000    20.169456     0.049580    20.681103    20.388503 
  18.440000    20.364909     0.049104    20.672140    20.380064 
  18.445000    19.927804     0.050181    20.663298    20.371632 
  18.450000    20.000335     0.049999    20.654578    20.363206 
  18.455000    21.331312     0.046879    20.645978    20.354786 
  18.460000    20.433596     0.048939    20.637497    20.346372 
  18.465000    20.514930     0.048745    20.629135    20.337964 
  18.470000    20.552483     0.048656    20.620892    20.329563 
  18.475000    20.337081     0.049171    20.612767    20.321168 
  18.480000    20.830940     0.048006    20.604760    20.312779 
  18.485000    20.804182     0.048067    20.596871    20.304396 
  18.490000    21.070630     0.047459    20.589101    20.296019 
  18.495000    20.641374     0.048446    20.581450    20.287649 
  18.500000    20.593874     0.048558    20.573919    20.279284 
  18.505000    20.571984     0.048610    20.566508    20.270926 
  18.510000    21.204662     0.047159    20.559219    20.262574 
  18.515000    20.061682     0.049846    20.552051    20.254228 
  18.520000    19.953360     0.050117    20.545007    20.245889 
  18.525000    20.345343     0.049151    20.538088    20.237555 
  18.530000    20.499262     0.048782    20.531296    20.229228 
  18.535000    20.593872     0.048558    20.524631    20.220907 
  18.540000    21.036806     0.047536    20.518097    20.212591 
  18.545000    20.523375     0.048725    20.511695    20.204283 
  18.550000    21.000421     0.047618    20.505427    20.195980 
  18.555000    20.161331     0.049600    20.499295    20.187683 
  18.560000    20.059611     0.049851    20.493304    20.179393 
  18.565000    20.674877     0.048368    20.487454    20.171108 
  18.570000    20.219912     0.049456    20.481751    20.162830 
  18.575000    21.564479     0.046373    20.476196    20.154558 
  18.580000    20.751246     0.048190    20.470793    20.146292 
  18.585000    20.597894     0.048549    20.465547    20.138032 
  18.590000    19.722793     0.050703    20.460461    20.129779 
  18.595000    20.092495     0.049770    20.455541    20.121531 
  18.600000    20.902413     0.047841    20.450789    20.113290 
  18.605000    20.648468     0.048430    20.446212    20.105055 
  18.610000    20.514674     0.048746    20.432003    20.096826 
  18.615000    21.504068     0.046503    20.427857    20.088603 
  18.620000    20.554769     0.048651    20.423903    20.080386 
  18.625000    20.597001     0.048551    20.420146    20.072175 
  18.630000    19.513490     0.051247    20.416594    20.063970 
  18.635000    19.890379     0.050276    20.413254    20.055772 
  18.640000    20.260275     0.049358    20.407183    20.047579 
  18.645000    20.295080     0.049273    20.404312    20.039393 
  18.650000    20.046930     0.049883    20.401678    20.031213 
  18.655000    20.945000     0.047744    20.399292    20.023038 
  18.660000    21.121140     0.047346    20.397164    20.014870 
  18.665000    20.955264     0.047721    20.395306    20.006708 
  18.670000    20.087433     0.049782    20.393729    19.998553 
  18.675000    20.463243     0.048868    20.392446    19.990403 
  18.680000    19.684000     0.050803    20.391472    19.982259 
  18.685000    20.421271     0.048969    20.390821    19.974122 
  18.690000    21.527890     0.046451    20.390511    19.965990 
  18.695000    20.952734     0.047726    20.390559    19.957865 
  18.700000    20.214336     0.049470    20.390984    19.949746 
  18.705000    19.963168     0.050092    20.391807    19.941632 
  18.710000    20.150595     0.049626    20.393052    19.933525 
  18.715000    20.588131     0.048572    20.394743    19.925424 
  18.720000    19.334441     0.051721    20.396909    19.917329 
  18.725000    20.560185     0.048638    20.399580    19.909240 
  18.730000    20.379939     0.049068    20.402791    19.901157 
  18.735000    20.274763     0.049322    20.406579    19.893081 
  18.740000    20.272809     0.049327    20.410987    19.885010 
  18.745000    19.664548     0.050853    20.416063    19.876945 
  18.750000    20.058083     0.049855    20.421920    19.868887 
  18.755000    19.967197     0.050082    20.428503    19.860834 
  18.760000    19.923185     0.050193    20.435943    19.852788 
  18.765000    20.049212     0.049877    20.444323    19.844747 
  18.770000    19.908463     0.050230    20.453741    19.836713 
  18.775000    20.408638     0.048999    20.464313    19.828685 
  18.780000    20.768399     0.048150    20.476179    19.820662 
  18.785000    20.192319     0.049524    20.489506    19.812646 
  18.790000    20.562226     0.048633    20.504504    19.804636 
  18.795000    20.259365     0.049360    20.521433    19.796632 
  18.800000    20.808333     0.048058    20.540627    19.788634 
  18.805000    21.121008     0.047346    20.562532    19.780642 
  18.810000    20.665908     0.048389    20.587789    19.772656 
  18.815000    20.973700     0.047679    20.617463    19.764676 
  18.820000    20.746350     0.048201    20.653632    19.756702 
  18.825000    20.719233     0.048264    20.700825    19.748734 
  18.830000    20.771226     0.048144    20.768940    19.740772 
  18.835000    20.908063     0.047828    20.877900    19.732816 
  18.840000    22.162425     0.045121    21.062504    19.724866 
  18.845000    22.378752     0.044685    21.372627    19.716923 
  18.850000    23.844729     0.041938    21.861472    19.708985 
  18.855000    24.644095     0.040578    22.557643    19.701053 
  18.860000    25.420959     0.039338    23.427272    19.693127 
  18.865000    27.237634     0.036714    24.342072    19.685207 
  18.870000    28.310569     0.035322    25.071459    19.677294 
  18.875000    27.872086     0.035878    25.345918    19.669386 
  18.880000    26.726499     0.037416    25.049346    19.661484 
  18.885000    25.954400     0.038529    24.339664    19.653588 
  18.890000    24.516600     0.040789    23.490627    19.645699 
  18.895000    22.983031     0.043510    22.717369    19.637815 
  18.900000    22.006855     0.045440    22.131126    19.629937 
  18.905000    21.543954     0.046417    21.753013    19.622066 
  18.910000    21.688716     0.046107    21.548194    19.614200 
  18.915000    21.739276     0.046000    21.463047    19.606340 
  18.920000    21.345493     0.046848    21.450440    19.598486 
  18.925000    21.249974     0.047059    21.478981    19.590638 
  18.930000    21.779639     0.045914    21.531543    19.582797 
  18.935000    21.109909     0.047371    21.600595    19.574961 
  18.940000    20.911504     0.047821    21.682336    19.567131 
  18.945000    20.990362     0.047641    21.776297    19.559307 
  18.950000    21.263409     0.047029    21.882646    19.551489 
  18.955000    22.133845     0.045180    22.002073    19.543677 
  18.960000    20.833407     0.048000    22.135632    19.535871 
  18.965000    21.436321     0.046650    22.284703    19.528071 
  18.970000    21.252651     0.047053    22.451007    19.520277 
  18.975000    22.197410     0.045050    22.636637    19.512489 
  18.980000    22.705422     0.044042    22.844123    19.504707 
  18.985000    22.111079     0.045226    23.076506    19.496931 
  18.990000    22.755115     0.043946    23.337443    19.489160 
  18.995000    22.042081     0.045368    23.631344    19.481396 
  19.000000    22.992770     0.043492    23.963548    19.473638 
  19.005000    22.616657     0.044215    24.340557    19.465885 
  19.010000    23.461326     0.042623    24.770332    19.458139 
  19.015000    23.080097     0.043327    25.262702    19.450399 
  19.020000    23.423659     0.042692    25.829895    19.442664 
  19.025000    23.246787     0.043017    26.487262    19.434935 
  19.030000    24.859543     0.040226    27.254270    19.427213 
  19.035000    24.278600     0.041189    28.155886    19.419496 
  19.040000    25.300008     0.039526    29.224591    19.411785 
  19.045000    26.248884     0.038097    30.503596    19.404080 
  19.050000    28.004017     0.035709    32.052924    19.396381 
  19.055000    29.160882     0.034293    33.963579    19.388688 
  19.060000    31.866385     0.031381    36.394929    19.381001 
  19.065000    35.312400     0.028319    39.672491    19.373320 
  19.070000    42.057124     0.023777    44.517884    19.365645 
  19.075000    53.115166     0.018827    52.502485    19.357975 
  19.080000    71.415315     0.014003    66.739031    19.350312 
  19.085000    97.473405     0.010259    92.538688    19.342654 
  19.090000   143.323247     0.006977   137.282512    19.335003 
  19.095000   220.477280     0.004536   208.468596    19.327357 
  19.100000   332.363717     0.003009   309.508861    19.319717 
  19.105000   470.798582     0.002124   434.120727    19.312083 
  19.110000   605.080104     0.001653   562.226065    19.304455 
  19.115000   696.869853     0.001435   659.204440    19.296833 
  19.120000   716.256478     0.001396   686.657741    19.289217 
  19.125000   631.532813     0.001583   631.259582    19.281607 
  19.130000   500.501439     0.001998   518.708755    19.274002 
  19.135000   356.768322     0.002803   388.563192    19.266404 
  19.140000   234.909324     0.004257   270.716125    19.258811 
  19.145000   157.319059     0.006357   180.068538    19.251224 
  19.150000   108.317167     0.009232   118.858549    19.243643 
  19.155000    83.008123     0.012047    81.664868    19.236068 
  19.160000    69.142562     0.014463    60.660814    19.228499 
  19.165000    58.476159     0.017101    49.084653    19.220936 
  19.170000    51.608952     0.019376    42.444393    19.213378 
  19.175000    46.920645     0.021313    38.255720    19.205827 
  19.180000    43.172681     0.023163    35.313801    19.198281 
  19.185000    39.541559     0.025290    33.074398    19.190741 
  19.190000    38.401786     0.026040    31.287738    19.183208 
  19.195000    35.509969     0.028161    29.825318    19.175679 
  19.200000    33.246124     0.030079    28.609561    19.168157 
  19.205000    32.283078     0.030976    27.587349    19.160641 
  19.210000    30.348759     0.032950    26.719713    19.153130 
  19.215000    29.942189     0.033398    25.977083    19.145626 
  19.220000    28.125358     0.035555    25.336442    19.138127 
  19.225000    27.338029     0.036579    24.780191    19.130634 
  19.230000    26.398188     0.037881    24.293976    19.123147 
  19.235000    25.053242     0.039915    23.866498    19.115665 
  19.240000    24.067684     0.041549    23.488587    19.108190 
  19.245000    24.331878     0.041098    23.152793    19.100720 
  19.250000    23.720909     0.042157    22.853012    19.093256 
  19.255000    23.304911     0.042909    22.584197    19.085798 
  19.260000    22.840910     0.043781    22.342153    19.078346 
  19.265000    22.810871     0.043839    22.123367    19.070900 
  19.270000    21.382349     0.046768    21.924884    19.063460 
  19.275000    22.004492     0.045445    21.744200    19.056025 
  19.280000    21.603612     0.046289    21.579185    19.048596 
  19.285000    20.320862     0.049211    21.428018    19.041173 
  19.290000    20.673629     0.048371    21.289133    19.033756 
  19.295000    20.615236     0.048508    21.161180    19.026344 
  19.300000    20.385424     0.049055    21.042988    19.018939 
  19.305000    21.075556     0.047448    20.933539    19.011539 
  19.310000    20.491335     0.048801    20.831945    19.004145 
  19.315000    21.020118     0.047573    20.737426    18.996757 
  19.320000    20.678393     0.048360    20.649298    18.989374 
  19.325000    19.765326     0.050594    20.566957    18.981998 
  19.330000    20.844905     0.047973    20.489869    18.974627 
  19.335000    19.881289     0.050299    20.417560    18.967262 
  19.340000    19.887130     0.050284    20.349608    18.959903 
  19.345000    20.352135     0.049135    20.285638    18.952549 
  19.350000    20.287400     0.049292    20.225313    18.945202 
  19.355000    18.866315     0.053005    20.168332    18.937860 
  19.360000    20.239015     0.049410    20.114424    18.930524 
  19.365000    19.542753     0.051170    20.063345    18.923194 
  19.370000    20.730935     0.048237    20.014875    18.915869 
  19.375000    20.446680     0.048908    19.968816    18.908550 
  19.380000    19.360585     0.051651    19.924988    18.901237 
  19.385000    20.304865     0.049249    19.883226    18.893930 
  19.390000    20.083162     0.049793    19.835473    18.886629 
  19.395000    19.861779     0.050348    19.797464    18.879333 
  19.400000    18.992663     0.052652    19.761114    18.872043 
  19.405000    19.915612     0.050212    19.726310    18.864759 
  19.410000    18.807177     0.053171    19.692948    18.857481 
  19.415000    19.162870     0.052184    19.660935    18.850208 
  19.420000    19.261626     0.051917    19.630183    18.842941 
  19.425000    19.396934     0.051555    19.591234    18.835680 
  19.430000    19.599494     0.051022    19.562832    18.828424 
  19.435000    18.899579     0.052911    19.535471    18.821175 
  19.440000    18.776356     0.053258    19.509086    18.813931 
  19.445000    20.061677     0.049846    19.483622    18.806693 
  19.450000    19.251608     0.051944    19.459023    18.799460 
  19.455000    19.412491     0.051513    19.435242    18.792234 
  19.460000    20.063407     0.049842    19.412232    18.785013 
  19.465000    18.924117     0.052843    19.389951    18.777797 
  19.470000    19.521194     0.051226    19.368361    18.770588 
  19.475000    19.939542     0.050152    19.347423    18.763384 
  19.480000    18.652856     0.053611    19.327105    18.756186 
  19.485000    20.030955     0.049923    19.307376    18.748994 
  19.490000    18.823353     0.053125    19.288205    18.741807 
  19.495000    18.901896     0.052905    19.269566    18.734626 
  19.500000    19.089439     0.052385    19.251433    18.727451 
  19.505000    19.555033     0.051138    19.233783    18.720281 
  19.510000    19.079246     0.052413    19.216594    18.713118 
  19.515000    18.586209     0.053803    19.199846    18.705959 
  19.520000    18.329963     0.054555    19.183519    18.698807 
  19.525000    19.595464     0.051032    19.167597    18.691660 
  19.530000    19.431813     0.051462    19.152062    18.684519 
  19.535000    18.925276     0.052839    19.136900    18.677384 
  19.540000    18.732423     0.053383    19.122096    18.670255 
  19.545000    19.317275     0.051767    19.107639    18.663131 
  19.550000    18.999724     0.052632    19.093516    18.656012 
  19.555000    18.473796     0.054131    19.079717    18.648900 
  19.560000    18.861182     0.053019    19.066231    18.641793 
  19.565000    18.861332     0.053019    19.053051    18.634692 
  19.570000    18.720844     0.053416    19.040168    18.627596 
  19.575000    19.341642     0.051702    19.027577    18.620507 
  19.580000    18.679428     0.053535    19.015270    18.613422 
  19.585000    18.278829     0.054708    19.003244    18.606344 
  19.590000    18.670368     0.053561    18.991495    18.599271 
  19.595000    19.099694     0.052357    18.980021    18.592204 
  19.600000    18.920958     0.052851    18.968820    18.585143 
  19.605000    19.052534     0.052486    18.957894    18.578087 
  19.610000    19.133137     0.052265    18.947243    18.571037 
  19.615000    18.574188     0.053838    18.936871    18.563992 
  19.620000    19.361090     0.051650    18.926783    18.556953 
  19.625000    18.117458     0.055195    18.916986    18.549920 
  19.630000    17.932823     0.055764    18.907491    18.542893 
  19.635000    19.215286     0.052042    18.898309    18.535871 
  19.640000    19.338113     0.051711    18.889456    18.528854 
  19.645000    18.741772     0.053357    18.880952    18.521844 
  19.650000    18.227897     0.054861    18.872822    18.514839 
  19.655000    19.244368     0.051963    18.865095    18.507839 
  19.660000    19.348797     0.051683    18.857809    18.500846 
  19.665000    19.066013     0.052449    18.851009    18.493858 
  19.670000    18.967145     0.052723    18.844750    18.486875 
  19.675000    17.968366     0.055653    18.839102    18.479898 
  19.680000    18.609827     0.053735    18.834151    18.472927 
  19.685000    19.077354     0.052418    18.830005    18.465962 
  19.690000    18.581126     0.053818    18.826797    18.459002 
  19.695000    18.871587     0.052990    18.824699    18.452047 
  19.700000    19.214536     0.052044    18.823931    18.445099 
  19.705000    18.751374     0.053329    18.824776    18.438156 
  19.710000    18.672639     0.053554    18.827609    18.431218 
  19.715000    18.931390     0.052822    18.832941    18.424286 
  19.720000    18.970980     0.052712    18.841525    18.417360 
  19.725000    17.706268     0.056477    18.854606    18.410439 
  19.730000    18.646115     0.053630    18.874602    18.403524 
  19.735000    19.004926     0.052618    18.906725    18.396615 
  19.740000    19.260294     0.051920    18.962351    18.389711 
  19.745000    18.780914     0.053246    19.064630    18.382812 
  19.750000    18.737114     0.053370    19.255012    18.375920 
  19.755000    18.630917     0.053674    19.595610    18.369032 
  19.760000    18.855115     0.053036    20.158641    18.362151 
  19.765000    18.908455     0.052886    20.995854    18.355275 
  19.770000    19.087958     0.052389    22.091737    18.348404 
  19.775000    19.952931     0.050118    23.317767    18.341540 
  19.780000    19.421308     0.051490    24.408376    18.334680 
  19.785000    19.988600     0.050029    24.998665    18.327827 
  19.790000    19.865056     0.050340    24.821616    18.320979 
  19.795000    19.534770     0.051191    23.958595    18.314136 
  19.800000    19.587800     0.051052    22.754211    18.307299 
  19.805000    18.888915     0.052941    21.543762    18.300468 
  19.810000    19.002297     0.052625    20.534074    18.293642 
  19.815000    18.589401     0.053794    19.801079    18.286822 
  19.820000    18.311525     0.054610    19.325600    18.280007 
  19.825000    18.951949     0.052765    19.042148    18.273198 
  19.830000    18.868339     0.052999    18.880290    18.266394 
  19.835000    18.288419     0.054679    18.786353    18.259596 
  19.840000    18.333978     0.054544    18.727350    18.252803 
  19.845000    18.601065     0.053760    18.685934    18.246016 
  19.850000    18.249143     0.054797    18.653902    18.239235 
  19.855000    19.038378     0.052525    18.627516    18.232459 
  19.860000    18.458820     0.054175    18.604981    18.225688 
  19.865000    19.417673     0.051499    18.585308    18.218923 
  19.870000    18.855608     0.053035    18.567864    18.212164 
  19.875000    17.990261     0.055586    18.552200    18.205410 
  19.880000    19.815034     0.050467    18.537982    18.198662 
  19.885000    19.632046     0.050937    18.524954    18.191919 
  19.890000    18.971860     0.052710    18.512915    18.185182 
  19.895000    19.450776     0.051412    18.501709    18.178450 
  19.900000    20.149369     0.049629    18.491210    18.171724 
  19.905000    19.214974     0.052043    18.481317    18.165003 
  19.910000    19.265512     0.051906    18.471950    18.158288 
  19.915000    18.829799     0.053107    18.463041    18.151578 
  19.920000    19.387466     0.051580    18.454537    18.144874 
  19.925000    18.216758     0.054895    18.446391    18.138175 
  19.930000    18.300352     0.054644    18.438567    18.131482 
  19.935000    19.351293     0.051676    18.431032    18.124794 
  19.940000    18.727233     0.053398    18.423762    18.118112 
  19.945000    17.911351     0.055831    18.416732    18.111435 
  19.950000    17.536098     0.057025    18.409926    18.104764 
  19.955000    18.280304     0.054704    18.403326    18.098098 
  19.960000    18.377707     0.054414    18.396919    18.091438 
  19.965000    17.962755     0.055671    18.390694    18.084783 
  19.970000    18.024906     0.055479    18.384641    18.078134 
  19.975000    18.074819     0.055326    18.378752    18.071490 
  19.980000    19.165570     0.052177    18.373018    18.064852 
  19.985000    18.168281     0.055041    18.367436    18.058219 
  19.990000    18.169819     0.055036    18.361998    18.051591 
  19.995000    18.040215     0.055432    18.356701    18.044969 
  20.000000    18.685685     0.053517    18.351542    18.038353 
  20.005000    18.814608     0.053150    18.346518    18.031742 
  20.010000    17.887448     0.055905    18.341626    18.025136 
  20.015000    18.675613     0.053546    18.336864    18.018536 
  20.020000    18.360982     0.054463    18.332232    18.011941 
  20.025000    18.817411     0.053142    18.327728    18.005352 
  20.030000    18.678727     0.053537    18.323351    17.998768 
  20.035000    18.394070     0.054365    18.319102    17.992190 
  20.040000    18.419255     0.054291    18.314981    17.985617 
  20.045000    17.927451     0.055780    18.310987    17.979049 
  20.050000    18.376358     0.054418    18.307122    17.972487 
  20.055000    17.365728     0.057585    18.303387    17.965931 
  20.060000    18.575898     0.053833    18.299783    17.959380 
  20.065000    17.721529     0.056429    18.296311    17.952834 
  20.070000    18.664471     0.053578    18.292974    17.946294 
  20.075000    17.544311     0.056999    18.289773    17.939759 
  20.080000    17.943050     0.055732    18.286710    17.933229 
  20.085000    17.662914     0.056616    18.283789    17.926705 
  20.090000    18.208042     0.054921    18.281011    17.920186 
  20.095000    17.876925     0.055938    18.278379    17.913673 
  20.100000    17.830362     0.056084    18.275898    17.907165 
  20.105000    18.247237     0.054803    18.273569    17.900663 
  20.110000    17.884466     0.055914    18.271398    17.894166 
  20.115000    18.230594     0.054853    18.269387    17.887674 
  20.120000    17.839243     0.056056    18.267542    17.881188 
  20.125000    18.402300     0.054341    18.265865    17.874707 
  20.130000    17.831461     0.056081    18.264364    17.868232 
  20.135000    17.224179     0.058058    18.263041    17.861762 
  20.140000    18.313868     0.054603    18.261903    17.855297 
  20.145000    17.976392     0.055629    18.260955    17.848838 
  20.150000    17.962779     0.055671    18.260204    17.842384 
  20.155000    18.722682     0.053411    18.259654    17.835936 
  20.160000    18.037685     0.055439    18.259315    17.829493 
  20.165000    18.199911     0.054945    18.259191    17.823055 
  20.170000    18.231748     0.054849    18.259292    17.816623 
  20.175000    18.011463     0.055520    18.259624    17.810196 
  20.180000    18.870334     0.052993    18.260197    17.803774 
  20.185000    18.274819     0.054720    18.261018    17.797358 
  20.190000    17.894869     0.055882    18.262098    17.790947 
  20.195000    18.516608     0.054006    18.263447    17.784541 
  20.200000    17.975706     0.055631    18.265074    17.778141 
  20.205000    17.689825     0.056530    18.266992    17.771746 
  20.210000    18.406659     0.054328    18.269212    17.765357 
  20.215000    17.737486     0.056378    18.271746    17.758973 
  20.220000    17.820235     0.056116    18.274609    17.752594 
  20.225000    18.117902     0.055194    18.277814    17.746221 
  20.230000    18.398675     0.054352    18.281377    17.739853 
  20.235000    18.157880     0.055073    18.285313    17.733490 
  20.240000    17.734991     0.056386    18.289641    17.727132 
  20.245000    17.573422     0.056904    18.294379    17.720780 
  20.250000    18.983391     0.052678    18.299546    17.714434 
  20.255000    18.980011     0.052687    18.305164    17.708092 
  20.260000    18.439388     0.054232    18.311255    17.701756 
  20.265000    17.878915     0.055932    18.317845    17.695425 
  20.270000    17.555925     0.056961    18.324960    17.689100 
  20.275000    18.626525     0.053687    18.332628    17.682780 
  20.280000    17.551647     0.056975    18.340880    17.676465 
  20.285000    18.052559     0.055394    18.349751    17.670156 
  20.290000    17.523775     0.057065    18.359278    17.663852 
  20.295000    17.790540     0.056210    18.369504    17.657553 
  20.300000    18.629943     0.053677    18.380474    17.651259 
  20.305000    18.354655     0.054482    18.392248    17.644971 
  20.310000    18.517408     0.054003    18.404899    17.638688 
  20.315000    18.475843     0.054125    18.418534    17.632410 
  20.320000    17.619133     0.056756    18.433325    17.626138 
  20.325000    18.119996     0.055188    18.449570    17.619871 
  20.330000    18.006568     0.055535    18.467817    17.613609 
  20.335000    17.830057     0.056085    18.489069    17.607353 
  20.340000    18.108016     0.055224    18.515126    17.601102 
  20.345000    18.259109     0.054767    18.549096    17.594856 
  20.350000    18.658419     0.053595    18.596064    17.588615 
  20.355000    18.740265     0.053361    18.663849    17.582380 
  20.360000    18.379383     0.054409    18.763633    17.576150 
  20.365000    18.655106     0.053605    18.910093    17.569925 
  20.370000    19.523404     0.051221    19.120565    17.563705 
  20.375000    20.044581     0.049889    19.412776    17.557491 
  20.380000    19.990886     0.050023    19.800941    17.551282 
  20.385000    20.719883     0.048263    20.290566    17.545078 
  20.390000    21.350278     0.046838    20.873004    17.538880 
  20.395000    22.880725     0.043705    21.521411    17.532687 
  20.400000    23.437061     0.042667    22.189983    17.526499 
  20.405000    23.403956     0.042728    22.817858    17.520316 
  20.410000    24.022022     0.041628    23.337944    17.514139 
  20.415000    23.233556     0.043041    23.689536    17.507966 
  20.420000    22.997352     0.043483    23.831938    17.501799 
  20.425000    22.663659     0.044124    23.756465    17.495638 
  20.430000    22.360068     0.044723    23.490558    17.489481 
  20.435000    21.534644     0.046437    23.096726    17.483330 
  20.440000    22.461806     0.044520    22.666288    17.477184 
  20.445000    23.399413     0.042736    22.313155    17.471043 
  20.450000    23.103532     0.043283    22.170046    17.464908 
  20.455000    23.974350     0.041711    22.386420    17.458777 
  20.460000    24.647827     0.040572    23.123714    17.452652 
  20.465000    27.138249     0.036848    24.540937    17.446532 
  20.470000    28.413677     0.035194    26.764440    17.440417 
  20.475000    32.737039     0.030546    29.841372    17.434308 
  20.480000    35.803359     0.027930    33.686320    17.428204 
  20.485000    39.053103     0.025606    38.040788    17.422105 
  20.490000    42.490808     0.023535    42.469445    17.416011 
  20.495000    43.415612     0.023033    46.410569    17.409922 
  20.500000    46.439879     0.021533    49.281343    17.403839 
  20.505000    47.849680     0.020899    50.616972    17.397761 
  20.510000    48.727485     0.020522    50.200780    17.391688 
  20.515000    45.050763     0.022197    48.130636    17.385620 
  20.520000    44.117809     0.022667    44.787387    17.379557 
  20.525000    40.572679     0.024647    40.721808    17.373500 
  20.530000    38.017364     0.026304    36.511929    17.367447 
  20.535000    33.507813     0.029844    32.640570    17.361400 
  20.540000    31.618476     0.031627    29.423080    17.355358 
  20.545000    30.543431     0.032740    26.993105    17.349321 
  20.550000    29.214295     0.034230    25.334778    17.343290 
  20.555000    29.767887     0.033593    24.338503    17.337264 
  20.560000    27.930565     0.035803    23.857409    17.331242 
  20.565000    27.689839     0.036114    23.749512    17.325226 
  20.570000    26.718349     0.037427    23.900795    17.319215 
  20.575000    24.833323     0.040268    24.232097    17.313210 
  20.580000    24.681964     0.040515    24.695994    17.307209 
  20.585000    23.468081     0.042611    25.269634    17.301214 
  20.590000    23.364539     0.042800    25.947498    17.295223 
  20.595000    23.081846     0.043324    26.735992    17.289238 
  20.600000    23.370892     0.042788    27.650258    17.283258 
  20.605000    23.677446     0.042234    28.712943    17.277283 
  20.610000    24.164910     0.041382    29.954527    17.271314 
  20.615000    24.752311     0.040400    31.414943    17.265349 
  20.620000    26.321368     0.037992    33.146729    17.259390 
  20.625000    27.593647     0.036240    35.220779    17.253436 
  20.630000    29.795178     0.033562    37.738486    17.247486 
  20.635000    33.983997     0.029426    40.861484    17.241542 
  20.640000    38.514103     0.025965    44.888009    17.235604 
  20.645000    47.240442     0.021168    50.438216    17.229670 
  20.650000    59.387651     0.016839    58.848938    17.223741 
  20.655000    78.407826     0.012754    72.867033    17.217818 
  20.660000   107.055300     0.009341    97.556942    17.211899 
  20.665000   151.281993     0.006610   140.909347    17.205986 
  20.670000   223.195395     0.004480   213.071162    17.200078 
  20.675000   334.251134     0.002992   323.217879    17.194175 
  20.680000   471.549146     0.002121   473.555770    17.188277 
  20.685000   654.779815     0.001527   652.725986    17.182384 
  20.690000   832.105016     0.001202   830.874801    17.176496 
  20.695000   929.264450     0.001076   959.862328    17.170613 
  20.700000   933.100419     0.001072   989.492224    17.164736 
  20.705000   816.036086     0.001225   905.904219    17.158863 
  20.710000   668.367990     0.001496   745.826264    17.152996 
  20.715000   482.599197     0.002072   562.172021    17.147134 
  20.720000   358.008644     0.002793   394.693523    17.141277 
  20.725000   237.177856     0.004216   263.723978    17.135424 
  20.730000   161.147081     0.006206   173.138740    17.129577 
  20.735000   119.195533     0.008390   116.464203    17.123735 
  20.740000    93.509860     0.010694    83.473528    17.117899 
  20.745000    76.866155     0.013010    64.840713    17.112067 
  20.750000    66.135612     0.015120    54.038276    17.106240 
  20.755000    56.821637     0.017599    47.257446    17.100418 
  20.760000    52.930776     0.018893    42.552159    17.094602 
  20.765000    46.695858     0.021415    39.005716    17.088790 
  20.770000    44.037657     0.022708    36.190214    17.082984 
  20.775000    40.642529     0.024605    33.889111    17.077182 
  20.780000    38.663903     0.025864    31.976020    17.071386 
  20.785000    35.540755     0.028137    30.366660    17.065594 
  20.790000    36.305636     0.027544    28.999955    17.059808 
  20.795000    33.603544     0.029759    27.829719    17.054027 
  20.800000    31.886655     0.031361    26.820241    17.048250 
  20.805000    30.777272     0.032492    25.943512    17.042479 
  20.810000    29.145186     0.034311    25.177315    17.036713 
  20.815000    27.589473     0.036246    24.503858    17.030952 
  20.820000    26.461334     0.037791    23.908761    17.025196 
  20.825000    26.433787     0.037830    23.380309    17.019445 
  20.830000    23.799261     0.042018    22.908881    17.013699 
  20.835000    24.221431     0.041286    22.486525    17.007958 
  20.840000    23.554631     0.042454    22.106616    17.002222 
  20.845000    22.088792     0.045272    21.763609    16.996491 
  20.850000    22.416887     0.044609    21.452828    16.990765 
  20.855000    21.972838     0.045511    21.170315    16.985044 
  20.860000    20.469483     0.048853    20.912696    16.979328 
  20.865000    20.660667     0.048401    20.677085    16.973617 
  20.870000    20.061511     0.049847    20.461002    16.967911 
  20.875000    20.686287     0.048341    20.262304    16.962210 
  20.880000    20.067203     0.049833    20.079135    16.956514 
  20.885000    20.492005     0.048800    19.909877    16.950823 
  20.890000    19.039797     0.052522    19.760117    16.945137 
  20.895000    18.943508     0.052789    19.614663    16.939456 
  20.900000    19.581473     0.051069    19.479383    16.933780 
  20.905000    18.786280     0.053230    19.353317    16.928110 
  20.910000    18.365722     0.054449    19.244538    16.922444 
  20.915000    18.552421     0.053901    19.134499    16.916782 
  20.920000    18.666325     0.053572    19.031398    16.911126 
  20.925000    18.775923     0.053260    18.934637    16.905475 
  20.930000    18.038016     0.055438    18.844353    16.899829 
  20.935000    18.072481     0.055333    18.758724    16.894188 
  20.940000    18.600069     0.053763    18.677986    16.888552 
  20.945000    18.087693     0.055286    18.601751    16.882921 
  20.950000    18.189471     0.054977    18.529668    16.877295 
  20.955000    17.448510     0.057311    18.461419    16.871673 
  20.960000    17.825955     0.056098    18.396717    16.866057 
  20.965000    18.279965     0.054705    18.335301    16.860446 
  20.970000    17.969138     0.055651    18.276934    16.854839 
  20.975000    18.557315     0.053887    18.221397    16.849238 
  20.980000    17.196578     0.058151    18.168495    16.843641 
  20.985000    17.392360     0.057497    18.118046    16.838050 
  20.990000    18.124899     0.055173    18.069886    16.832463 
  20.995000    18.111274     0.055214    18.023861    16.826881 
  21.000000    17.373199     0.057560    17.979834    16.821304 
  21.005000    17.785788     0.056225    17.937676    16.815733 
  21.010000    17.325343     0.057719    17.897268    16.810166 
  21.015000    17.951721     0.055705    17.858503    16.804604 
  21.020000    18.065761     0.055353    17.821280    16.799047 
  21.025000    17.028913     0.058724    17.785506    16.793495 
  21.030000    17.315731     0.057751    17.751095    16.787947 
  21.035000    17.672729     0.056584    17.717967    16.782405 
  21.040000    17.621365     0.056749    17.686049    16.776868 
  21.045000    17.063615     0.058604    17.655272    16.771335 
  21.050000    18.069941     0.055341    17.625572    16.765808 
  21.055000    16.956847     0.058973    17.596890    16.760285 
  21.060000    17.428247     0.057378    17.569170    16.754767 
  21.065000    17.817995     0.056123    17.542361    16.749254 
  21.070000    17.471822     0.057235    17.516415    16.743746 
  21.075000    17.754491     0.056324    17.491286    16.738243 
  21.080000    17.108714     0.058450    17.466933    16.732745 
  21.085000    17.620312     0.056753    17.443316    16.727252 
  21.090000    16.704301     0.059865    17.420402    16.721763 
  21.095000    17.178412     0.058213    17.398150    16.716280 
  21.100000    17.092384     0.058506    17.376529    16.710801 
  21.105000    17.071081     0.058579    17.355511    16.705327 
  21.110000    17.480626     0.057206    17.335066    16.699858 
  21.115000    17.032747     0.058710    17.315166    16.694394 
  21.120000    17.332722     0.057694    17.295788    16.688935 
  21.125000    16.217173     0.061663    17.276907    16.683481 
  21.130000    16.410134     0.060938    17.258500    16.678031 
  21.135000    17.062311     0.058609    17.240547    16.672587 
  21.140000    16.403591     0.060962    17.223027    16.667147 
  21.145000    16.749875     0.059702    17.205921    16.661712 
  21.150000    17.082599     0.058539    17.189211    16.656282 
  21.155000    16.813803     0.059475    17.172881    16.650857 
  21.160000    17.481666     0.057203    17.156915    16.645437 
  21.165000    16.802397     0.059515    17.141296    16.640021 
  21.170000    17.202811     0.058130    17.126012    16.634610 
  21.175000    17.063934     0.058603    17.111048    16.629205 
  21.180000    17.501104     0.057139    17.096392    16.623804 
  21.185000    17.038357     0.058691    17.082031    16.618408 
  21.190000    17.739637     0.056371    17.067953    16.613016 
  21.195000    16.601382     0.060236    17.054148    16.607630 
  21.200000    16.506129     0.060584    17.040605    16.602248 
  21.205000    16.368262     0.061094    17.027314    16.596871 
  21.210000    16.047163     0.062316    17.014266    16.591499 
  21.215000    16.249529     0.061540    17.001452    16.586132 
  21.220000    16.501985     0.060599    16.988862    16.580770 
  21.225000    16.932988     0.059056    16.976489    16.575412 
  21.230000    16.637737     0.060104    16.964325    16.570060 
  21.235000    17.389626     0.057506    16.952363    16.564712 
  21.240000    16.628036     0.060139    16.940595    16.559368 
  21.245000    17.116727     0.058422    16.929014    16.554030 
  21.250000    16.088404     0.062157    16.917615    16.548697 
  21.255000    16.923540     0.059089    16.906391    16.543368 
  21.260000    16.446029     0.060805    16.895336    16.538044 
  21.265000    16.657898     0.060032    16.884444    16.532725 
  21.270000    16.858026     0.059319    16.873711    16.527410 
  21.275000    16.635174     0.060114    16.863130    16.522101 
  21.280000    16.638401     0.060102    16.852697    16.516796 
  21.285000    16.542822     0.060449    16.842407    16.511496 
  21.290000    16.885459     0.059223    16.832256    16.506201 
  21.295000    17.190300     0.058172    16.822271    16.500910 
  21.300000    16.637462     0.060105    16.812385    16.495625 
  21.305000    16.642769     0.060086    16.802625    16.490344 
  21.310000    16.694987     0.059898    16.792988    16.485068 
  21.315000    15.901018     0.062889    16.783469    16.479796 
  21.320000    16.648757     0.060065    16.774065    16.474529 
  21.325000    16.888561     0.059212    16.764773    16.469268 
  21.330000    16.704650     0.059864    16.755590    16.464010 
  21.335000    17.345645     0.057651    16.746512    16.458758 
  21.340000    16.752216     0.059694    16.737537    16.453510 
  21.345000    16.829021     0.059421    16.728662    16.448268 
  21.350000    16.225692     0.061631    16.719883    16.443029 
  21.355000    16.899382     0.059174    16.711199    16.437796 
  21.360000    16.704861     0.059863    16.702346    16.432567 
  21.365000    16.249608     0.061540    16.693844    16.427344 
  21.370000    15.833365     0.063158    16.685429    16.422124 
  21.375000    16.570474     0.060348    16.677099    16.416910 
  21.380000    16.586258     0.060291    16.668851    16.411700 
  21.385000    16.550147     0.060422    16.660684    16.406495 
  21.390000    15.785494     0.063349    16.652595    16.401295 
  21.395000    16.840497     0.059381    16.644582    16.396099 
  21.400000    17.044726     0.058669    16.636644    16.390908 
  21.405000    17.019034     0.058758    16.628779    16.385722 
  21.410000    16.125545     0.062013    16.620985    16.380541 
  21.415000    16.480558     0.060678    16.613260    16.375364 
  21.420000    16.717689     0.059817    16.605603    16.370192 
  21.425000    16.062417     0.062257    16.598012    16.365025 
  21.430000    16.048190     0.062312    16.590486    16.359862 
  21.435000    16.566971     0.060361    16.583022    16.354704 
  21.440000    16.233906     0.061599    16.575621    16.349551 
  21.445000    16.539995     0.060460    16.568281    16.344403 
  21.450000    16.202700     0.061718    16.560999    16.339259 
  21.455000    16.655910     0.060039    16.553776    16.334120 
  21.460000    16.327457     0.061247    16.546609    16.328985 
  21.465000    16.224960     0.061633    16.539499    16.323856 
  21.470000    17.339460     0.057672    16.532442    16.318730 
  21.475000    16.346500     0.061175    16.530238    16.313610 
  21.480000    16.079164     0.062192    16.523316    16.308494 
  21.485000    16.526717     0.060508    16.516446    16.303383 
  21.490000    15.703302     0.063681    16.509627    16.298277 
  21.495000    16.135807     0.061974    16.502857    16.293175 
  21.500000    16.275505     0.061442    16.497615    16.288078 
  21.505000    17.048595     0.058656    16.490951    16.282986 
  21.510000    16.682003     0.059945    16.484335    16.277898 
  21.515000    16.034106     0.062367    16.477765    16.272815 
  21.520000    16.346982     0.061173    16.471241    16.267736 
  21.525000    16.309049     0.061316    16.464763    16.262662 
  21.530000    16.026460     0.062397    16.458328    16.257593 
  21.535000    16.990934     0.058855    16.451937    16.252529 
  21.540000    15.773177     0.063399    16.445590    16.247469 
  21.545000    15.902958     0.062881    16.439285    16.242414 
  21.550000    16.174192     0.061827    16.433021    16.237363 
  21.555000    15.762052     0.063444    16.426799    16.232317 
  21.560000    16.171809     0.061836    16.420618    16.227276 
  21.565000    16.192271     0.061758    16.414476    16.222239 
  21.570000    16.497462     0.060615    16.408375    16.217207 
  21.575000    17.114812     0.058429    16.402312    16.212180 
  21.580000    15.871861     0.063005    16.396289    16.207157 
  21.585000    16.321755     0.061268    16.390303    16.202138 
  21.590000    16.971851     0.058921    16.384356    16.197125 
  21.595000    16.504225     0.060591    16.378446    16.192116 
  21.600000    17.462264     0.057266    16.372573    16.187111 
  21.605000    15.417724     0.064860    16.366737    16.182112 
  21.610000    15.591576     0.064137    16.360937    16.177117 
  21.615000    16.166866     0.061855    16.355174    16.172126 
  21.620000    16.506038     0.060584    16.349446    16.167140 
  21.625000    15.988800     0.062544    16.343753    16.162159 
  21.630000    16.498009     0.060613    16.338096    16.157182 
  21.635000    16.717695     0.059817    16.332474    16.152210 
  21.640000    15.805351     0.063270    16.326886    16.147242 
  21.645000    16.376860     0.061062    16.321333    16.142279 
  21.650000    16.236208     0.061591    16.315815    16.137320 
  21.655000    16.084856     0.062170    16.310330    16.132366 
  21.660000    16.587075     0.060288    16.304879    16.127417 
  21.665000    16.440017     0.060827    16.299463    16.122472 
  21.670000    16.065282     0.062246    16.294080    16.117532 
  21.675000    16.619138     0.060172    16.288730    16.112597 
  21.680000    16.259212     0.061504    16.283414    16.107666 
  21.685000    15.574155     0.064209    16.278131    16.102739 
  21.690000    16.548642     0.060428    16.272882    16.097817 
  21.695000    16.490331     0.060642    16.267666    16.092900 
  21.700000    16.787645     0.059568    16.262483    16.087987 
  21.705000    16.411295     0.060934    16.257333    16.083079 
  21.710000    15.990277     0.062538    16.252217    16.078175 
  21.715000    16.173046     0.061831    16.247133    16.073276 
  21.720000    15.592207     0.064135    16.242083    16.068381 
  21.725000    16.519230     0.060536    16.237067    16.063491 
  21.730000    16.515845     0.060548    16.232083    16.058606 
  21.735000    16.438473     0.060833    16.227133    16.053725 
  21.740000    15.677117     0.063787    16.222217    16.048848 
  21.745000    16.471392     0.060711    16.217334    16.043976 
  21.750000    15.977194     0.062589    16.212485    16.039109 
  21.755000    16.176007     0.061820    16.207670    16.034246 
  21.760000    16.263089     0.061489    16.202889    16.029388 
  21.765000    16.308410     0.061318    16.198142    16.024534 
  21.770000    15.324454     0.065255    16.193430    16.019684 
  21.775000    15.606775     0.064075    16.188752    16.014839 
  21.780000    15.772624     0.063401    16.184110    16.009999 
  21.785000    16.598336     0.060247    16.179502    16.005163 
  21.790000    16.121315     0.062030    16.174930    16.000332 
  21.795000    15.482057     0.064591    16.170394    15.995505 
  21.800000    16.317993     0.061282    16.165894    15.990683 
  21.805000    15.938635     0.062741    16.161431    15.985865 
  21.810000    15.843176     0.063119    16.157004    15.981052 
  21.815000    15.698548     0.063700    16.152615    15.976243 
  21.820000    14.914443     0.067049    16.148263    15.971439 
  21.825000    15.928755     0.062780    16.143950    15.966639 
  21.830000    16.154473     0.061902    16.139675    15.961843 
  21.835000    16.216612     0.061665    16.135439    15.957052 
  21.840000    16.074555     0.062210    16.131243    15.952266 
  21.845000    15.256740     0.065545    16.127086    15.947484 
  21.850000    15.039749     0.066490    16.122971    15.942707 
  21.855000    16.105311     0.062091    16.118897    15.937934 
  21.860000    16.370281     0.061086    16.114865    15.933165 
  21.865000    15.757435     0.063462    16.110875    15.928401 
  21.870000    16.055961     0.062282    16.106929    15.923641 
  21.875000    16.295234     0.061368    16.103027    15.918886 
  21.880000    16.059168     0.062270    16.099169    15.914136 
  21.885000    15.701434     0.063688    16.095358    15.909389 
  21.890000    15.731981     0.063565    16.091592    15.904648 
  21.895000    16.611247     0.060200    16.087874    15.899910 
  21.900000    15.878877     0.062977    16.084205    15.895177 
  21.905000    15.455496     0.064702    16.080585    15.890449 
  21.910000    15.601895     0.064095    16.077015    15.885725 
  21.915000    15.641175     0.063934    16.073496    15.881005 
  21.920000    15.467101     0.064653    16.070030    15.876290 
  21.925000    15.661749     0.063850    16.066617    15.871579 
  21.930000    16.064828     0.062248    16.063260    15.866873 
  21.935000    16.236769     0.061589    16.059958    15.862171 
  21.940000    15.700942     0.063690    16.056714    15.857474 
  21.945000    15.629656     0.063981    16.053528    15.852781 
  21.950000    16.104129     0.062096    16.050403    15.848092 
  21.955000    15.745988     0.063508    16.047340    15.843408 
  21.960000    16.074178     0.062212    16.044340    15.838728 
  21.965000    16.136699     0.061971    16.041405    15.834053 
  21.970000    14.987999     0.066720    16.038538    15.829382 
  21.975000    16.622645     0.060159    16.035738    15.824715 
  21.980000    15.799714     0.063292    16.033009    15.820053 
  21.985000    16.383787     0.061036    16.030353    15.815395 
  21.990000    16.045643     0.062322    16.027772    15.810742 
  21.995000    15.745381     0.063511    16.025267    15.806093 
  22.000000    16.127941     0.062004    16.022842    15.801448 
  22.005000    15.689730     0.063736    16.020498    15.796808 
  22.010000    15.223902     0.065686    16.018238    15.792172 
  22.015000    15.531187     0.064387    16.016065    15.787541 
  22.020000    15.741318     0.063527    16.013981    15.782914 
  22.025000    16.515310     0.060550    16.011990    15.778291 
  22.030000    15.616140     0.064036    16.010094    15.773673 
  22.035000    16.182259     0.061796    16.008297    15.769059 
  22.040000    15.827197     0.063182    16.006603    15.764449 
  22.045000    15.507178     0.064486    16.005014    15.759844 
  22.050000    15.864578     0.063034    16.003534    15.755243 
  22.055000    16.302536     0.061340    16.002168    15.750647 
  22.060000    15.319403     0.065277    16.000919    15.746055 
  22.065000    15.473981     0.064625    15.999793    15.741467 
  22.070000    16.449629     0.060792    15.998792    15.736883 
  22.075000    16.196796     0.061741    15.997924    15.732304 
  22.080000    16.593353     0.060265    15.997191    15.727730 
  22.085000    15.701675     0.063687    15.996236    15.723159 
  22.090000    16.636767     0.060108    15.995795    15.718593 
  22.095000    16.584801     0.060296    15.995450    15.714031 
  22.100000    15.767745     0.063421    15.995323    15.709474 
  22.105000    15.982724     0.062568    15.995363    15.704921 
  22.110000    15.699137     0.063698    15.995577    15.700372 
  22.115000    15.584688     0.064166    15.995972    15.695828 
  22.120000    15.784446     0.063354    15.996557    15.691288 
  22.125000    15.224795     0.065682    15.997340    15.686752 
  22.130000    16.275319     0.061443    15.998330    15.682221 
  22.135000    15.325855     0.065249    15.999536    15.677694 
  22.140000    15.400049     0.064935    16.000970    15.673171 
  22.145000    16.334952     0.061218    16.002641    15.668652 
  22.150000    15.825585     0.063189    16.004562    15.664138 
  22.155000    15.843406     0.063118    16.006745    15.659628 
  22.160000    16.056580     0.062280    16.009203    15.655123 
  22.165000    15.794731     0.063312    16.011952    15.650622 
  22.170000    15.975132     0.062597    16.015006    15.646125 
  22.175000    15.781404     0.063366    16.018385    15.641632 
  22.180000    16.134122     0.061980    16.022109    15.637144 
  22.185000    16.412668     0.060929    16.026202    15.632659 
  22.190000    15.829368     0.063174    16.030695    15.628180 
  22.195000    16.159854     0.061882    16.036217    15.623704 
  22.200000    16.215635     0.061669    16.041643    15.619233 
  22.205000    15.870942     0.063008    16.047627    15.614766 
  22.210000    16.315719     0.061291    16.054253    15.610303 
  22.215000    15.991279     0.062534    16.061626    15.605845 
  22.220000    16.033254     0.062370    16.069868    15.601391 
  22.225000    16.163715     0.061867    16.079109    15.596941 
  22.230000    15.932681     0.062764    16.089470    15.592495 
  22.235000    16.530085     0.060496    16.101043    15.588054 
  22.240000    15.991442     0.062533    16.113864    15.583617 
  22.245000    15.939958     0.062735    16.127893    15.579184 
  22.250000    15.607725     0.064071    16.143000    15.574755 
  22.255000    16.241341     0.061571    16.158974    15.570331 
  22.260000    15.917938     0.062822    16.175543    15.565911 
  22.265000    16.506276     0.060583    16.192431    15.561495 
  22.270000    16.326167     0.061251    16.209407    15.557084 
  22.275000    15.917263     0.062825    16.226358    15.552676 
  22.280000    16.583524     0.060301    16.243329    15.548273 
  22.285000    16.134089     0.061981    16.260543    15.543874 
  22.290000    15.771771     0.063404    16.278389    15.539480 
  22.295000    15.531193     0.064387    16.297367    15.535089 
  22.300000    16.185248     0.061785    16.277729    15.530703 
  22.305000    16.036972     0.062356    16.300926    15.526321 
  22.310000    16.240113     0.061576    16.326947    15.521943 
  22.315000    16.233428     0.061601    16.356324    15.517570 
  22.320000    16.153240     0.061907    16.389593    15.513201 
  22.325000    15.888564     0.062938    16.427369    15.508835 
  22.330000    16.704384     0.059865    16.470516    15.504475 
  22.335000    15.512975     0.064462    16.520524    15.500118 
  22.340000    15.528791     0.064397    16.580344    15.495765 
  22.345000    16.449491     0.060792    16.656033    15.491417 
  22.350000    16.844894     0.059365    16.759492    15.487073 
  22.355000    16.854090     0.059333    16.911888    15.482733 
  22.360000    16.566424     0.060363    17.145840    15.478397 
  22.365000    16.279876     0.061426    17.502640    15.474066 
  22.370000    16.909328     0.059139    18.020504    15.469739 
  22.375000    17.860600     0.055989    18.713251    15.465416 
  22.380000    17.579159     0.056886    19.544985    15.461097 
  22.385000    19.237510     0.051982    20.409764    15.456782 
  22.390000    19.554990     0.051138    21.125896    15.452471 
  22.395000    18.993347     0.052650    21.477498    15.448165 
  22.400000    19.293171     0.051832    21.350246    15.443863 
  22.405000    19.126806     0.052283    20.840741    15.439565 
  22.410000    18.745710     0.053346    20.164081    15.435271 
  22.415000    18.124871     0.055173    19.510857    15.430981 
  22.420000    17.617627     0.056761    19.006515    15.426695 
  22.425000    18.230093     0.054854    18.677222    15.422414 
  22.430000    18.219152     0.054887    18.525139    15.418137 
  22.435000    17.720220     0.056433    18.516544    15.413864 
  22.440000    17.854982     0.056007    18.613323    15.409595 
  22.445000    17.604587     0.056803    18.785916    15.405330 
  22.450000    17.931418     0.055768    19.017048    15.401069 
  22.455000    18.627718     0.053683    19.300087    15.396813 
  22.460000    18.418984     0.054292    19.635960    15.392560 
  22.465000    18.112028     0.055212    20.030737    15.388312 
  22.470000    19.418881     0.051496    20.494520    15.384068 
  22.475000    20.336464     0.049173    21.041535    15.379828 
  22.480000    21.046496     0.047514    21.691504    15.375592 
  22.485000    22.370245     0.044702    22.473268    15.371361 
  22.490000    24.838210     0.040261    23.433601    15.367133 
  22.495000    26.323614     0.037989    24.657913    15.362909 
  22.500000    28.998378     0.034485    26.314647    15.358690 
  22.505000    33.460482     0.029886    28.737547    15.354475 
  22.510000    39.722351     0.025175    32.549547    15.350264 
  22.515000    47.244109     0.021167    38.796196    15.346057 
  22.520000    59.635800     0.016768    48.997542    15.341854 
  22.525000    75.783460     0.013195    64.984433    15.337655 
  22.530000   101.306798     0.009871    88.427061    15.333460 
  22.535000   126.387968     0.007912   120.111540    15.329270 
  22.540000   162.432915     0.006156   159.146893    15.325083 
  22.545000   200.217451     0.004995   202.235348    15.320901 
  22.550000   232.775777     0.004296   243.421371    15.316722 
  22.555000   262.484713     0.003810   276.165643    15.312548 
  22.560000   286.619804     0.003489   297.732984    15.308378 
  22.565000   298.529604     0.003350   308.977624    15.304212 
  22.570000   298.219402     0.003353   308.925596    15.300050 
  22.575000   284.078167     0.003520   293.539646    15.295892 
  22.580000   252.997355     0.003953   261.663963    15.291738 
  22.585000   208.994926     0.004785   219.232746    15.287589 
  22.590000   167.271866     0.005978   174.803921    15.283443 
  22.595000   129.142436     0.007743   134.478628    15.279301 
  22.600000    97.385365     0.010268   101.180438    15.275164 
  22.605000    75.313669     0.013278    75.703400    15.271030 
  22.610000    59.437026     0.016825    57.474499    15.266901 
  22.615000    49.485570     0.020208    45.088048    15.262775 
  22.620000    42.251840     0.023668    36.928690    15.258654 
  22.625000    36.819178     0.027160    31.611447    15.254537 
  22.630000    33.489616     0.029860    28.120175    15.250423 
  22.635000    30.902549     0.032360    25.770504    15.246314 
  22.640000    29.008797     0.034472    24.124501    15.242209 
  22.645000    26.906698     0.037165    22.912835    15.238108 
  22.650000    25.270151     0.039572    21.975779    15.234011 
  22.655000    25.401720     0.039367    21.221027    15.229918 
  22.660000    23.642772     0.042296    20.595207    15.225829 
  22.665000    24.091766     0.041508    20.066207    15.221744 
  22.670000    22.434289     0.044575    19.613252    15.217663 
  22.675000    21.830324     0.045808    19.221776    15.213586 
  22.680000    21.585448     0.046328    18.880906    15.209513 
  22.685000    20.334333     0.049178    18.582193    15.205444 
  22.690000    20.061897     0.049846    18.318920    15.201379 
  22.695000    20.383478     0.049059    18.085667    15.197319 
  22.700000    19.488587     0.051312    17.878017    15.193262 
  22.705000    19.109236     0.052331    17.692341    15.189209 
  22.710000    19.527417     0.051210    17.525632    15.185160 
  22.715000    18.408921     0.054321    17.375384    15.181115 
  22.720000    18.455638     0.054184    17.239493    15.177074 
  22.725000    18.613527     0.053724    17.116187    15.173038 
  22.730000    17.734202     0.056388    17.003958    15.169005 
  22.735000    17.792472     0.056204    16.901523    15.164976 
  22.740000    17.527024     0.057055    16.807783    15.160951 
  22.745000    16.896561     0.059184    16.721791    15.156930 
  22.750000    16.905030     0.059154    16.642735    15.152913 
  22.755000    16.890126     0.059206    16.569911    15.148900 
  22.760000    16.898140     0.059178    16.502719    15.144891 
  22.765000    16.638487     0.060102    16.440650    15.140886 
  22.770000    16.172467     0.061833    16.383287    15.136885 
  22.775000    16.447148     0.060801    16.330311    15.132888 
  22.780000    16.594109     0.060262    16.281518    15.128895 
  22.785000    15.940754     0.062732    16.236835    15.124906 
  22.790000    15.661257     0.063852    16.196347    15.120921 
  22.795000    15.078459     0.066320    16.160316    15.116940 
  22.800000    16.023708     0.062408    16.129182    15.112963 
  22.805000    15.713821     0.063638    16.103533    15.108989 
  22.810000    16.297721     0.061358    16.084026    15.105020 
  22.815000    16.697834     0.059888    16.071250    15.101055 
  22.820000    16.076930     0.062201    16.065538    15.097093 
  22.825000    15.177328     0.065888    16.066752    15.093136 
  22.830000    16.293400     0.061375    16.074080    15.089182 
  22.835000    15.946652     0.062709    16.085915    15.085233 
  22.840000    16.453079     0.060779    16.099872    15.081287 
  22.845000    15.736529     0.063546    16.112969    15.077345 
  22.850000    16.113900     0.062058    16.121988    15.073407 
  22.855000    16.170098     0.061843    16.123965    15.069474 
  22.860000    15.819680     0.063212    16.116726    15.065544 
  22.865000    15.239649     0.065618    16.099356    15.061618 
  22.870000    16.220581     0.061650    16.072477    15.057696 
  22.875000    15.839694     0.063133    16.038278    15.053777 
  22.880000    15.141602     0.066043    16.000354    15.049863 
  22.885000    15.843683     0.063117    15.963502    15.045953 
  22.890000    15.724808     0.063594    15.933600    15.042046 
  22.895000    15.165632     0.065939    15.917635    15.038144 
  22.900000    15.744292     0.063515    15.923815    15.034245 
  22.905000    15.712221     0.063645    15.961561    15.030350 
  22.910000    15.471428     0.064635    16.041066    15.026459 
  22.915000    15.891806     0.062926    16.172080    15.022572 
  22.920000    16.088317     0.062157    16.361766    15.018689 
  22.925000    15.875411     0.062990    16.611781    15.014810 
  22.930000    16.178066     0.061812    16.915239    15.010935 
  22.935000    16.792819     0.059549    17.254719    15.007063 
  22.940000    17.794548     0.056197    17.601580    15.003196 
  22.945000    17.002028     0.058817    17.919574    14.999332 
  22.950000    17.359736     0.057605    18.169848    14.995472 
  22.955000    17.637965     0.056696    18.318656    14.991617 
  22.960000    16.961905     0.058956    18.345075    14.987764 
  22.965000    17.988121     0.055592    18.246333    14.983916 
  22.970000    17.261647     0.057932    18.038550    14.980072 
  22.975000    16.951463     0.058992    17.752539    14.976232 
  22.980000    17.094695     0.058498    17.426474    14.972395 
  22.985000    16.790819     0.059556    17.098027    14.968562 
  22.990000    16.368113     0.061094    16.798049    14.964733 
  22.995000    16.187561     0.061776    16.546976    14.960908 
  23.000000    15.852206     0.063083    16.354202    14.957087 
  23.005000    16.879110     0.059245    16.219820    14.953270 
  23.010000    16.289421     0.061390    16.137678    14.949456 
  23.015000    16.155141     0.061900    16.098614    14.945647 
  23.020000    16.073529     0.062214    16.093102    14.941841 
  23.025000    16.015426     0.062440    16.112939    14.938039 
  23.030000    15.522231     0.064424    16.152002    14.934241 
  23.035000    14.836973     0.067399    16.206346    14.930447 
  23.040000    15.962187     0.062648    16.273920    14.926656 
  23.045000    16.126042     0.062011    16.354175    14.922869 
  23.050000    15.955761     0.062673    16.447707    14.919087 
  23.055000    15.244292     0.065598    16.556017    14.915308 
  23.060000    15.715039     0.063633    16.681390    14.911532 
  23.065000    15.437114     0.064779    16.826911    14.907761 
  23.070000    15.540655     0.064347    16.996575    14.903994 
  23.075000    15.822910     0.063199    17.195532    14.900230 
  23.080000    15.609930     0.064062    17.430501    14.896470 
  23.085000    16.541774     0.060453    17.710546    14.892714 
  23.090000    15.832352     0.063162    18.048745    14.888961 
  23.095000    17.166674     0.058252    18.466134    14.885213 
  23.100000    17.756750     0.056317    19.001142    14.881468 
  23.105000    19.746097     0.050643    19.730510    14.877727 
  23.110000    20.133391     0.049669    20.809997    14.873990 
  23.115000    23.661646     0.042262    22.539979    14.870257 
  23.120000    26.483277     0.037760    25.444245    14.866527 
  23.125000    31.597577     0.031648    30.315869    14.862801 
  23.130000    41.232404     0.024253    38.146194    14.859079 
  23.135000    51.812951     0.019300    49.852714    14.855361 
  23.140000    66.029085     0.015145    65.800604    14.851646 
  23.145000    86.807770     0.011520    85.245124    14.847936 
  23.150000   105.311854     0.009496   105.884217    14.844229 
  23.155000   120.099075     0.008326   123.708729    14.840526 
  23.160000   132.146704     0.007567   133.836431    14.836826 
  23.165000   131.818071     0.007586   133.449042    14.833130 
  23.170000   121.991949     0.008197   124.407088    14.829439 
  23.175000   113.306250     0.008826   111.271108    14.825750 
  23.180000   102.967541     0.009712    97.730569    14.822066 
  23.185000    91.538002     0.010924    85.259393    14.818385 
  23.190000    81.522407     0.012267    73.621937    14.814709 
  23.195000    70.083948     0.014269    62.371956    14.811035 
  23.200000    57.069592     0.017522    51.797971    14.807366 
  23.205000    44.119239     0.022666    42.505325    14.803700 
  23.210000    35.418512     0.028234    34.899076    14.800038 
  23.215000    28.511876     0.035073    29.094040    14.796380 
  23.220000    24.331301     0.041099    24.956425    14.792726 
  23.225000    22.897222     0.043673    22.179199    14.789075 
  23.230000    20.584523     0.048580    20.389345    14.785428 
  23.235000    19.823122     0.050446    19.246119    14.781785 
  23.240000    18.611435     0.053730    18.493943    14.778145 
  23.245000    18.241703     0.054819    17.968120    14.774509 
  23.250000    17.198755     0.058144    17.574091    14.770877 
  23.255000    17.577889     0.056890    17.261415    14.767249 
  23.260000    16.681421     0.059947    17.003636    14.763624 
  23.265000    17.090833     0.058511    16.786145    14.760003 
  23.270000    16.501238     0.060602    16.599988    14.756386 
  23.275000    16.251763     0.061532    16.439043    14.752772 
  23.280000    15.834202     0.063154    16.298779    14.749163 
  23.285000    16.258114     0.061508    16.175693    14.745556 
  23.290000    15.257963     0.065540    16.067007    14.741954 
  23.295000    15.515733     0.064451    15.970491    14.738355 
  23.300000    14.834754     0.067409    15.884329    14.734760 
  23.305000    15.903536     0.062879    15.807035    14.731169 
  23.310000    15.600813     0.064099    15.737382    14.727581 
  23.315000    15.399304     0.064938    15.674347    14.723997 
  23.320000    15.252108     0.065565    15.617076    14.720417 
  23.325000    14.938650     0.066940    15.564847    14.716840 
  23.330000    14.967614     0.066811    15.517051    14.713267 
  23.335000    15.120831     0.066134    15.473166    14.709697 
  23.340000    15.612683     0.064050    15.432748    14.706132 
  23.345000    15.133476     0.066079    15.395413    14.702570 
  23.350000    15.327332     0.065243    15.360830    14.699011 
  23.355000    14.568762     0.068640    15.328712    14.695457 
  23.360000    14.679274     0.068123    15.298808    14.691906 
  23.365000    14.803641     0.067551    15.270901    14.688358 
  23.370000    15.011139     0.066617    15.244797    14.684815 
  23.375000    15.059672     0.066403    15.220328    14.681275 
  23.380000    14.865257     0.067271    15.197344    14.677738 
  23.385000    14.487984     0.069023    15.175714    14.674205 
  23.390000    14.602462     0.068482    15.155319    14.670676 
  23.395000    14.066575     0.071091    15.136056    14.667151 
  23.400000    13.929382     0.071791    15.117831    14.663629 
  23.405000    14.339738     0.069736    15.100561    14.660111 
  23.410000    14.630877     0.068349    15.084170    14.656596 
  23.415000    15.338227     0.065197    15.068590    14.653085 
  23.420000    14.801344     0.067561    15.053762    14.649578 
  23.425000    14.448817     0.069210    15.039631    14.646074 
  23.430000    14.351683     0.069678    15.026146    14.642574 
  23.435000    15.130942     0.066090    15.013666    14.639078 
  23.440000    14.362818     0.069624    15.001346    14.635585 
  23.445000    14.523862     0.068852    14.989551    14.632095 
  23.450000    14.940197     0.066934    14.978246    14.628610 
  23.455000    14.352598     0.069674    14.967400    14.625128 
  23.460000    14.593490     0.068524    14.956987    14.621649 
  23.465000    14.858485     0.067302    14.946979    14.618175 
  23.470000    14.199680     0.070424    14.937353    14.614703 
  23.475000    14.658011     0.068222    14.928089    14.611236 
  23.480000    14.516712     0.068886    14.919166    14.607772 
  23.485000    14.607201     0.068459    14.910567    14.604311 
  23.490000    14.371166     0.069584    14.902274    14.600854 
  23.495000    14.294883     0.069955    14.894274    14.597401 
  23.500000    14.850671     0.067337    14.886551    14.593952 
  23.505000    14.766601     0.067720    14.879093    14.590505 
  23.510000    13.960751     0.071629    14.871889    14.587063 
  23.515000    14.126414     0.070789    14.864927    14.583624 
  23.520000    14.525805     0.068843    14.858198    14.580189 
  23.525000    14.384928     0.069517    14.851693    14.576757 
  23.530000    14.639121     0.068310    14.845404    14.573329 
  23.535000    14.744939     0.067820    14.839323    14.569904 
  23.540000    14.097956     0.070932    14.833443    14.566483 
  23.545000    14.715216     0.067957    14.827758    14.563065 
  23.550000    14.784233     0.067640    14.822263    14.559651 
  23.555000    15.167378     0.065931    14.816953    14.556241 
  23.560000    14.745273     0.067818    14.811822    14.552834 
  23.565000    14.463796     0.069138    14.806868    14.549431 
  23.570000    13.752616     0.072713    14.802086    14.546031 
  23.575000    14.649921     0.068260    14.797475    14.542635 
  23.580000    14.584143     0.068568    14.793030    14.539242 
  23.585000    13.942493     0.071723    14.788750    14.535853 
  23.590000    14.252308     0.070164    14.784633    14.532468 
  23.595000    14.689230     0.068077    14.780679    14.529086 
  23.600000    15.003912     0.066649    14.776886    14.525707 
  23.605000    14.055631     0.071146    14.773254    14.522332 
  23.610000    14.018413     0.071335    14.769783    14.518961 
  23.615000    14.610740     0.068443    14.773558    14.515593 
  23.620000    13.993556     0.071461    14.770451    14.512228 
  23.625000    14.490293     0.069012    14.767508    14.508867 
  23.630000    14.227642     0.070286    14.764731    14.505510 
  23.635000    14.042442     0.071213    14.762123    14.502156 
  23.640000    14.655379     0.068234    14.759686    14.498806 
  23.645000    14.514958     0.068894    14.757423    14.495459 
  23.650000    14.111968     0.070862    14.781836    14.492115 
  23.655000    14.852657     0.067328    14.780085    14.488776 
  23.660000    14.669400     0.068169    14.778523    14.485439 
  23.665000    14.151538     0.070664    14.797335    14.482106 
  23.670000    14.507509     0.068930    14.796286    14.478777 
  23.675000    15.238473     0.065623    14.795448    14.475451 
  23.680000    14.252740     0.070162    14.794829    14.472129 
  23.685000    13.840345     0.072253    14.794439    14.468810 
  23.690000    14.659451     0.068215    14.794289    14.465495 
  23.695000    14.905216     0.067091    14.794390    14.462183 
  23.700000    14.919497     0.067026    14.794756    14.458874 
  23.705000    14.742528     0.067831    14.795402    14.455569 
  23.710000    13.876191     0.072066    14.796344    14.452268 
  23.715000    14.302761     0.069917    14.797601    14.448970 
  23.720000    14.170726     0.070568    14.799193    14.445675 
  23.725000    14.397573     0.069456    14.801145    14.442384 
  23.730000    14.834564     0.067410    14.803482    14.439097 
  23.735000    14.139538     0.070724    14.806235    14.435813 
  23.740000    14.574021     0.068615    14.809438    14.432532 
  23.745000    14.395611     0.069466    14.813128    14.429255 
  23.750000    14.711376     0.067975    14.817351    14.425981 
  23.755000    14.274632     0.070054    14.822157    14.422711 
  23.760000    14.408129     0.069405    14.827604    14.419444 
  23.765000    14.540126     0.068775    14.833759    14.416180 
  23.770000    14.500087     0.068965    14.840701    14.412921 
  23.775000    14.629392     0.068356    14.848522    14.409664 
  23.780000    15.206502     0.065761    14.857328    14.406411 
  23.785000    14.457667     0.069167    14.867247    14.403161 
  23.790000    14.906040     0.067087    14.878431    14.399915 
  23.795000    14.687064     0.068087    14.891062    14.396672 
  23.800000    14.727278     0.067901    14.905359    14.393433 
  23.805000    14.842024     0.067376    14.921591    14.390197 
  23.810000    15.645772     0.063915    14.940086    14.386964 
  23.815000    14.920602     0.067021    14.961254    14.383735 
  23.820000    14.825937     0.067449    14.985608    14.380510 
  23.825000    14.568841     0.068640    15.013805    14.377287 
  23.830000    14.450084     0.069204    15.046705    14.374069 
  23.835000    14.915561     0.067044    15.085537    14.370853 
  23.840000    15.275103     0.065466    15.132013    14.367641 
  23.845000    15.090090     0.066269    15.189219    14.364433 
  23.850000    15.132822     0.066082    15.262958    14.361227 
  23.855000    15.228001     0.065669    15.364926    14.358026 
  23.860000    15.333515     0.065217    15.518336    14.354827 
  23.865000    16.100254     0.062111    15.766062    14.351632 
  23.870000    17.363112     0.057593    16.178792    14.348441 
  23.875000    17.361230     0.057600    16.856485    14.345252 
  23.880000    18.822993     0.053127    17.913169    14.342068 
  23.885000    18.848148     0.053056    19.437555    14.338886 
  23.890000    21.057530     0.047489    21.433059    14.335708 
  23.895000    22.358868     0.044725    23.754501    14.332533 
  23.900000    22.651277     0.044148    26.061922    14.329362 
  23.905000    24.513950     0.040793    27.819071    14.326194 
  23.910000    24.389608     0.041001    28.440710    14.323029 
  23.915000    24.072047     0.041542    27.677021    14.319868 
  23.920000    22.386012     0.044671    25.846187    14.316710 
  23.925000    20.912019     0.047819    23.545407    14.313556 
  23.930000    18.966820     0.052724    21.288622    14.310405 
  23.935000    18.287364     0.054683    19.388545    14.307257 
  23.940000    16.488229     0.060649    17.967623    14.304113 
  23.945000    16.747451     0.059711    17.007550    14.300972 
  23.950000    15.922916     0.062803    16.413384    14.297834 
  23.955000    15.245163     0.065595    16.071551    14.294700 
  23.960000    14.918726     0.067030    15.885908    14.291569 
  23.965000    15.450415     0.064723    15.790166    14.288441 
  23.970000    15.416306     0.064866    15.745005    14.285317 
  23.975000    15.080614     0.066310    15.729644    14.282196 
  23.980000    15.449267     0.064728    15.733970    14.279078 
  23.985000    15.356045     0.065121    15.753288    14.275964 
  23.990000    15.264957     0.065510    15.785479    14.272853 
  23.995000    15.063973     0.066384    15.829658    14.269745 
  24.000000    15.463420     0.064669    15.885623    14.266641 
  24.005000    15.061482     0.066395    15.953630    14.263540 
  24.010000    15.505911     0.064492    16.034321    14.260442 
  24.015000    16.026458     0.062397    16.128703    14.257348 
  24.020000    14.949630     0.066891    16.238172    14.254257 
  24.025000    15.605538     0.064080    16.364555    14.251169 
  24.030000    15.379727     0.065021    16.510179    14.248085 
  24.035000    15.119244     0.066141    16.677975    14.245004 
  24.040000    15.612861     0.064050    16.871617    14.241926 
  24.045000    15.144908     0.066029    17.095712    14.238851 
  24.050000    15.904183     0.062877    17.356064    14.235780 
  24.055000    16.237915     0.061584    17.660036    14.232712 
  24.060000    16.221497     0.061647    18.016907    14.229648 
  24.065000    16.376720     0.061062    18.439502    14.226587 
  24.070000    16.473918     0.060702    18.944739    14.223529 
  24.075000    17.310610     0.057768    19.558083    14.220474 
  24.080000    18.071816     0.055335    20.322072    14.217422 
  24.085000    19.278178     0.051872    21.316508    14.214374 
  24.090000    21.394318     0.046741    22.701252    14.211329 
  24.095000    23.636440     0.042308    24.795194    14.208288 
  24.100000    28.372295     0.035246    28.195841    14.205249 
  24.105000    34.879938     0.028670    33.910645    14.202214 
  24.110000    45.210208     0.022119    43.411023    14.199183 
  24.115000    59.728589     0.016742    58.462503    14.196154 
  24.120000    84.136887     0.011885    80.598267    14.193129 
  24.125000   111.910573     0.008936   110.246761    14.190107 
  24.130000   150.557379     0.006642   145.739930    14.187088 
  24.135000   193.792906     0.005160   182.518471    14.184073 
  24.140000   219.755759     0.004551   212.866556    14.181061 
  24.145000   231.161431     0.004326   227.403697    14.178052 
  24.150000   221.957059     0.004505   220.348337    14.175046 
  24.155000   187.020635     0.005347   194.624591    14.172043 
  24.160000   145.511306     0.006872   159.109884    14.169044 
  24.165000   106.221509     0.009414   122.456890    14.166048 
  24.170000    78.577543     0.012726    90.374139    14.163056 
  24.175000    55.592349     0.017988    65.494576    14.160066 
  24.180000    43.556197     0.022959    48.032267    14.157080 
  24.185000    36.772208     0.027194    36.737303    14.154097 
  24.190000    31.347217     0.031901    29.846661    14.151117 
  24.195000    27.427020     0.036460    25.747312    14.148141 
  24.200000    25.592082     0.039075    23.263304    14.145167 
  24.205000    23.515565     0.042525    21.663633    14.142197 
  24.210000    22.276545     0.044890    20.544841    14.139230 
  24.215000    21.436238     0.046650    19.701234    14.136267 
  24.220000    20.292846     0.049278    19.023791    14.133306 
  24.225000    19.390907     0.051571    18.473727    14.130349 
  24.230000    18.882876     0.052958    18.013812    14.127395 
  24.235000    18.384224     0.054394    17.624477    14.124444 
  24.240000    18.681465     0.053529    17.291795    14.121496 
  24.245000    17.488787     0.057179    16.996420    14.118552 
  24.250000    18.015162     0.055509    16.747993    14.115611 
  24.255000    17.535329     0.057028    16.531178    14.112673 
  24.260000    16.437342     0.060837    16.340846    14.109738 
  24.265000    17.007370     0.058798    16.172186    14.106806 
  24.270000    16.166697     0.061856    16.023180    14.103878 
  24.275000    16.198773     0.061733    15.890393    14.100952 
  24.280000    16.259686     0.061502    15.771547    14.098030 
  24.285000    16.293970     0.061372    15.664748    14.095111 
  24.290000    15.824267     0.063194    15.568411    14.092196 
  24.295000    15.392953     0.064965    15.481203    14.089283 
  24.300000    15.388908     0.064982    15.401998    14.086374 
  24.305000    15.455682     0.064701    15.329835    14.083468 
  24.310000    14.755552     0.067771    15.263895    14.080565 
  24.315000    15.434763     0.064789    15.203474    14.077665 
  24.320000    14.483122     0.069046    15.147965    14.074768 
  24.325000    14.827868     0.067441    15.096843    14.071875 
  24.330000    14.226878     0.070289    15.049651    14.068984 
  24.335000    15.220588     0.065700    15.005990    14.066097 
  24.340000    14.773989     0.067687    14.965605    14.063213 
  24.345000    15.457767     0.064692    14.928002    14.060332 
  24.350000    15.200702     0.065786    14.893006    14.057454 
  24.355000    15.012628     0.066611    14.860377    14.054580 
  24.360000    15.404117     0.064918    14.829903    14.051708 
  24.365000    15.075682     0.066332    14.801396    14.048840 
  24.370000    14.905298     0.067090    14.774689    14.045975 
  24.375000    14.331867     0.069775    14.749632    14.043113 
  24.380000    14.702720     0.068015    14.726092    14.040254 
  24.385000    14.742173     0.067833    14.703947    14.037398 
  24.390000    14.074574     0.071050    14.683090    14.034545 
  24.395000    14.456007     0.069175    14.663424    14.031696 
  24.400000    14.720498     0.067932    14.644861    14.028850 
  24.405000    14.576035     0.068606    14.627322    14.026006 
  24.410000    14.843596     0.067369    14.610734    14.023166 
  24.415000    14.553779     0.068711    14.595032    14.020329 
  24.420000    14.466949     0.069123    14.580158    14.017495 
  24.425000    15.049098     0.066449    14.566058    14.014664 
  24.430000    14.008867     0.071383    14.552682    14.011837 
  24.435000    15.074434     0.066337    14.539988    14.009012 
  24.440000    15.090193     0.066268    14.527933    14.006191 
  24.445000    14.524653     0.068848    14.516481    14.003372 
  24.450000    15.203720     0.065773    14.505599    14.000557 
  24.455000    15.504190     0.064499    14.495257    13.997745 
  24.460000    14.875638     0.067224    14.485426    13.994936 
  24.465000    14.670350     0.068165    14.476081    13.992130 
  24.470000    14.936075     0.066952    14.467200    13.989327 
  24.475000    14.784926     0.067636    14.458762    13.986527 
  24.480000    14.939240     0.066938    14.450748    13.983730 
  24.485000    15.148294     0.066014    14.443143    13.980937 
  24.490000    14.421847     0.069339    14.435932    13.978146 
  24.495000    14.587484     0.068552    14.429103    13.975359 
  24.500000    14.960561     0.066842    14.422644    13.972574 
  24.505000    14.886086     0.067177    14.416547    13.969793 
  24.510000    14.215365     0.070346    14.410804    13.967015 
  24.515000    14.386999     0.069507    14.405412    13.964239 
  24.520000    14.919051     0.067028    14.400366    13.961467 
  24.525000    15.535667     0.064368    14.395667    13.958698 
  24.530000    15.475435     0.064619    14.391315    13.955932 
  24.535000    14.156716     0.070638    14.387315    13.953169 
  24.540000    14.734012     0.067870    14.383675    13.950409 
  24.545000    13.932532     0.071774    14.380404    13.947652 
  24.550000    14.060517     0.071121    14.377517    13.944899 
  24.555000    14.279660     0.070030    14.375034    13.942148 
  24.560000    14.393279     0.069477    14.372980    13.939400 
  24.565000    14.281454     0.070021    14.371386    13.936656 
  24.570000    13.996695     0.071445    14.370293    13.933914 
  24.575000    14.318702     0.069839    14.369751    13.931175 
  24.580000    13.700355     0.072991    14.369826    13.928440 
  24.585000    14.174758     0.070548    14.370597    13.925707 
  24.590000    14.867066     0.067263    14.372167    13.922978 
  24.595000    14.890643     0.067156    14.374669    13.920251 
  24.600000    14.597046     0.068507    14.378276    13.917528 
  24.605000    14.753440     0.067781    14.383220    13.914808 
  24.610000    14.633728     0.068335    14.389837    13.912090 
  24.615000    14.812638     0.067510    14.398663    13.909376 
  24.620000    14.705390     0.068002    14.410659    13.906664 
  24.625000    15.553823     0.064293    14.427672    13.903956 
  24.630000    14.949352     0.066893    14.453508    13.901251 
  24.635000    14.768016     0.067714    14.495296    13.898548 
  24.640000    15.082568     0.066302    14.565606    13.895849 
  24.645000    15.431837     0.064801    14.683885    13.893153 
  24.650000    15.604723     0.064083    14.875656    13.890460 
  24.655000    15.543385     0.064336    15.167163    13.887769 
  24.660000    16.010771     0.062458    15.574528    13.885082 
  24.665000    15.776770     0.063384    16.089291    13.882398 
  24.670000    17.398954     0.057475    16.664687    13.879716 
  24.675000    16.280928     0.061422    17.206874    13.877038 
  24.680000    17.012983     0.058779    17.579908    13.874363 
  24.685000    17.390094     0.057504    17.653724    13.871690 
  24.690000    16.501246     0.060601    17.398048    13.869021 
  24.695000    16.260328     0.061499    16.910663    13.866355 
  24.700000    15.644272     0.063921    16.334700    13.863691 
  24.705000    15.865874     0.063028    15.784552    13.861031 
  24.710000    14.980298     0.066754    15.326840    13.858373 
  24.715000    15.675762     0.063793    14.985215    13.855719 
  24.720000    14.551769     0.068720    14.752409    13.853067 
  24.725000    15.300805     0.065356    14.604954    13.850419 
  24.730000    14.596476     0.068510    14.516028    13.847773 
  24.735000    15.189812     0.065834    14.463217    13.845130 
  24.740000    14.328757     0.069790    14.431058    13.842491 
  24.745000    14.732211     0.067878    14.410287    13.839854 
  24.750000    14.785036     0.067636    14.395899    13.837220 
  24.755000    15.435789     0.064785    14.385355    13.834589 
  24.760000    14.722556     0.067923    14.377379    13.831962 
  24.765000    14.486768     0.069029    14.371290    13.829337 
  24.770000    14.407465     0.069408    14.366684    13.826715 
  24.775000    14.756094     0.067769    14.363291    13.824096 
  24.780000    15.059381     0.066404    14.360916    13.821480 
  24.785000    15.397644     0.064945    14.359412    13.818866 
  24.790000    14.822247     0.067466    14.358663    13.816256 
  24.795000    14.885021     0.067182    14.358582    13.813649 
  24.800000    14.977732     0.066766    14.359097    13.811044 
  24.805000    14.792830     0.067600    14.360153    13.808443 
  24.810000    14.912145     0.067059    14.361705    13.805844 
  24.815000    14.487501     0.069025    14.363717    13.803249 
  24.820000    14.371348     0.069583    14.366162    13.800656 
  24.825000    14.720109     0.067934    14.369017    13.798066 
  24.830000    14.504596     0.068944    14.372266    13.795480 
  24.835000    15.293880     0.065386    14.375896    13.792896 
  24.840000    14.023370     0.071310    14.379898    13.790315 
  24.845000    14.311956     0.069872    14.384264    13.787736 
  24.850000    14.616932     0.068414    14.384213    13.785161 
  24.855000    14.452343     0.069193    14.389327    13.782589 
  24.860000    15.117434     0.066149    14.394801    13.780020 
  24.865000    14.517567     0.068882    14.400635    13.777453 
  24.870000    14.433042     0.069285    14.406833    13.774889 
  24.875000    14.430253     0.069299    14.413402    13.772329 
  24.880000    14.568765     0.068640    14.418873    13.769771 
  24.885000    14.155365     0.070645    14.426211    13.767216 
  24.890000    14.355726     0.069659    14.433943    13.764664 
  24.895000    15.232130     0.065651    14.442079    13.762115 
  24.900000    14.084836     0.070998    14.450631    13.759568 
  24.905000    14.941484     0.066928    14.459614    13.757025 
  24.910000    14.766865     0.067719    14.469041    13.754484 
  24.915000    14.469588     0.069110    14.478930    13.751947 
  24.920000    14.935381     0.066955    14.489299    13.749412 
  24.925000    14.824630     0.067455    14.500169    13.746880 
  24.930000    14.442573     0.069240    14.511562    13.744351 
  24.935000    15.407790     0.064902    14.523504    13.741825 
  24.940000    14.611791     0.068438    14.536028    13.739301 
  24.945000    15.043257     0.066475    14.549174    13.736781 
  24.950000    15.093324     0.066254    14.562995    13.734263 
  24.955000    15.378694     0.065025    14.577574    13.731748 
  24.960000    14.808020     0.067531    14.593038    13.729236 
  24.965000    15.013807     0.066605    14.609599    13.726727 
  24.970000    14.826872     0.067445    14.627616    13.724221 
  24.975000    14.410675     0.069393    14.647689    13.721718 
  24.980000    15.211995     0.065738    14.670814    13.719217 
  24.985000    15.148738     0.066012    14.698593    13.716720 
  24.990000    15.102045     0.066216    14.733513    13.714225 
  24.995000    15.377212     0.065031    14.779284    13.711733 
  25.000000    15.278451     0.065452    14.841187    13.709243 
  25.005000    15.354235     0.065129    14.926356    13.706757 
  25.010000    15.792902     0.063320    15.043869    13.704274 
  25.015000    16.104516     0.062094    15.204494    13.701793 
  25.020000    15.693066     0.063722    15.419919    13.699315 
  25.025000    17.372731     0.057561    15.701364    13.696840 
  25.030000    16.569458     0.060352    16.057574    13.694368 
  25.035000    17.880560     0.055927    16.492349    13.691898 
  25.040000    18.446890     0.054210    17.002001    13.689432 
  25.045000    19.346548     0.051689    17.573285    13.686968 
  25.050000    19.760149     0.050607    18.182408    13.684507 
  25.055000    19.593788     0.051037    18.795680    13.682049 
  25.060000    20.613145     0.048513    19.372091    13.679593 
  25.065000    19.841067     0.050401    19.867744    13.677141 
  25.070000    19.707939     0.050741    20.241661    13.674691 
  25.075000    19.414302     0.051508    20.462090    13.672244 
  25.080000    19.555103     0.051138    20.512129    13.669800 
  25.085000    19.689685     0.050788    20.393343    13.667358 
  25.090000    19.156558     0.052201    20.126514    13.664920 
  25.095000    19.281613     0.051863    19.749691    13.662484 
  25.100000    19.041639     0.052516    19.314696    13.660051 
  25.105000    19.033596     0.052539    18.883626    13.657621 
  25.110000    19.520942     0.051227    18.526588    13.655193 
  25.115000    19.870582     0.050326    18.321203    13.652768 
  25.120000    19.647412     0.050897    18.353435    13.650347 
  25.125000    20.967001     0.047694    18.718240    13.647927 
  25.130000    21.457612     0.046604    19.517560    13.645511 
  25.135000    22.980285     0.043516    20.859171    13.643097 
  25.140000    25.721918     0.038877    22.816574    13.640687 
  25.145000    27.840913     0.035918    25.444269    13.638279 
  25.150000    30.904947     0.032357    28.732803    13.635873 
  25.155000    34.309130     0.029147    32.562326    13.633471 
  25.160000    37.859467     0.026413    36.730104    13.631071 
  25.165000    40.889489     0.024456    40.927301    13.628674 
  25.170000    44.445478     0.022499    44.773968    13.626280 
  25.175000    45.977689     0.021750    47.870603    13.623888 
  25.180000    48.740159     0.020517    49.864671    13.621499 
  25.185000    51.174824     0.019541    50.519067    13.619113 
  25.190000    49.824580     0.020070    49.763262    13.616730 
  25.195000    46.933710     0.021307    47.709239    13.614349 
  25.200000    44.365873     0.022540    44.625785    13.611972 
  25.205000    41.115705     0.024322    40.881136    13.609596 
  25.210000    36.524946     0.027379    36.873009    13.607224 
  25.215000    34.419578     0.029053    32.964116    13.604854 
  25.220000    31.555341     0.031690    29.435647    13.602488 
  25.225000    29.831300     0.033522    26.464712    13.600123 
  25.230000    27.742437     0.036046    24.125202    13.597762 
  25.235000    28.267127     0.035377    22.406273    13.595403 
  25.240000    26.790924     0.037326    21.239944    13.593047 
  25.245000    25.892306     0.038622    20.529555    13.590694 
  25.250000    25.719926     0.038880    20.173181    13.588343 
  25.255000    25.138869     0.039779    20.079261    13.585996 
  25.260000    24.391581     0.040998    20.174476    13.583650 
  25.265000    23.110987     0.043269    20.405579    13.581308 
  25.270000    22.427507     0.044588    20.737495    13.578968 
  25.275000    20.735783     0.048226    21.149779    13.576631 
  25.280000    20.670413     0.048378    21.632880    13.574297 
  25.285000    20.991541     0.047638    22.185023    13.571965 
  25.290000    20.072128     0.049820    22.810004    13.569636 
  25.295000    20.413811     0.048986    23.515862    13.567310 
  25.300000    19.679186     0.050815    24.314340    13.564987 
  25.305000    20.148341     0.049632    25.220993    13.562666 
  25.310000    20.742805     0.048209    26.256018    13.560348 
  25.315000    21.902813     0.045656    27.446234    13.558032 
  25.320000    22.800329     0.043859    28.829460    13.555719 
  25.325000    24.080986     0.041527    30.464221    13.553409 
  25.330000    26.112347     0.038296    32.450251    13.551102 
  25.335000    29.953036     0.033386    34.967873    13.548797 
  25.340000    32.940266     0.030358    38.343243    13.546495 
  25.345000    40.050301     0.024969    43.135319    13.544196 
  25.350000    48.603818     0.020575    50.213609    13.541899 
  25.355000    58.751810     0.017021    60.758949    13.539605 
  25.360000    71.730854     0.013941    76.100652    13.537313 
  25.365000    92.465683     0.010815    97.345411    13.535025 
  25.370000   112.287775     0.008906   124.873152    13.532738 
  25.375000   142.018093     0.007041   157.902860    13.530455 
  25.380000   173.788657     0.005754   194.340081    13.528174 
  25.385000   204.860721     0.004881   231.131953    13.525896 
  25.390000   238.549204     0.004192   265.969044    13.523621 
  25.395000   276.979838     0.003610   301.091776    13.521348 
  25.400000   329.818137     0.003032   345.501598    13.519078 
  25.405000   401.743559     0.002489   410.914498    13.516810 
  25.410000   501.243180     0.001995   505.100619    13.514545 
  25.415000   643.814474     0.001553   627.057774    13.512283 
  25.420000   790.322563     0.001265   763.934295    13.510023 
  25.425000   926.959685     0.001079   890.318899    13.507766 
  25.430000  1044.736040     0.000957   974.752043    13.505512 
  25.435000  1067.364510     0.000937   994.993610    13.503260 
  25.440000  1010.736319     0.000989   946.661425    13.501011 
  25.445000   894.470851     0.001118   839.553164    13.498765 
  25.450000   706.618848     0.001415   695.505170    13.496521 
  25.455000   528.721421     0.001891   542.324575    13.494280 
  25.460000   379.555985     0.002635   402.532809    13.492041 
  25.465000   261.463148     0.003825   288.331619    13.489805 
  25.470000   179.730519     0.005564   202.903582    13.487572 
  25.475000   131.246521     0.007619   143.522047    13.485341 
  25.480000   103.305712     0.009680   104.594321    13.483113 
  25.485000    84.153563     0.011883    80.036263    13.480887 
  25.490000    70.755763     0.014133    64.697442    13.478664 
  25.495000    60.918986     0.016415    54.878103    13.476444 
  25.500000    53.943043     0.018538    48.233608    13.474226 
  25.505000    49.753849     0.020099    43.415414    13.472011 
  25.510000    43.783970     0.022839    39.697169    13.469798 
  25.515000    41.980099     0.023821    36.696534    13.467588 
  25.520000    39.268264     0.025466    34.205658    13.465381 
  25.525000    36.579559     0.027338    32.101641    13.463176 
  25.530000    34.170214     0.029265    30.303791    13.460974 
  25.535000    33.080838     0.030229    28.754288    13.458774 
  25.540000    30.212781     0.033099    27.409323    13.456577 
  25.545000    30.231762     0.033078    26.234646    13.454383 
  25.550000    29.173160     0.034278    25.203027    13.452191 
  25.555000    27.274624     0.036664    24.292624    13.450002 
  25.560000    25.428446     0.039326    23.485906    13.447815 
  25.565000    24.832524     0.040270    22.768988    13.445631 
  25.570000    23.954891     0.041745    22.131314    13.443449 
  25.575000    22.961377     0.043551    21.565600    13.441270 
  25.580000    22.155064     0.045136    21.067795    13.439094 
  25.585000    20.732016     0.048235    20.636674    13.436920 
  25.590000    20.809695     0.048055    20.272524    13.434748 
  25.595000    20.112948     0.049719    19.974659    13.432580 
  25.600000    18.757358     0.053312    19.738042    13.430413 
  25.605000    18.901035     0.052907    19.549915    13.428250 
  25.610000    18.435179     0.054244    19.387338    13.426088 
  25.615000    18.165347     0.055050    19.216989    13.423930 
  25.620000    17.942659     0.055733    19.002640    13.421774 
  25.625000    17.713024     0.056456    18.725478    13.419620 
  25.630000    16.981820     0.058887    18.398062    13.417469 
  25.635000    16.791827     0.059553    18.053320    13.415321 
  25.640000    16.667178     0.059998    17.720137    13.413175 
  25.645000    16.817200     0.059463    17.417473    13.411032 
  25.650000    16.108980     0.062077    17.153644    13.408891 
  25.655000    16.208648     0.061695    16.928591    13.406753 
  25.660000    16.063124     0.062254    16.737087    13.404617 
  25.665000    15.845384     0.063110    16.571967    13.402484 
  25.670000    15.434288     0.064791    16.426477    13.400353 
  25.675000    16.308748     0.061317    16.295395    13.398225 
  25.680000    16.228600     0.061620    16.175163    13.396099 
  25.685000    15.053949     0.066428    16.063533    13.393976 
  25.690000    14.853132     0.067326    15.959110    13.391855 
  25.695000    14.969421     0.066803    15.860984    13.389737 
  25.700000    15.085054     0.066291    15.768511    13.387622 
  25.705000    15.332378     0.065221    15.681186    13.385508 
  25.710000    15.472174     0.064632    15.598589    13.383398 
  25.715000    15.748285     0.063499    15.520352    13.381290 
  25.720000    15.288077     0.065410    15.446151    13.379184 
  25.725000    15.370935     0.065058    15.375694    13.377081 
  25.730000    15.408446     0.064899    15.308719    13.374980 
  25.735000    15.002016     0.066658    15.244986    13.372882 
  25.740000    15.820898     0.063208    15.184280    13.370787 
  25.745000    15.728869     0.063577    15.126401    13.368693 
  25.750000    14.888509     0.067166    15.071170    13.366603 
  25.755000    14.685280     0.068095    15.018419    13.364515 
  25.760000    15.057483     0.066412    14.967995    13.362429 
  25.765000    15.020226     0.066577    14.919758    13.360346 
  25.770000    14.860343     0.067293    14.873579    13.358265 
  25.775000    14.982722     0.066744    14.829336    13.356187 
  25.780000    15.733108     0.063560    14.786918    13.354111 
  25.785000    14.997694     0.066677    14.746223    13.352038 
  25.790000    15.245364     0.065594    14.707155    13.349967 
  25.795000    15.199639     0.065791    14.669624    13.347899 
  25.800000    14.831963     0.067422    14.633548    13.345833 
  25.805000    14.879678     0.067206    14.598849    13.343769 
  25.810000    14.840155     0.067385    14.565456    13.341708 
  25.815000    14.450058     0.069204    14.533301    13.339650 
  25.820000    14.630481     0.068350    14.502321    13.337594 
  25.825000    15.352536     0.065136    14.472458    13.335540 
  25.830000    14.843211     0.067371    14.443656    13.333489 
  25.835000    15.058309     0.066409    14.415865    13.331440 
  25.840000    14.255656     0.070148    14.389034    13.329394 
  25.845000    15.298862     0.065364    14.363120    13.327350 
  25.850000    14.835926     0.067404    14.338080    13.325309 
  25.855000    14.266875     0.070092    14.313873    13.323270 
  25.860000    14.507614     0.068929    14.290461    13.321233 
  25.865000    14.297281     0.069943    14.267810    13.319199 
  25.870000    14.453213     0.069189    14.245886    13.317168 
  25.875000    14.893808     0.067142    14.215356    13.315138 
  25.880000    14.492128     0.069003    14.194847    13.313112 
  25.885000    14.839742     0.067387    14.174976    13.311087 
  25.890000    14.446944     0.069219    14.155717    13.309065 
  25.895000    14.384131     0.069521    14.137044    13.307046 
  25.900000    14.397494     0.069457    14.118935    13.305029 
  25.905000    14.318739     0.069839    14.101367    13.303014 
  25.910000    14.846691     0.067355    14.084320    13.301002 
  25.915000    15.062439     0.066390    14.067775    13.298992 
  25.920000    14.878822     0.067210    14.051714    13.296985 
  25.925000    14.268622     0.070084    14.036118    13.294980 
  25.930000    14.154883     0.070647    14.020973    13.292977 
  25.935000    14.399227     0.069448    14.006263    13.290977 
  25.940000    14.952555     0.066878    13.991974    13.288979 
  25.945000    14.374379     0.069568    13.978093    13.286984 
  25.950000    14.323561     0.069815    13.964609    13.284991 
  25.955000    13.965371     0.071606    13.951510    13.283000 
  25.960000    14.117956     0.070832    13.938786    13.281012 
  25.965000    14.355393     0.069660    13.926429    13.279026 
  25.970000    14.017221     0.071341    13.914430    13.277043 
  25.975000    13.969885     0.071583    13.902783    13.275062 
  25.980000    14.754360     0.067777    13.891481    13.273083 
  25.985000    14.849138     0.067344    13.880522    13.271107 
  25.990000    14.786336     0.067630    13.869901    13.269133 
  25.995000    14.284822     0.070004    13.859617    13.267161 
  26.000000    14.257849     0.070137    13.849670    13.265192 
  26.005000    14.041438     0.071218    13.840063    13.263225 
  26.010000    14.375992     0.069560    13.830800    13.261261 
  26.015000    14.313569     0.069864    13.821888    13.259299 
  26.020000    14.496364     0.068983    13.813337    13.257339 
  26.025000    14.357869     0.069648    13.805161    13.255382 
  26.030000    14.059608     0.071126    13.797379    13.253427 
  26.035000    14.657964     0.068222    13.790015    13.251475 
  26.040000    14.417851     0.069358    13.783101    13.249525 
  26.045000    14.118719     0.070828    13.776676    13.247577 
  26.050000    13.880711     0.072042    13.770792    13.245631 
  26.055000    13.911338     0.071884    13.765517    13.243688 
  26.060000    14.948968     0.066894    13.760935    13.241747 
  26.065000    14.172329     0.070560    13.757164    13.239809 
  26.070000    14.098976     0.070927    13.754364    13.237873 
  26.075000    13.864656     0.072126    13.752781    13.235939 
  26.080000    14.766215     0.067722    13.752829    13.234008 
  26.085000    13.945658     0.071707    13.755275    13.232079 
  26.090000    13.433612     0.074440    13.761610    13.230152 
  26.095000    13.405015     0.074599    13.774694    13.228228 
  26.100000    14.921121     0.067019    13.799692    13.226306 
  26.105000    14.307933     0.069891    13.845066    13.224386 
  26.110000    13.576510     0.073657    13.922986    13.222468 
  26.115000    14.383433     0.069524    14.048153    13.220553 
  26.120000    14.499664     0.068967    14.234069    13.218641 
  26.125000    14.004570     0.071405    14.486702    13.216730 
  26.130000    14.354822     0.069663    14.796909    13.214822 
  26.135000    14.762604     0.067739    15.133772    13.212916 
  26.140000    14.890981     0.067155    15.440737    13.211013 
  26.145000    14.726741     0.067904    15.640245    13.209112 
  26.150000    15.304829     0.065339    15.663057    13.207213 
  26.155000    15.126365     0.066110    15.498130    13.205317 
  26.160000    14.793609     0.067597    15.202530    13.203422 
  26.165000    14.500339     0.068964    14.855927    13.201530 
  26.170000    14.563799     0.068663    14.522185    13.199641 
  26.175000    14.324945     0.069808    14.239475    13.197754 
  26.180000    14.029727     0.071277    14.022684    13.195869 
  26.185000    13.796969     0.072480    13.869460    13.193986 
  26.190000    13.966324     0.071601    13.767745    13.192105 
  26.195000    14.783750     0.067642    13.702671    13.190227 
  26.200000    14.289782     0.069980    13.661103    13.188351 
  26.205000    14.562244     0.068671    13.633488    13.186478 
  26.210000    14.037896     0.071236    13.613788    13.184607 
  26.215000    14.943338     0.066919    13.598572    13.182738 
  26.220000    14.201921     0.070413    13.586026    13.180871 
  26.225000    14.236139     0.070244    13.575215    13.179007 
  26.230000    14.022176     0.071316    13.565643    13.177145 
  26.235000    14.240630     0.070222    13.557020    13.175285 
  26.240000    14.225077     0.070298    13.551266    13.173427 
  26.245000    13.627611     0.073380    13.544050    13.171572 
  26.250000    13.407124     0.074587    13.537364    13.169719 
  26.255000    14.003170     0.071412    13.531132    13.167868 
  26.260000    14.480050     0.069061    13.525291    13.166019 
  26.265000    14.032794     0.071262    13.519792    13.164173 
  26.270000    13.591599     0.073575    13.514659    13.162329 
  26.275000    14.065509     0.071096    13.509729    13.160488 
  26.280000    14.493437     0.068997    13.505040    13.158648 
  26.285000    13.989651     0.071481    13.500569    13.156811 
  26.290000    14.096376     0.070940    13.496296    13.154976 
  26.295000    13.770521     0.072619    13.492207    13.153143 
  26.300000    14.027019     0.071291    13.488288    13.151313 
  26.305000    14.532384     0.068812    13.484527    13.149485 
  26.310000    13.839740     0.072256    13.480914    13.147659 
  26.315000    14.065131     0.071098    13.477442    13.145835 
  26.320000    13.612489     0.073462    13.474103    13.144013 
  26.325000    14.747028     0.067810    13.470892    13.142194 
  26.330000    14.393149     0.069477    13.467803    13.140377 
  26.335000    14.206112     0.070392    13.464832    13.138562 
  26.340000    13.840502     0.072252    13.461975    13.136750 
  26.345000    14.082774     0.071009    13.459228    13.134939 
  26.350000    13.909288     0.071894    13.456591    13.133131 
  26.355000    14.141390     0.070714    13.454059    13.131325 
  26.360000    13.892062     0.071984    13.451631    13.129522 
  26.365000    13.737464     0.072794    13.449305    13.127720 
  26.370000    13.571076     0.073686    13.447081    13.125921 
  26.375000    14.196643     0.070439    13.444958    13.124124 
  26.380000    14.678246     0.068128    13.442934    13.122329 
  26.385000    14.209777     0.070374    13.447180    13.120537 
  26.390000    14.443333     0.069236    13.445387    13.118747 
  26.395000    14.312283     0.069870    13.443694    13.116958 
  26.400000    13.444924     0.074378    13.442100    13.115172 
  26.405000    14.163335     0.070605    13.440606    13.113389 
  26.410000    14.527050     0.068837    13.439213    13.111607 
  26.415000    14.321418     0.069825    13.437921    13.109828 
  26.420000    14.209073     0.070378    13.436732    13.108051 
  26.425000    13.881387     0.072039    13.435646    13.106276 
  26.430000    14.092616     0.070959    13.434664    13.104503 
  26.435000    14.448830     0.069210    13.433641    13.102732 
  26.440000    14.360299     0.069636    13.432874    13.100964 
  26.445000    13.778905     0.072575    13.432217    13.099198 
  26.450000    14.253916     0.070156    13.431672    13.097434 
  26.455000    14.402678     0.069432    13.431240    13.095672 
  26.460000    13.865123     0.072123    13.430924    13.093913 
  26.465000    14.635364     0.068328    13.430727    13.092155 
  26.470000    14.300276     0.069929    13.430651    13.090400 
  26.475000    14.029894     0.071276    13.430700    13.088647 
  26.480000    13.903384     0.071925    13.430876    13.086896 
  26.485000    13.902279     0.071931    13.431183    13.085147 
  26.490000    14.442608     0.069240    13.431624    13.083400 
  26.495000    14.499061     0.068970    13.432204    13.081656 
  26.500000    13.797240     0.072478    13.432926    13.079914 
  26.505000    14.554966     0.068705    13.433796    13.078174 
  26.510000    14.305350     0.069904    13.434818    13.076436 
  26.515000    13.632057     0.073356    13.435999    13.074700 
  26.520000    13.703168     0.072976    13.437346    13.072966 
  26.525000    14.296804     0.069946    13.438868    13.071235 
  26.530000    13.924306     0.071817    13.440574    13.069506 
  26.535000    13.935749     0.071758    13.442479    13.067778 
  26.540000    14.240976     0.070220    13.444600    13.066053 
  26.545000    14.182784     0.070508    13.446958    13.064331 
  26.550000    14.163700     0.070603    13.449581    13.062610 
  26.555000    13.649741     0.073261    13.452500    13.060891 
  26.560000    13.323757     0.075054    13.455753    13.059175 
  26.565000    13.923214     0.071822    13.459378    13.057461 
  26.570000    14.476634     0.069077    13.463416    13.055748 
  26.575000    14.298058     0.069940    13.467899    13.054038 
  26.580000    14.094374     0.070950    13.472853    13.052330 
  26.585000    14.193543     0.070455    13.478283    13.050625 
  26.590000    14.253643     0.070158    13.484174    13.048921 
  26.595000    14.139811     0.070722    13.490486    13.047219 
  26.600000    13.916229     0.071859    13.497153    13.045520 
  26.605000    14.038940     0.071230    13.504089    13.043823 
  26.610000    14.664123     0.068194    13.511196    13.042128 
  26.615000    14.506684     0.068934    13.518377    13.040435 
  26.620000    13.303441     0.075169    13.525547    13.038744 
  26.625000    13.949868     0.071685    13.532654    13.037055 
  26.630000    13.796347     0.072483    13.539685    13.035368 
  26.635000    14.114765     0.070848    13.546673    13.033684 
  26.640000    14.137676     0.070733    13.553696    13.032001 
  26.645000    14.087043     0.070987    13.560868    13.030321 
  26.650000    14.011467     0.071370    13.568328    13.028642 
  26.655000    13.824433     0.072336    13.576220    13.026966 
  26.660000    14.252904     0.070161    13.584688    13.025292 
  26.665000    13.805612     0.072434    13.593856    13.023620 
  26.670000    14.062942     0.071109    13.603830    13.021950 
  26.675000    13.705583     0.072963    13.614691    13.020283 
  26.680000    14.043383     0.071208    13.626500    13.018617 
  26.685000    13.780417     0.072567    13.639299    13.016953 
  26.690000    14.070818     0.071069    13.653123    13.015292 
  26.695000    13.776434     0.072588    13.667999    13.013632 
  26.700000    14.982660     0.066744    13.683959    13.011975 
  26.705000    14.037640     0.071237    13.701039    13.010320 
  26.710000    13.690729     0.073042    13.719286    13.008666 
  26.715000    13.912479     0.071878    13.738758    13.007015 
  26.720000    13.811802     0.072402    13.759524    13.005366 
  26.725000    15.077180     0.066325    13.781667    13.003719 
  26.730000    14.010796     0.071374    13.805284    13.002074 
  26.735000    14.385231     0.069516    13.830484    13.000432 
  26.740000    14.083629     0.071004    13.857389    12.998791 
  26.745000    13.865744     0.072120    13.886139    12.997152 
  26.750000    14.741561     0.067835    13.916885    12.995515 
  26.755000    14.218491     0.070331    13.949801    12.993881 
  26.760000    13.806102     0.072432    13.985076    12.992248 
  26.765000    14.475496     0.069082    14.022922    12.990618 
  26.770000    14.095813     0.070943    14.063578    12.988989 
  26.775000    15.121095     0.066133    14.107308    12.987363 
  26.780000    14.743024     0.067829    14.154411    12.985739 
  26.785000    15.393234     0.064964    14.205222    12.984117 
  26.790000    14.334681     0.069761    14.260117    12.982496 
  26.795000    14.540083     0.068775    14.319525    12.980878 
  26.800000    15.148130     0.066015    14.383930    12.979262 
  26.805000    14.049591     0.071176    14.453883    12.977648 
  26.810000    14.582657     0.068575    14.530014    12.976036 
  26.815000    14.624699     0.068377    14.613044    12.974426 
  26.820000    14.717571     0.067946    14.703802    12.972818 
  26.825000    15.009676     0.066624    14.803247    12.971212 
  26.830000    15.470340     0.064640    14.912488    12.969608 
  26.835000    14.894358     0.067140    15.032821    12.968006 
  26.840000    15.525911     0.064408    15.165758    12.966406 
  26.845000    15.726935     0.063585    15.313079    12.964808 
  26.850000    15.366071     0.065078    15.476888    12.963213 
  26.855000    15.533949     0.064375    15.659686    12.961619 
  26.860000    15.741731     0.063525    15.864463    12.960027 
  26.865000    16.020161     0.062421    16.094819    12.958437 
  26.870000    15.807720     0.063260    16.355115    12.956850 
  26.875000    16.017407     0.062432    16.650800    12.955264 
  26.880000    16.772796     0.059620    16.988202    12.953680 
  26.885000    16.684184     0.059937    17.375629    12.952098 
  26.890000    17.473135     0.057231    17.823489    12.950519 
  26.895000    17.918971     0.055807    18.345421    12.948941 
  26.900000    19.732988     0.050677    18.960309    12.947365 
  26.905000    19.608525     0.050998    19.696537    12.945792 
  26.910000    20.914444     0.047814    20.601142    12.944220 
  26.915000    23.729063     0.042142    21.758444    12.942650 
  26.920000    24.931788     0.040109    23.324480    12.941082 
  26.925000    29.719065     0.033648    25.582507    12.939517 
  26.930000    34.041425     0.029376    29.016979    12.937953 
  26.935000    41.631020     0.024021    34.385643    12.936391 
  26.940000    53.068233     0.018844    42.744814    12.934832 
  26.945000    64.123501     0.015595    55.369353    12.933274 
  26.950000    82.126584     0.012176    73.512394    12.931718 
  26.955000   108.054372     0.009255    98.010543    12.930164 
  26.960000   133.061691     0.007515   128.773775    12.928612 
  26.965000   160.702318     0.006223   164.215465    12.927063 
  26.970000   192.250244     0.005202   200.740812    12.925515 
  26.975000   218.713183     0.004572   232.946697    12.923969 
  26.980000   234.018332     0.004273   255.620399    12.922425 
  26.985000   246.578637     0.004056   266.136023    12.920883 
  26.990000   248.091026     0.004031   263.765900    12.919343 
  26.995000   229.260574     0.004362   247.979616    12.917805 
  27.000000   200.885253     0.004978   219.947958    12.916269 
  27.005000   172.643276     0.005792   184.302620    12.914735 
  27.010000   136.820184     0.007309   147.138809    12.913203 
  27.015000   105.713771     0.009460   113.211595    12.911672 
  27.020000    81.209385     0.012314    85.119506    12.910144 
  27.025000    60.313178     0.016580    63.645158    12.908618 
  27.030000    49.552278     0.020181    48.319703    12.907094 
  27.035000    41.011756     0.024383    37.988434    12.905571 
  27.040000    35.765907     0.027960    31.299556    12.904051 
  27.045000    31.854966     0.031392    27.039298    12.902532 
  27.050000    28.511590     0.035073    24.287218    12.901016 
  27.055000    26.714333     0.037433    22.429141    12.899501 
  27.060000    25.741030     0.038848    21.094367    12.897989 
  27.065000    23.725024     0.042150    20.074817    12.896478 
  27.070000    22.438352     0.044567    19.257939    12.894969 
  27.075000    22.395053     0.044653    18.582245    12.893462 
  27.080000    21.205238     0.047158    18.012039    12.891957 
  27.085000    20.419170     0.048974    17.524575    12.890454 
  27.090000    19.762621     0.050601    17.103967    12.888953 
  27.095000    19.415616     0.051505    16.738356    12.887454 
  27.100000    18.381415     0.054403    16.418525    12.885957 
  27.105000    17.482960     0.057199    16.137140    12.884462 
  27.110000    17.754046     0.056325    15.888284    12.882968
[truncated: 733,538 more chars]
