# Supplementary material for: Formation of Ba3Nb0.75Mn2.25O9-6H during thermo­chemical reduction of Ba4NbMn3O12-12R
Source: Acta Crystallogr E Crystallogr Commun. 2023 Apr 14;79(Pt 5):469–73. doi: 10.1107/S2056989023003213 (PMC10162086; doi:10.1107/S2056989023003213)
Supplement: Supplementary file 3 [file e-79-00469-sup3.txt]

#######	Begin powder crystal structure	#######
data_12R-barium_niobium_manganese_oxide
_pd_block_id	12R-barium_niobium_manganese_oxide
_pd_block_diffractogram_id	Bell_BNM_scan1
_diffrn_measurement_device_type	'SSRL beam line 2-1'

_pd_phase_name	12R-Ba4NbMn3O12

_cell_length_a    5.73256(3)
_cell_length_b    5.73256(3)
_cell_length_c    28.16620(19)
_cell_angle_alpha 90
_cell_angle_beta  90
_cell_angle_gamma 120
_cell_volume 801.598(10)
_cell_formula_units_Z	  3
_chemical_formula_weight	999.0213
_chemical_formula_sum	Ba4NbMn3O12

_cell_measurement_temperature	300
_diffrn_ambient_temperature	300
_exptl_crystal_density_diffrn	6.20853(8)
_exptl_absorpt_coefficient_mu	20.215
_diffrn_radiation_wavelength	0.729276500
_cell_measurement_theta_min	4.25
_cell_measurement_theta_max	42
_space_group_crystal_system	hexagonal
_space_group_name_H-M_alt	R-3m

_diffrn_measured_fraction_theta_full	271
_cell_measurement_reflns_used	1248
_diffrn_reflns_number	?
_diffrn_reflns_av_R_equivalents	?

loop_
	_space_group_symop_id
	_space_group_symop_operation_xyz
	  1 'x, y, z '
	  2 '-x, -y, -z '
	  3 '-x+y, -x, z '
	  4 '-x+y, y, z '
	  5 '-y, -x, z '
	  6 '-y, x-y, z '
	  7 'y, -x+y, -z '
	  8 'y, x, -z '
	  9 'x-y, -y, -z '
	 10 'x-y, x, -z '
	 11 '-x, -x+y, -z '
	 12 'x, x-y, z '
	 13 'x-1/3, y+1/3, z+1/3 '
	 14 '-x-1/3, -y+1/3, -z+1/3 '
	 15 '-x+y-1/3, -x+1/3, z+1/3 '
	 16 '-x+y-1/3, y+1/3, z+1/3 '
	 17 '-y-1/3, -x+1/3, z+1/3 '
	 18 '-y-1/3, x-y+1/3, z+1/3 '
	 19 'y-1/3, -x+y+1/3, -z+1/3 '
	 20 'y-1/3, x+1/3, -z+1/3 '
	 21 'x-y-1/3, -y+1/3, -z+1/3 '
	 22 'x-y-1/3, x+1/3, -z+1/3 '
	 23 '-x-1/3, -x+y+1/3, -z+1/3 '
	 24 'x-1/3, x-y+1/3, z+1/3 '
	 25 'x+1/3, y-1/3, z-1/3 '
	 26 '-x+1/3, -y-1/3, -z-1/3 '
	 27 '-x+y+1/3, -x-1/3, z-1/3 '
	 28 '-x+y+1/3, y-1/3, z-1/3 '
	 29 '-y+1/3, -x-1/3, z-1/3 '
	 30 '-y+1/3, x-y-1/3, z-1/3 '
	 31 'y+1/3, -x+y-1/3, -z-1/3 '
	 32 'y+1/3, x-1/3, -z-1/3 '
	 33 'x-y+1/3, -y-1/3, -z-1/3 '
	 34 'x-y+1/3, x-1/3, -z-1/3 '
	 35 '-x+1/3, -x+y-1/3, -z-1/3 '
	 36 'x+1/3, x-y-1/3, z-1/3 '
loop_
	_atom_site_label
	_atom_site_type_symbol
	_atom_site_site_symmetry_multiplicity
	_atom_site_fract_x
	_atom_site_fract_y
	_atom_site_fract_z
	_atom_site_occupancy
	_atom_site_B_iso_or_equiv
Ba1 Ba+2   6 0 0 0.12960(3) 1 0.61(9)
Ba2 Ba+2   6 0 0 0.28541(3) 1 0.61(9)
Nb3 Nb+5   3 0 0 0 1 0.43(8)
Mn1 Mn+4   3 0 0 0.5 1 0.43(8)
Mn5 Mn+3   6 0 0 0.41098(7) 1 0.43(8)
O1 O-2  18 0.47778 0.52222 0.12374(16) 1 0.65(10)
O2 O-2  18 0.50188 0.49812 0.29246(19) 1 0.65(10)
loop_
	_geom_bond_atom_site_label_1
	_geom_bond_atom_site_label_2
	_geom_bond_distance
	_geom_bond_site_symmetry_1
	_geom_bond_site_symmetry_2
	Ba1       O1        2.87949(19) 1_555   3_555
	Ba1       O1        2.87949(19) 1_555   6_655
	Ba1       O1        2.87949(19) 1_555   3_565
	Ba1       O1        2.87949(19) 1_555   6_555
	Ba1       O1        2.87949(19) 1_555   1_555
	Ba1       O1        2.87949(19) 1_555   1_445
	Ba1       O1        2.932(4) 1_555  21_555
	Ba1       O1        2.932(4) 1_555  14_655
	Ba1       O1        2.932(4) 1_555  19_555
	Ba1       O2        2.987(5) 1_555  19_555
	Ba1       O2        2.987(5) 1_555  14_655
	Ba1       O2        2.987(5) 1_555  21_555
	Ba2       O1        2.842(4) 1_555  19_555
	Ba2       O1        2.842(4) 1_555  14_655
	Ba2       O1        2.842(4) 1_555  21_555
	Ba2       O2        2.8732(5) 1_555   3_555
	Ba2       O2        2.8732(5) 1_555   3_565
	Ba2       O2        2.8732(5) 1_555   6_555
	Ba2       O2        2.8732(5) 1_555   6_655
	Ba2       O2        2.8732(5) 1_555   1_445
	Ba2       O2        2.8732(5) 1_555   1_555
	Ba2       O2        3.009(5) 1_555  31_456
	Ba2       O2        3.009(5) 1_555  26_566
	Ba2       O2        3.009(5) 1_555  33_566
	Nb3       O2        2.001(3) 1_555  14_655
	Nb3       O2        2.001(3) 1_555  21_555
	Nb3       O2        2.001(3) 1_555  25_455
	Nb3       O2        2.001(3) 1_555  27_565
	Nb3       O2        2.001(3) 1_555  19_555
	Nb3       O2        2.001(3) 1_555  30_555
	Mn1       O1        1.876(3) 1_555  31_456
	Mn1       O1        1.876(3) 1_555  13_545
	Mn1       O1        1.876(3) 1_555  26_566
	Mn1       O1        1.876(3) 1_555  18_655
	Mn1       O1        1.876(3) 1_555  15_555
	Mn1       O1        1.876(3) 1_555  33_566
	Mn1       Mn5       2.5074(18) 1_555   2_556
	Mn1       Mn5       2.5074(18) 1_555   1_555
	Mn5       O1        1.935(3) 1_555  15_555
	Mn5       O1        1.935(3) 1_555  13_545
	Mn5       O1        1.935(3) 1_555  18_655
	Mn5       O2        1.968(3) 1_555  26_566
	Mn5       O2        1.968(3) 1_555  33_566
	Mn5       O2        1.968(3) 1_555  31_456
	Mn5       Mn1       2.5074(18) 1_555   1_555
	O1        Mn1       1.876(3) 1_555  25_565
	O1        Mn5       1.935(3) 1_555  25_565
	O1        O1        2.484149(12) 1_555   6_665
	O1        O1        2.484149(12) 1_555   3_565
	O1        O1        2.811(8) 1_555  19_555
	O1        O1        2.811(8) 1_555  21_665
	O1        O2        2.812(6) 1_555  21_665
	O1        O2        2.812(6) 1_555  19_555
	O1        Ba2       2.842(4) 1_555  14_655
	O1        Ba1       2.87949(19) 1_555   1_555
	O1        Ba1       2.87949(19) 1_555   1_665
	O1        Ba1       2.932(4) 1_555  14_655
	O2        Mn5       1.968(3) 1_555  26_566
	O2        Nb3       2.001(3) 1_555  13_655
	O2        O1        2.812(6) 1_555  21_665
	O2        O1        2.812(6) 1_555  19_555
	O2        O2        2.825(9) 1_555  33_566
	O2        O2        2.825(9) 1_555  31_566
	O2        O2        2.833950(14) 1_555   6_655
	O2        O2        2.833950(14) 1_555   3_665
	O2        Ba2       2.8732(5) 1_555   1_665
	O2        Ba2       2.8732(5) 1_555   1_555
	O2        O2        2.898613(15) 1_555   3_565
	O2        O2        2.898613(15) 1_555   6_665
	O2        Ba1       2.987(5) 1_555  14_655
	O2        Ba2       3.009(5) 1_555  26_566
	loop_
		_geom_angle_atom_site_label_1
		_geom_angle_atom_site_label_2
		_geom_angle_atom_site_label_3
		_geom_angle
		_geom_angle_site_symmetry_1
		_geom_angle_site_symmetry_2
		_geom_angle_site_symmetry_3
	O1        Ba1       O1         51.107(4)   6_655 1_555   3_555
	O1        Ba1       O1         119.674(13)   3_565 1_555   6_655
	O1        Ba1       O1         169.02(8)   3_565 1_555   3_555
	O1        Ba1       O1         68.674(5)   6_555 1_555   3_565
	O1        Ba1       O1         169.02(8)   6_555 1_555   6_655
	O1        Ba1       O1         119.674(13)   6_555 1_555   3_555
	O1        Ba1       O1         119.674(13)   1_555 1_555   6_555
	O1        Ba1       O1         51.107(4)   1_555 1_555   3_565
	O1        Ba1       O1         68.674(5)   1_555 1_555   6_655
	O1        Ba1       O1         119.674(13)   1_555 1_555   3_555
	O1        Ba1       O1         169.02(8)   1_445 1_555   1_555
	O1        Ba1       O1         51.107(4)   1_445 1_555   6_555
	O1        Ba1       O1         119.674(13)   1_445 1_555   3_565
	O1        Ba1       O1         119.674(13)   1_445 1_555   6_655
	O1        Ba1       O1         68.674(5)   1_445 1_555   3_555
	O1        Ba1       O1         57.86(14)  21_555 1_555   1_445
	O1        Ba1       O1         124.82(4)  21_555 1_555   1_555
	O1        Ba1       O1         57.86(14)  21_555 1_555   6_555
	O1        Ba1       O1         95.34(7)  21_555 1_555   3_565
	O1        Ba1       O1         124.82(4)  21_555 1_555   6_655
	O1        Ba1       O1         95.34(7)  21_555 1_555   3_555
	O1        Ba1       O1         67.29(9)  14_655 1_555  21_555
	O1        Ba1       O1         95.34(7)  14_655 1_555   1_445
	O1        Ba1       O1         95.34(7)  14_655 1_555   1_555
	O1        Ba1       O1         124.82(4)  14_655 1_555   6_555
	O1        Ba1       O1         124.82(4)  14_655 1_555   3_565
	O1        Ba1       O1         57.86(14)  14_655 1_555   6_655
	O1        Ba1       O1         57.86(14)  14_655 1_555   3_555
	O1        Ba1       O1         67.29(9)  19_555 1_555  14_655
	O1        Ba1       O1         67.29(9)  19_555 1_555  21_555
	O1        Ba1       O1         124.82(4)  19_555 1_555   1_445
	O1        Ba1       O1         57.86(14)  19_555 1_555   1_555
	O1        Ba1       O1         95.34(7)  19_555 1_555   6_555
	O1        Ba1       O1         57.86(14)  19_555 1_555   3_565
	O1        Ba1       O1         95.34(7)  19_555 1_555   6_655
	O1        Ba1       O1         124.82(4)  19_555 1_555   3_555
	O2        Ba1       O1         107.01(8)  19_555 1_555  19_555
	O2        Ba1       O1         144.91(4)  19_555 1_555  14_655
	O2        Ba1       O1         144.91(4)  19_555 1_555  21_555
	O2        Ba1       O1         113.78(10)  19_555 1_555   1_445
	O2        Ba1       O1         57.24(10)  19_555 1_555   1_555
	O2        Ba1       O1         89.66(8)  19_555 1_555   6_555
	O2        Ba1       O1         57.24(10)  19_555 1_555   3_565
	O2        Ba1       O1         89.66(8)  19_555 1_555   6_655
	O2        Ba1       O1         113.78(10)  19_555 1_555   3_555
	O2        Ba1       O2         56.64(9)  14_655 1_555  19_555
	O2        Ba1       O1         144.91(4)  14_655 1_555  19_555
	O2        Ba1       O1         107.01(8)  14_655 1_555  14_655
	O2        Ba1       O1         144.91(4)  14_655 1_555  21_555
	O2        Ba1       O1         89.66(8)  14_655 1_555   1_445
	O2        Ba1       O1         89.66(8)  14_655 1_555   1_555
	O2        Ba1       O1         113.78(10)  14_655 1_555   6_555
	O2        Ba1       O1         113.78(10)  14_655 1_555   3_565
	O2        Ba1       O1         57.24(10)  14_655 1_555   6_655
	O2        Ba1       O1         57.24(10)  14_655 1_555   3_555
	O2        Ba1       O2         56.64(9)  21_555 1_555  14_655
	O2        Ba1       O2         56.64(9)  21_555 1_555  19_555
	O2        Ba1       O1         144.91(4)  21_555 1_555  19_555
	O2        Ba1       O1         144.91(4)  21_555 1_555  14_655
	O2        Ba1       O1         107.01(8)  21_555 1_555  21_555
	O2        Ba1       O1         57.24(10)  21_555 1_555   1_445
	O2        Ba1       O1         113.78(10)  21_555 1_555   1_555
	O2        Ba1       O1         57.24(10)  21_555 1_555   6_555
	O2        Ba1       O1         89.66(8)  21_555 1_555   3_565
	O2        Ba1       O1         113.78(10)  21_555 1_555   6_655
	O2        Ba1       O1         89.66(8)  21_555 1_555   3_555
	O1        Ba2       O1         69.71(10)  14_655 1_555  19_555
	O1        Ba2       O1         69.71(10)  21_555 1_555  14_655
	O1        Ba2       O1         69.71(10)  21_555 1_555  19_555
	O2        Ba2       O1         92.73(8)   3_555 1_555  21_555
	O2        Ba2       O1         58.93(11)   3_555 1_555  14_655
	O2        Ba2       O1         128.62(11)   3_555 1_555  19_555
	O2        Ba2       O2         172.0(2)   3_565 1_555   3_555
	O2        Ba2       O1         92.73(8)   3_565 1_555  21_555
	O2        Ba2       O1         128.62(11)   3_565 1_555  14_655
	O2        Ba2       O1         58.93(11)   3_565 1_555  19_555
	O2        Ba2       O2         59.098(11)   6_555 1_555   3_565
	O2        Ba2       O2         119.53(3)   6_555 1_555   3_555
	O2        Ba2       O1         58.93(11)   6_555 1_555  21_555
	O2        Ba2       O1         128.62(11)   6_555 1_555  14_655
	O2        Ba2       O1         92.73(8)   6_555 1_555  19_555
	O2        Ba2       O2         172.0(2)   6_655 1_555   6_555
	O2        Ba2       O2         119.53(3)   6_655 1_555   3_565
	O2        Ba2       O2         60.586(11)   6_655 1_555   3_555
	O2        Ba2       O1         128.62(11)   6_655 1_555  21_555
	O2        Ba2       O1         58.93(11)   6_655 1_555  14_655
	O2        Ba2       O1         92.73(8)   6_655 1_555  19_555
	O2        Ba2       O2         119.53(3)   1_445 1_555   6_655
	O2        Ba2       O2         60.586(11)   1_445 1_555   6_555
	O2        Ba2       O2         119.53(3)   1_445 1_555   3_565
	O2        Ba2       O2         59.098(11)   1_445 1_555   3_555
	O2        Ba2       O1         58.93(11)   1_445 1_555  21_555
	O2        Ba2       O1         92.73(8)   1_445 1_555  14_655
	O2        Ba2       O1         128.62(11)   1_445 1_555  19_555
	O2        Ba2       O2         172.0(2)   1_555 1_555   1_445
	O2        Ba2       O2         59.098(11)   1_555 1_555   6_655
	O2        Ba2       O2         119.53(3)   1_555 1_555   6_555
	O2        Ba2       O2         60.586(11)   1_555 1_555   3_565
	O2        Ba2       O2         119.53(3)   1_555 1_555   3_555
	O2        Ba2       O1         128.62(11)   1_555 1_555  21_555
	O2        Ba2       O1         92.73(8)   1_555 1_555  14_655
	O2        Ba2       O1         58.93(11)   1_555 1_555  19_555
	O2        Ba2       O2         114.91(6)  31_456 1_555   1_555
	O2        Ba2       O2         57.34(15)  31_456 1_555   1_445
	O2        Ba2       O2         86.91(9)  31_456 1_555   6_655
	O2        Ba2       O2         86.91(9)  31_456 1_555   6_555
	O2        Ba2       O2         114.91(6)  31_456 1_555   3_565
	O2        Ba2       O2         57.34(15)  31_456 1_555   3_555
	O2        Ba2       O1         116.17(7)  31_456 1_555  21_555
	O2        Ba2       O1         116.17(7)  31_456 1_555  14_655
	O2        Ba2       O1         172.49(9)  31_456 1_555  19_555
	O2        Ba2       O2         57.58(10)  26_566 1_555  31_456
	O2        Ba2       O2         86.91(9)  26_566 1_555   1_555
	O2        Ba2       O2         86.91(9)  26_566 1_555   1_445
	O2        Ba2       O2         114.91(6)  26_566 1_555   6_655
	O2        Ba2       O2         57.34(15)  26_566 1_555   6_555
	O2        Ba2       O2         57.34(15)  26_566 1_555   3_565
	O2        Ba2       O2         114.91(6)  26_566 1_555   3_555
	O2        Ba2       O1         116.17(7)  26_566 1_555  21_555
	O2        Ba2       O1         172.49(9)  26_566 1_555  14_655
	O2        Ba2       O1         116.17(7)  26_566 1_555  19_555
	O2        Ba2       O2         57.58(10)  33_566 1_555  26_566
	O2        Ba2       O2         57.58(10)  33_566 1_555  31_456
	O2        Ba2       O2         57.34(15)  33_566 1_555   1_555
	O2        Ba2       O2         114.91(6)  33_566 1_555   1_445
	O2        Ba2       O2         57.34(15)  33_566 1_555   6_655
	O2        Ba2       O2         114.91(6)  33_566 1_555   6_555
	O2        Ba2       O2         86.91(9)  33_566 1_555   3_565
	O2        Ba2       O2         86.91(9)  33_566 1_555   3_555
	O2        Ba2       O1         172.49(9)  33_566 1_555  21_555
	O2        Ba2       O1         116.17(7)  33_566 1_555  14_655
	O2        Ba2       O1         116.17(7)  33_566 1_555  19_555
	O2        Nb3       O2         90.19(18)  21_555 1_555  14_655
	O2        Nb3       O2         89.81(18)  25_455 1_555  21_555
	O2        Nb3       O2         180.000   25_455 1_555  14_655
	O2        Nb3       O2         90.19(18)  27_565 1_555  25_455
	O2        Nb3       O2         180.000   27_565 1_555  21_555
	O2        Nb3       O2         89.81(18)  27_565 1_555  14_655
	O2        Nb3       O2         89.81(18)  19_555 1_555  27_565
	O2        Nb3       O2         89.81(18)  19_555 1_555  25_455
	O2        Nb3       O2         90.19(18)  19_555 1_555  21_555
	O2        Nb3       O2         90.19(18)  19_555 1_555  14_655
	O2        Nb3       O2         180.00000000(8)  30_555 1_555  19_555
	O2        Nb3       O2         90.19(18)  30_555 1_555  27_565
	O2        Nb3       O2         90.19(18)  30_555 1_555  25_455
	O2        Nb3       O2         89.81(18)  30_555 1_555  21_555
	O2        Nb3       O2         89.81(18)  30_555 1_555  14_655
	O1        Mn1       O1         97.07(16)  13_545 1_555  31_456
	O1        Mn1       O1         180.00000000(4)  26_566 1_555  13_545
	O1        Mn1       O1         82.93(16)  26_566 1_555  31_456
	O1        Mn1       O1         97.07(16)  18_655 1_555  26_566
	O1        Mn1       O1         82.93(16)  18_655 1_555  13_545
	O1        Mn1       O1         180.000   18_655 1_555  31_456
	O1        Mn1       O1         82.93(16)  15_555 1_555  18_655
	O1        Mn1       O1         97.07(16)  15_555 1_555  26_566
	O1        Mn1       O1         82.93(16)  15_555 1_555  13_545
	O1        Mn1       O1         97.07(16)  15_555 1_555  31_456
	O1        Mn1       O1         180.00000000(4)  33_566 1_555  15_555
	O1        Mn1       O1         97.07(16)  33_566 1_555  18_655
	O1        Mn1       O1         82.93(16)  33_566 1_555  26_566
	O1        Mn1       O1         97.07(16)  33_566 1_555  13_545
	O1        Mn1       O1         82.93(16)  33_566 1_555  31_456
	Mn5       Mn1       O1         49.87(11)   2_556 1_555  33_566
	Mn5       Mn1       O1         130.13(11)   2_556 1_555  15_555
	Mn5       Mn1       O1         130.13(11)   2_556 1_555  18_655
	Mn5       Mn1       O1         49.87(11)   2_556 1_555  26_566
	Mn5       Mn1       O1         130.13(11)   2_556 1_555  13_545
	Mn5       Mn1       O1         49.87(11)   2_556 1_555  31_456
	Mn5       Mn1       Mn5        180.000    1_555 1_555   2_556
	Mn5       Mn1       O1         130.13(11)   1_555 1_555  33_566
	Mn5       Mn1       O1         49.87(11)   1_555 1_555  15_555
	Mn5       Mn1       O1         49.87(11)   1_555 1_555  18_655
	Mn5       Mn1       O1         130.13(11)   1_555 1_555  26_566
	Mn5       Mn1       O1         49.87(11)   1_555 1_555  13_545
	Mn5       Mn1       O1         130.13(11)   1_555 1_555  31_456
	O1        Mn5       O1         79.89(16)  13_545 1_555  15_555
	O1        Mn5       O1         79.89(16)  18_655 1_555  13_545
	O1        Mn5       O1         79.89(16)  18_655 1_555  15_555
	O2        Mn5       O1         92.18(12)  26_566 1_555  18_655
	O2        Mn5       O1         169.60(18)  26_566 1_555  13_545
	O2        Mn5       O1         92.18(12)  26_566 1_555  15_555
	O2        Mn5       O2         94.85(19)  33_566 1_555  26_566
	O2        Mn5       O1         92.18(12)  33_566 1_555  18_655
	O2        Mn5       O1         92.18(12)  33_566 1_555  13_545
	O2        Mn5       O1         169.60(18)  33_566 1_555  15_555
	O2        Mn5       O2         94.85(19)  31_456 1_555  33_566
	O2        Mn5       O2         94.85(19)  31_456 1_555  26_566
	O2        Mn5       O1         169.60(18)  31_456 1_555  18_655
	O2        Mn5       O1         92.18(12)  31_456 1_555  13_545
	O2        Mn5       O1         92.18(12)  31_456 1_555  15_555
	Mn1       Mn5       O2         121.75(14)   1_555 1_555  31_456
	Mn1       Mn5       O2         121.75(14)   1_555 1_555  33_566
	Mn1       Mn5       O2         121.75(14)   1_555 1_555  26_566
	Mn1       Mn5       O1         47.85(11)   1_555 1_555  18_655
	Mn1       Mn5       O1         47.85(11)   1_555 1_555  13_545
	Mn1       Mn5       O1         47.85(11)   1_555 1_555  15_555
	Mn5       O1        Mn1        82.28(4)  25_565 1_555  25_565
	O1        O1        Mn5        50.06(8)   6_665 1_555  25_565
	O1        O1        Mn1        48.54(8)   6_665 1_555  25_565
	O1        O1        O1         60.000     3_565 1_555   6_665
	O1        O1        Mn5        50.06(8)   3_565 1_555  25_565
	O1        O1        Mn1        48.54(8)   3_565 1_555  25_565
	O1        O1        O1         63.78(8)  19_555 1_555   3_565
	O1        O1        O1         90.000    19_555 1_555   6_665
	O1        O1        Mn5        112.84(4)  19_555 1_555  25_565
	O1        O1        Mn1        41.46(8)  19_555 1_555  25_565
	O1        O1        O1         52.44(17)  21_665 1_555  19_555
	O1        O1        O1         90.000    21_665 1_555   3_565
	O1        O1        O1         63.78(8)  21_665 1_555   6_665
	O1        O1        Mn5        112.84(4)  21_665 1_555  25_565
	O1        O1        Mn1        41.46(8)  21_665 1_555  25_565
	O2        O1        O1         115.60(8)  21_665 1_555  21_665
	O2        O1        O1         152.56(3)  21_665 1_555  19_555
	O2        O1        O1         94.227(9)  21_665 1_555   3_565
	O2        O1        O1         63.78(6)  21_665 1_555   6_665
	O2        O1        Mn5        44.39(8)  21_665 1_555  25_565
	O2        O1        Mn1        111.88(7)  21_665 1_555  25_565
	O2        O1        O2         62.06(14)  19_555 1_555  21_665
	O2        O1        O1         152.56(3)  19_555 1_555  21_665
	O2        O1        O1         115.60(8)  19_555 1_555  19_555
	O2        O1        O1         63.78(6)  19_555 1_555   3_565
	O2        O1        O1         94.227(9)  19_555 1_555   6_665
	O2        O1        Mn5        44.39(8)  19_555 1_555  25_565
	O2        O1        Mn1        111.88(7)  19_555 1_555  25_565
	Ba2       O1        O2         61.09(10)  14_655 1_555  19_555
	Ba2       O1        O2         61.09(10)  14_655 1_555  21_665
	Ba2       O1        O1         144.544(16)  14_655 1_555  21_665
	Ba2       O1        O1         144.544(16)  14_655 1_555  19_555
	Ba2       O1        O1         124.85(5)  14_655 1_555   3_565
	Ba2       O1        O1         124.85(5)  14_655 1_555   6_665
	Ba2       O1        Mn5        89.14(16)  14_655 1_555  25_565
	Ba2       O1        Mn1        171.42(17)  14_655 1_555  25_565
	Ba1       O1        Ba2        89.57(6)   1_555 1_555  14_655
	Ba1       O1        O2         63.30(7)   1_555 1_555  19_555
	Ba1       O1        O2         125.24(15)   1_555 1_555  21_665
	Ba1       O1        O1         114.20(18)   1_555 1_555  21_665
	Ba1       O1        O1         61.997(16)   1_555 1_555  19_555
	Ba1       O1        O1         64.4466(18)   1_555 1_555   3_565
	Ba1       O1        O1         124.337(3)   1_555 1_555   6_665
	Ba1       O1        Mn5        95.47(6)   1_555 1_555  25_565
	Ba1       O1        Mn1        91.24(7)   1_555 1_555  25_565
	Ba1       O1        Ba1        169.02(8)   1_665 1_555   1_555
	Ba1       O1        Ba2        89.57(6)   1_665 1_555  14_655
	Ba1       O1        O2         125.24(15)   1_665 1_555  19_555
	Ba1       O1        O2         63.30(7)   1_665 1_555  21_665
	Ba1       O1        O1         61.997(16)   1_665 1_555  21_665
	Ba1       O1        O1         114.20(18)   1_665 1_555  19_555
	Ba1       O1        O1         124.337(3)   1_665 1_555   3_565
	Ba1       O1        O1         64.4466(18)   1_665 1_555   6_665
	Ba1       O1        Mn5        95.47(6)   1_665 1_555  25_565
	Ba1       O1        Mn1        91.24(7)   1_665 1_555  25_565
	Ba1       O1        Ba1        84.66(7)  14_655 1_555   1_665
	Ba1       O1        Ba1        84.66(7)  14_655 1_555   1_555
	Ba1       O1        Ba2        98.934(14)  14_655 1_555  14_655
	Ba1       O1        O2         140.71(3)  14_655 1_555  19_555
	Ba1       O1        O2         140.71(3)  14_655 1_555  21_665
	Ba1       O1        O1         60.14(13)  14_655 1_555  21_665
	Ba1       O1        O1         60.14(13)  14_655 1_555  19_555
	Ba1       O1        O1         123.65(5)  14_655 1_555   3_565
	Ba1       O1        O1         123.65(5)  14_655 1_555   6_665
	Ba1       O1        Mn5        171.93(16)  14_655 1_555  25_565
	Ba1       O1        Mn1        89.64(17)  14_655 1_555  25_565
	Nb3       O2        Mn5        176.62(11)  13_655 1_555  26_566
	O1        O2        Nb3        139.11(11)  21_665 1_555  13_655
	O1        O2        Mn5        43.44(10)  21_665 1_555  26_566
	O1        O2        O1         52.43(12)  19_555 1_555  21_665
	O1        O2        Nb3        139.11(11)  19_555 1_555  13_655
	O1        O2        Mn5        43.44(10)  19_555 1_555  26_566
	O2        O2        O1         123.61(7)  33_566 1_555  19_555
	O2        O2        O1         175.43(12)  33_566 1_555  21_665
	O2        O2        Nb3        45.09(9)  33_566 1_555  13_655
	O2        O2        Mn5        132.47(10)  33_566 1_555  26_566
	O2        O2        O2         60.2(2)  31_566 1_555  33_566
	O2        O2        O1         175.43(12)  31_566 1_555  19_555
	O2        O2        O1         123.61(7)  31_566 1_555  21_665
	O2        O2        Nb3        45.09(9)  31_566 1_555  13_655
	O2        O2        Mn5        132.47(10)  31_566 1_555  26_566
	O2        O2        O2         90.000     6_655 1_555  31_566
	O2        O2        O2         59.89(11)   6_655 1_555  33_566
	O2        O2        O1         94.227(9)   6_655 1_555  19_555
	O2        O2        O1         121.03(7)   6_655 1_555  21_665
	O2        O2        Nb3        44.91(9)   6_655 1_555  13_655
	O2        O2        Mn5        137.43(10)   6_655 1_555  26_566
	O2        O2        O2         60.000     3_665 1_555   6_655
	O2        O2        O2         59.89(11)   3_665 1_555  31_566
	O2        O2        O2         90.000     3_665 1_555  33_566
	O2        O2        O1         121.03(7)   3_665 1_555  19_555
	O2        O2        O1         94.227(9)   3_665 1_555  21_665
	O2        O2        Nb3        44.91(9)   3_665 1_555  13_655
	O2        O2        Mn5        137.43(10)   3_665 1_555  26_566
	Ba2       O2        O2         60.451(5)   1_665 1_555   3_665
	Ba2       O2        O2         120.293(5)   1_665 1_555   6_655
	Ba2       O2        O2         63.755(18)   1_665 1_555  31_566
	Ba2       O2        O2         124.0(2)   1_665 1_555  33_566
	Ba2       O2        O1         112.40(15)   1_665 1_555  19_555
	Ba2       O2        O1         59.98(7)   1_665 1_555  21_665
	Ba2       O2        Nb3        92.58(5)   1_665 1_555  13_655
	Ba2       O2        Mn5        87.60(7)   1_665 1_555  26_566
	Ba2       O2        Ba2        172.0(2)   1_555 1_555   1_665
	Ba2       O2        O2         120.293(5)   1_555 1_555   3_665
	Ba2       O2        O2         60.451(5)   1_555 1_555   6_655
	Ba2       O2        O2         124.0(2)   1_555 1_555  31_566
	Ba2       O2        O2         63.755(18)   1_555 1_555  33_566
	Ba2       O2        O1         59.98(7)   1_555 1_555  19_555
	Ba2       O2        O1         112.40(15)   1_555 1_555  21_665
	Ba2       O2        Nb3        92.58(5)   1_555 1_555  13_655
	Ba2       O2        Mn5        87.60(7)   1_555 1_555  26_566
	O2        O2        Ba2        59.707(5)   3_565 1_555   1_555
	O2        O2        Ba2        119.549(5)   3_565 1_555   1_665
	O2        O2        O2         180.000    3_565 1_555   3_665
	O2        O2        O2         120.000    3_565 1_555   6_655
	O2        O2        O2         120.11(11)   3_565 1_555  31_566
	O2        O2        O2         90.000     3_565 1_555  33_566
	O2        O2        O1         58.97(7)   3_565 1_555  19_555
	O2        O2        O1         85.773(9)   3_565 1_555  21_665
	O2        O2        Nb3        135.09(9)   3_565 1_555  13_655
	O2        O2        Mn5        42.57(10)   3_565 1_555  26_566
	O2        O2        O2         60.000     6_665 1_555   3_565
	O2        O2        Ba2        119.549(5)   6_665 1_555   1_555
	O2        O2        Ba2        59.707(5)   6_665 1_555   1_665
	O2        O2        O2         120.000    6_665 1_555   3_665
	O2        O2        O2         180.000    6_665 1_555   6_655
	O2        O2        O2         90.000     6_665 1_555  31_566
	O2        O2        O2         120.11(11)   6_665 1_555  33_566
	O2        O2        O1         85.773(9)   6_665 1_555  19_555
	O2        O2        O1         58.97(7)   6_665 1_555  21_665
	O2        O2        Nb3        135.09(9)   6_665 1_555  13_655
	O2        O2        Mn5        42.57(10)   6_665 1_555  26_566
	Ba1       O2        O2         118.32(5)  14_655 1_555   6_665
	Ba1       O2        O2         118.32(5)  14_655 1_555   3_565
	Ba1       O2        Ba2        86.89(10)  14_655 1_555   1_555
	Ba1       O2        Ba2        86.89(10)  14_655 1_555   1_665
	Ba1       O2        O2         61.68(5)  14_655 1_555   3_665
	Ba1       O2        O2         61.68(5)  14_655 1_555   6_655
	Ba1       O2        O2         121.56(7)  14_655 1_555  31_566
	Ba1       O2        O2         121.56(7)  14_655 1_555  33_566
	Ba1       O2        O1         59.46(11)  14_655 1_555  19_555
	Ba1       O2        O1         59.46(11)  14_655 1_555  21_665
	Ba1       O2        Nb3        91.92(8)  14_655 1_555  13_655
	Ba1       O2        Mn5        91.46(19)  14_655 1_555  26_566
	Ba2       O2        Ba1        179.43(12)  26_566 1_555  14_655
	Ba2       O2        O2         61.21(5)  26_566 1_555   6_665
	Ba2       O2        O2         61.21(5)  26_566 1_555   3_565
	Ba2       O2        Ba2        93.09(9)  26_566 1_555   1_555
	Ba2       O2        Ba2        93.09(9)  26_566 1_555   1_665
	Ba2       O2        O2         118.79(5)  26_566 1_555   3_665
	Ba2       O2        O2         118.79(5)  26_566 1_555   6_655
	Ba2       O2        O2         58.91(16)  26_566 1_555  31_566
	Ba2       O2        O2         58.91(16)  26_566 1_555  33_566
	Ba2       O2        O1         120.05(4)  26_566 1_555  19_555
	Ba2       O2        O1         120.05(4)  26_566 1_555  21_665
	Ba2       O2        Nb3        88.65(19)  26_566 1_555  13_655
	Ba2       O2        Mn5        87.97(8)  26_566 1_555  26_566
#######	End powder crystal structure	#######


#######	Begin powder crystal structure	#######
data_barium_niobiumV_manganeseIII_oxide
_pd_block_id	barium_niobiumV_manganeseIII_oxide
_pd_block_diffractogram_id	Bell_BNM_scan1
_diffrn_measurement_device_type	'SSRL beam line 2-1'

_pd_phase_name	BaNb0.5Mn0.5O3

_cell_length_a    4.09752(4)
_cell_length_b    4.09752(4)
_cell_length_c    4.09752(4)
_cell_angle_alpha 90
_cell_angle_beta  90
_cell_angle_gamma 90
_cell_volume 68.796(2)
_cell_formula_units_Z	  1
_chemical_formula_weight	259.2474
_chemical_formula_sum	BaNb0.5Mn0.5O3

_cell_measurement_temperature	300
_diffrn_ambient_temperature	300
_exptl_crystal_density_diffrn	6.25750(19)
_exptl_absorpt_coefficient_mu	19.508
_diffrn_radiation_wavelength	0.729276500
_cell_measurement_theta_min	4.25
_cell_measurement_theta_max	42
_space_group_crystal_system	cubic
_space_group_name_H-M_alt	Pm-3m

_diffrn_measured_fraction_theta_full	30
_cell_measurement_reflns_used	353
_diffrn_reflns_number	?
_diffrn_reflns_av_R_equivalents	?

loop_
	_space_group_symop_id
	_space_group_symop_operation_xyz
	  1 'x, y, z '
	  2 '-x, -y, z '
	  3 '-x, -z, -y '
	  4 '-x, -z, y '
	  5 '-x, z, -y '
	  6 '-x, z, y '
	  7 '-x, y, -z '
	  8 '-x, y, z '
	  9 '-y, -x, -z '
	 10 '-y, -x, z '
	 11 '-y, -z, -x '
	 12 '-y, -z, x '
	 13 '-y, z, -x '
	 14 '-y, z, x '
	 15 '-y, x, -z '
	 16 '-y, x, z '
	 17 '-z, -x, -y '
	 18 '-z, -x, y '
	 19 '-z, -y, -x '
	 20 '-z, -y, x '
	 21 '-z, y, -x '
	 22 '-z, y, x '
	 23 '-z, x, -y '
	 24 '-z, x, y '
	 25 'z, -x, -y '
	 26 'z, -x, y '
	 27 'z, -y, -x '
	 28 'z, -y, x '
	 29 'z, y, -x '
	 30 'z, y, x '
	 31 'z, x, -y '
	 32 'z, x, y '
	 33 'y, -x, -z '
	 34 'y, -x, z '
	 35 'y, -z, -x '
	 36 'y, -z, x '
	 37 'y, z, -x '
	 38 'y, z, x '
	 39 'y, x, -z '
	 40 'y, x, z '
	 41 'x, -y, -z '
	 42 'x, -y, z '
	 43 'x, -z, -y '
	 44 'x, -z, y '
	 45 'x, z, -y '
	 46 'x, z, y '
	 47 'x, y, -z '
	 48 '-x, -y, -z '
loop_
	_atom_site_label
	_atom_site_type_symbol
	_atom_site_site_symmetry_multiplicity
	_atom_site_fract_x
	_atom_site_fract_y
	_atom_site_fract_z
	_atom_site_occupancy
	_atom_site_B_iso_or_equiv
Ba1 Ba+2   1 0 0 0 1 0.58(9)
Mn1 Mn+3   1 0.5 0.5 0.5 0.5 0.58(9)
Nb1 Nb+5   1 0.5 0.5 0.5 0.5 0.58(9)
O1 O-2   3 0.5 0.5 0 1 0.58(9)
loop_
	_geom_bond_atom_site_label_1
	_geom_bond_atom_site_label_2
	_geom_bond_distance
	_geom_bond_site_symmetry_1
	_geom_bond_site_symmetry_2
	Ba1       O1        2.89738(3) 1_555   1_455
	Ba1       O1        2.89738(3) 1_555   3_655
	Ba1       O1        2.89738(3) 1_555   1_545
	Ba1       O1        2.89738(3) 1_555  17_565
	Ba1       O1        2.89738(3) 1_555  17_556
	Ba1       O1        2.89738(3) 1_555   3_556
	Ba1       O1        2.89738(3) 1_555  17_566
	Ba1       O1        2.89738(3) 1_555   3_656
	Ba1       O1        2.89738(3) 1_555   1_555
	Ba1       O1        2.89738(3) 1_555  17_555
	Ba1       O1        2.89738(3) 1_555   3_555
	Ba1       O1        2.89738(3) 1_555   1_445
	Mn1       Nb1       0.00000 1_555   1_555
	Mn1       O1        2.04876(2) 1_555   3_666
	Mn1       O1        2.04876(2) 1_555  17_666
	Mn1       O1        2.04876(2) 1_555   3_656
	Mn1       O1        2.04876(2) 1_555   1_555
	Mn1       O1        2.04876(2) 1_555   1_556
	Mn1       O1        2.04876(2) 1_555  17_566
	Nb1       Mn1       0.00000 1_555   1_555
	Nb1       O1        2.04876(2) 1_555   3_666
	Nb1       O1        2.04876(2) 1_555  17_666
	Nb1       O1        2.04876(2) 1_555   3_656
	Nb1       O1        2.04876(2) 1_555   1_555
	Nb1       O1        2.04876(2) 1_555   1_556
	Nb1       O1        2.04876(2) 1_555  17_566
	O1        Mn1       2.04876(2) 1_555   1_555
	O1        Nb1       2.04876(2) 1_555   1_555
	O1        Nb1       2.04876(2) 1_555   1_554
	O1        Mn1       2.04876(2) 1_555   1_554
	O1        Ba1       2.89738(3) 1_555   1_655
	O1        Ba1       2.89738(3) 1_555   1_565
	O1        O1        2.89738(3) 1_555   3_656
	O1        O1        2.89738(3) 1_555   3_665
	O1        O1        2.89738(3) 1_555  17_665
	O1        O1        2.89738(3) 1_555  17_566
	O1        Ba1       2.89738(3) 1_555   1_665
	O1        O1        2.89738(3) 1_555   3_666
	O1        O1        2.89738(3) 1_555  17_666
	O1        O1        2.89738(3) 1_555   3_655
	O1        O1        2.89738(3) 1_555  17_565
	O1        Ba1       2.89738(3) 1_555   1_555
	loop_
		_geom_angle_atom_site_label_1
		_geom_angle_atom_site_label_2
		_geom_angle_atom_site_label_3
		_geom_angle
		_geom_angle_site_symmetry_1
		_geom_angle_site_symmetry_2
		_geom_angle_site_symmetry_3
	O1        Ba1       O1         120.000    3_655 1_555   1_455
	O1        Ba1       O1         60.000     1_545 1_555   3_655
	O1        Ba1       O1         180.000    1_545 1_555   1_455
	O1        Ba1       O1         120.000   17_565 1_555   1_545
	O1        Ba1       O1         60.000    17_565 1_555   3_655
	O1        Ba1       O1         60.000    17_565 1_555   1_455
	O1        Ba1       O1         180.000   17_556 1_555  17_565
	O1        Ba1       O1         60.000    17_556 1_555   1_545
	O1        Ba1       O1         120.000   17_556 1_555   3_655
	O1        Ba1       O1         120.000   17_556 1_555   1_455
	O1        Ba1       O1         60.000     3_556 1_555  17_556
	O1        Ba1       O1         120.000    3_556 1_555  17_565
	O1        Ba1       O1         120.000    3_556 1_555   1_545
	O1        Ba1       O1         180.00000000(12)   3_556 1_555   3_655
	O1        Ba1       O1         60.000     3_556 1_555   1_455
	O1        Ba1       O1         60.000    17_566 1_555   3_556
	O1        Ba1       O1         90.000    17_566 1_555  17_556
	O1        Ba1       O1         90.000    17_566 1_555  17_565
	O1        Ba1       O1         120.000   17_566 1_555   1_545
	O1        Ba1       O1         120.000   17_566 1_555   3_655
	O1        Ba1       O1         60.000    17_566 1_555   1_455
	O1        Ba1       O1         60.000     3_656 1_555  17_566
	O1        Ba1       O1         90.000     3_656 1_555   3_556
	O1        Ba1       O1         60.000     3_656 1_555  17_556
	O1        Ba1       O1         120.000    3_656 1_555  17_565
	O1        Ba1       O1         60.000     3_656 1_555   1_545
	O1        Ba1       O1         90.000     3_656 1_555   3_655
	O1        Ba1       O1         120.000    3_656 1_555   1_455
	O1        Ba1       O1         60.000     1_555 1_555   3_656
	O1        Ba1       O1         60.000     1_555 1_555  17_566
	O1        Ba1       O1         120.000    1_555 1_555   3_556
	O1        Ba1       O1         120.000    1_555 1_555  17_556
	O1        Ba1       O1         60.000     1_555 1_555  17_565
	O1        Ba1       O1         90.000     1_555 1_555   1_545
	O1        Ba1       O1         60.000     1_555 1_555   3_655
	O1        Ba1       O1         90.000     1_555 1_555   1_455
	O1        Ba1       O1         120.000   17_555 1_555   1_555
	O1        Ba1       O1         120.000   17_555 1_555   3_656
	O1        Ba1       O1         180.00000000(12)  17_555 1_555  17_566
	O1        Ba1       O1         120.000   17_555 1_555   3_556
	O1        Ba1       O1         90.000    17_555 1_555  17_556
	O1        Ba1       O1         90.000    17_555 1_555  17_565
	O1        Ba1       O1         60.000    17_555 1_555   1_545
	O1        Ba1       O1         60.000    17_555 1_555   3_655
	O1        Ba1       O1         120.000   17_555 1_555   1_455
	O1        Ba1       O1         60.000     3_555 1_555  17_555
	O1        Ba1       O1         120.000    3_555 1_555   1_555
	O1        Ba1       O1         180.000    3_555 1_555   3_656
	O1        Ba1       O1         120.000    3_555 1_555  17_566
	O1        Ba1       O1         90.000     3_555 1_555   3_556
	O1        Ba1       O1         120.000    3_555 1_555  17_556
	O1        Ba1       O1         60.000     3_555 1_555  17_565
	O1        Ba1       O1         120.000    3_555 1_555   1_545
	O1        Ba1       O1         90.000     3_555 1_555   3_655
	O1        Ba1       O1         60.000     3_555 1_555   1_455
	O1        Ba1       O1         60.000     1_445 1_555   3_555
	O1        Ba1       O1         60.000     1_445 1_555  17_555
	O1        Ba1       O1         180.000    1_445 1_555   1_555
	O1        Ba1       O1         120.000    1_445 1_555   3_656
	O1        Ba1       O1         120.000    1_445 1_555  17_566
	O1        Ba1       O1         60.000     1_445 1_555   3_556
	O1        Ba1       O1         60.000     1_445 1_555  17_556
	O1        Ba1       O1         120.000    1_445 1_555  17_565
	O1        Ba1       O1         90.000     1_445 1_555   1_545
	O1        Ba1       O1         120.000    1_445 1_555   3_655
	O1        Ba1       O1         90.000     1_445 1_555   1_455
	O1        Mn1       Nb1        .    3_666 1_555   1_555
	O1        Mn1       O1         90.000    17_666 1_555   3_666
	O1        Mn1       Nb1        .   17_666 1_555   1_555
	O1        Mn1       O1         90.000     3_656 1_555  17_666
	O1        Mn1       O1         180.000    3_656 1_555   3_666
	O1        Mn1       Nb1        .    3_656 1_555   1_555
	O1        Mn1       O1         90.000     1_555 1_555   3_656
	O1        Mn1       O1         90.000     1_555 1_555  17_666
	O1        Mn1       O1         90.000     1_555 1_555   3_666
	O1        Mn1       Nb1        .    1_555 1_555   1_555
	O1        Mn1       O1         180.000    1_556 1_555   1_555
	O1        Mn1       O1         90.000     1_556 1_555   3_656
	O1        Mn1       O1         90.000     1_556 1_555  17_666
	O1        Mn1       O1         90.000     1_556 1_555   3_666
	O1        Mn1       Nb1        .    1_556 1_555   1_555
	O1        Mn1       O1         90.000    17_566 1_555   1_556
	O1        Mn1       O1         90.000    17_566 1_555   1_555
	O1        Mn1       O1         90.000    17_566 1_555   3_656
	O1        Mn1       O1         180.000   17_566 1_555  17_666
	O1        Mn1       O1         90.000    17_566 1_555   3_666
	O1        Mn1       Nb1        .   17_566 1_555   1_555
	O1        Nb1       Mn1        .    3_666 1_555   1_555
	O1        Nb1       O1         90.000    17_666 1_555   3_666
	O1        Nb1       Mn1        .   17_666 1_555   1_555
	O1        Nb1       O1         90.000     3_656 1_555  17_666
	O1        Nb1       O1         180.000    3_656 1_555   3_666
	O1        Nb1       Mn1        .    3_656 1_555   1_555
	O1        Nb1       O1         90.000     1_555 1_555   3_656
	O1        Nb1       O1         90.000     1_555 1_555  17_666
	O1        Nb1       O1         90.000     1_555 1_555   3_666
	O1        Nb1       Mn1        .    1_555 1_555   1_555
	O1        Nb1       O1         180.000    1_556 1_555   1_555
	O1        Nb1       O1         90.000     1_556 1_555   3_656
	O1        Nb1       O1         90.000     1_556 1_555  17_666
	O1        Nb1       O1         90.000     1_556 1_555   3_666
	O1        Nb1       Mn1        .    1_556 1_555   1_555
	O1        Nb1       O1         90.000    17_566 1_555   1_556
	O1        Nb1       O1         90.000    17_566 1_555   1_555
	O1        Nb1       O1         90.000    17_566 1_555   3_656
	O1        Nb1       O1         180.000   17_566 1_555  17_666
	O1        Nb1       O1         90.000    17_566 1_555   3_666
	O1        Nb1       Mn1        .   17_566 1_555   1_555
	Nb1       O1        Mn1        0.000      1_555 1_555   1_555
	Nb1       O1        Nb1        180.000    1_554 1_555   1_555
	Nb1       O1        Mn1        180.000    1_554 1_555   1_555
	Mn1       O1        Nb1        0.000      1_554 1_555   1_554
	Mn1       O1        Nb1        180.000    1_554 1_555   1_555
	Mn1       O1        Mn1        180.000    1_554 1_555   1_555
	Ba1       O1        Mn1        90.000     1_655 1_555   1_554
	Ba1       O1        Nb1        90.000     1_655 1_555   1_554
	Ba1       O1        Nb1        90.000     1_655 1_555   1_555
	Ba1       O1        Mn1        90.000     1_655 1_555   1_555
	Ba1       O1        Ba1        180.000    1_565 1_555   1_655
	Ba1       O1        Mn1        90.000     1_565 1_555   1_554
	Ba1       O1        Nb1        90.000     1_565 1_555   1_554
	Ba1       O1        Nb1        90.000     1_565 1_555   1_555
	Ba1       O1        Mn1        90.000     1_565 1_555   1_555
	O1        O1        Ba1        120.000    3_656 1_555   1_565
	O1        O1        Ba1        60.000     3_656 1_555   1_655
	O1        O1        Mn1        135.000    3_656 1_555   1_554
	O1        O1        Nb1        135.000    3_656 1_555   1_554
	O1        O1        Nb1        45.000     3_656 1_555   1_555
	O1        O1        Mn1        45.000     3_656 1_555   1_555
	O1        O1        O1         180.000    3_665 1_555   3_656
	O1        O1        Ba1        60.000     3_665 1_555   1_565
	O1        O1        Ba1        120.000    3_665 1_555   1_655
	O1        O1        Mn1        45.000     3_665 1_555   1_554
	O1        O1        Nb1        45.000     3_665 1_555   1_554
	O1        O1        Nb1        135.000    3_665 1_555   1_555
	O1        O1        Mn1        135.000    3_665 1_555   1_555
	O1        O1        O1         60.000    17_665 1_555   3_665
	O1        O1        O1         120.000   17_665 1_555   3_656
	O1        O1        Ba1        120.000   17_665 1_555   1_565
	O1        O1        Ba1        60.000    17_665 1_555   1_655
	O1        O1        Mn1        45.000    17_665 1_555   1_554
	O1        O1        Nb1        45.000    17_665 1_555   1_554
	O1        O1        Nb1        135.000   17_665 1_555   1_555
	O1        O1        Mn1        135.000   17_665 1_555   1_555
	O1        O1        O1         179.99999879(12)  17_566 1_555  17_665
	O1        O1        O1         120.000   17_566 1_555   3_665
	O1        O1        O1         60.000    17_566 1_555   3_656
	O1        O1        Ba1        60.000    17_566 1_555   1_565
	O1        O1        Ba1        120.000   17_566 1_555   1_655
	O1        O1        Mn1        135.000   17_566 1_555   1_554
	O1        O1        Nb1        135.000   17_566 1_555   1_554
	O1        O1        Nb1        45.000    17_566 1_555   1_555
	O1        O1        Mn1        45.000    17_566 1_555   1_555
	Ba1       O1        O1         120.000    1_665 1_555  17_566
	Ba1       O1        O1         60.000     1_665 1_555  17_665
	Ba1       O1        O1         60.000     1_665 1_555   3_665
	Ba1       O1        O1         120.000    1_665 1_555   3_656
	Ba1       O1        Ba1        90.000     1_665 1_555   1_565
	Ba1       O1        Ba1        90.000     1_665 1_555   1_655
	Ba1       O1        Mn1        90.000     1_665 1_555   1_554
	Ba1       O1        Nb1        90.000     1_665 1_555   1_554
	Ba1       O1        Nb1        90.000     1_665 1_555   1_555
	Ba1       O1        Mn1        90.000     1_665 1_555   1_555
	O1        O1        Ba1        60.000     3_666 1_555   1_665
	O1        O1        O1         60.000     3_666 1_555  17_566
	O1        O1        O1         120.000    3_666 1_555  17_665
	O1        O1        O1         90.000     3_666 1_555   3_665
	O1        O1        O1         90.000     3_666 1_555   3_656
	O1        O1        Ba1        60.000     3_666 1_555   1_565
	O1        O1        Ba1        120.000    3_666 1_555   1_655
	O1        O1        Mn1        135.000    3_666 1_555   1_554
	O1        O1        Nb1        135.000    3_666 1_555   1_554
	O1        O1        Nb1        45.000     3_666 1_555   1_555
	O1        O1        Mn1        45.000     3_666 1_555   1_555
	O1        O1        O1         60.000    17_666 1_555   3_666
	O1        O1        Ba1        60.000    17_666 1_555   1_665
	O1        O1        O1         90.000    17_666 1_555  17_566
	O1        O1        O1         90.000    17_666 1_555  17_665
	O1        O1        O1         120.000   17_666 1_555   3_665
	O1        O1        O1         60.000    17_666 1_555   3_656
	O1        O1        Ba1        120.000   17_666 1_555   1_565
	O1        O1        Ba1        60.000    17_666 1_555   1_655
	O1        O1        Mn1        135.000   17_666 1_555   1_554
	O1        O1        Nb1        135.000   17_666 1_555   1_554
	O1        O1        Nb1        45.000    17_666 1_555   1_555
	O1        O1        Mn1        45.000    17_666 1_555   1_555
	O1        O1        O1         120.000    3_655 1_555  17_666
	O1        O1        O1         180.000    3_655 1_555   3_666
	O1        O1        Ba1        120.000    3_655 1_555   1_665
	O1        O1        O1         120.000    3_655 1_555  17_566
	O1        O1        O1         60.000     3_655 1_555  17_665
	O1        O1        O1         90.000     3_655 1_555   3_665
	O1        O1        O1         90.000     3_655 1_555   3_656
	O1        O1        Ba1        120.000    3_655 1_555   1_565
	O1        O1        Ba1        60.000     3_655 1_555   1_655
	O1        O1        Mn1        45.000     3_655 1_555   1_554
	O1        O1        Nb1        45.000     3_655 1_555   1_554
	O1        O1        Nb1        135.000    3_655 1_555   1_555
	O1        O1        Mn1        135.000    3_655 1_555   1_555
	O1        O1        O1         60.000    17_565 1_555   3_655
	O1        O1        O1         180.000   17_565 1_555  17_666
	O1        O1        O1         120.000   17_565 1_555   3_666
	O1        O1        Ba1        120.000   17_565 1_555   1_665
	O1        O1        O1         90.000    17_565 1_555  17_566
	O1        O1        O1         90.000    17_565 1_555  17_665
	O1        O1        O1         60.000    17_565 1_555   3_665
	O1        O1        O1         120.000   17_565 1_555   3_656
	O1        O1        Ba1        60.000    17_565 1_555   1_565
	O1        O1        Ba1        120.000   17_565 1_555   1_655
	O1        O1        Mn1        45.000    17_565 1_555   1_554
	O1        O1        Nb1        45.000    17_565 1_555   1_554
	O1        O1        Nb1        135.000   17_565 1_555   1_555
	O1        O1        Mn1        135.000   17_565 1_555   1_555
	Ba1       O1        O1         60.000     1_555 1_555  17_565
	Ba1       O1        O1         60.000     1_555 1_555   3_655
	Ba1       O1        O1         120.000    1_555 1_555  17_666
	Ba1       O1        O1         120.000    1_555 1_555   3_666
	Ba1       O1        Ba1        180.000    1_555 1_555   1_665
	Ba1       O1        O1         60.000     1_555 1_555  17_566
	Ba1       O1        O1         120.000    1_555 1_555  17_665
	Ba1       O1        O1         120.000    1_555 1_555   3_665
	Ba1       O1        O1         60.000     1_555 1_555   3_656
	Ba1       O1        Ba1        90.000     1_555 1_555   1_565
	Ba1       O1        Ba1        90.000     1_555 1_555   1_655
	Ba1       O1        Mn1        90.000     1_555 1_555   1_554
	Ba1       O1        Nb1        90.000     1_555 1_555   1_554
	Ba1       O1        Nb1        90.000     1_555 1_555   1_555
	Ba1       O1        Mn1        90.000     1_555 1_555   1_555
#######	End powder crystal structure	#######


#######	Begin powder crystal structure	#######
data_10H-barium_niobium_manganese_oxide
_pd_block_id	10H-barium_niobium_manganese_oxide
_pd_block_diffractogram_id	Bell_BNM_scan1
_diffrn_measurement_device_type	'SSRL beam line 2-1'

_pd_phase_name	10H-Ba5Nb1.25Mn3.75O15

_cell_length_a    5.7331(4)
_cell_length_b    5.7331(4)
_cell_length_c    23.494(3)
_cell_angle_alpha 90
_cell_angle_beta  90
_cell_angle_gamma 120
_cell_volume 668.77(13)
_cell_formula_units_Z	  1
_chemical_formula_weight	1440.769
_chemical_formula_sum	Ba5Nb1.25Mn3.75O15

_cell_measurement_temperature	300
_diffrn_ambient_temperature	300
_exptl_crystal_density_diffrn	7.1548(14)
_exptl_absorpt_coefficient_mu	20.192
_diffrn_radiation_wavelength	0.729276500
_cell_measurement_theta_min	4.25
_cell_measurement_theta_max	42
_space_group_crystal_system	hexagonal
_space_group_name_H-M_alt	P63/mmc

_diffrn_measured_fraction_theta_full	348
_cell_measurement_reflns_used	3162
_diffrn_reflns_number	?
_diffrn_reflns_av_R_equivalents	?

loop_
	_space_group_symop_id
	_space_group_symop_operation_xyz
	  1 'x, y, z '
	  2 '-x, -x+y, z+1/2 '
	  3 '-x, -y, -z '
	  4 '-x, -y, z+1/2 '
	  5 '-x+y, -x, -z+1/2 '
	  6 '-x+y, -x, z '
	  7 '-x+y, y, -z+1/2 '
	  8 '-x+y, y, z '
	  9 '-y, -x, -z+1/2 '
	 10 '-y, -x, z '
	 11 '-y, x-y, -z+1/2 '
	 12 '-y, x-y, z '
	 13 'y, -x+y, -z '
	 14 'y, -x+y, z+1/2 '
	 15 'y, x, -z '
	 16 'y, x, z+1/2 '
	 17 'x-y, -y, -z '
	 18 'x-y, -y, z+1/2 '
	 19 'x-y, x, -z '
	 20 'x-y, x, z+1/2 '
	 21 'x, y, -z+1/2 '
	 22 '-x, -x+y, -z '
	 23 'x, x-y, -z+1/2 '
	 24 'x, x-y, z '
loop_
	_atom_site_label
	_atom_site_type_symbol
	_atom_site_site_symmetry_multiplicity
	_atom_site_fract_x
	_atom_site_fract_y
	_atom_site_fract_z
	_atom_site_occupancy
	_atom_site_B_iso_or_equiv
Ba1 Ba+2   2 0.6666667 0.3333333 0.25 1 0.150018
Ba2 Ba+2   4 0.6666667 0.3333333 0.4384 1 0.150018
Ba3 Ba+2   4 0 0 0.3422 1 0.150018
Nb4 Nb+5   2 0 0 0.5 1 0.1579137
Mn1 Mn+4   4 0.3333333 0.6666667 0.3008 1 0.2921403
Mn2 Mn+4   4 0.3333333 0.6666667 0.4046 0.875 0.2921403
Nb7 Nb+5   4 0.3333333 0.6666667 0.4046 0.125 0.2921403
O1 O-2  12 0.1764 0.8075 0.25 0.5 0.6000719
O2 O-2  24 0.1773 0.3545 0.4467 1 0.6000719
O3 O-2  24 0.4817 0.9631 0.351 1 0.4974281
loop_
	_geom_bond_atom_site_label_1
	_geom_bond_atom_site_label_2
	_geom_bond_distance
	_geom_bond_site_symmetry_1
	_geom_bond_site_symmetry_2
	Ba1       O1        2.8259(2) 1_555   7_555
	Ba1       O1        2.8259(2) 1_555   5_555
	Ba1       O1        2.8259(2) 1_555  11_665
	Ba1       O1        2.8259(2) 1_555  23_665
	Ba1       O1        2.8259(2) 1_555   9_655
	Ba1       O1        2.8259(2) 1_555   1_655
	Ba1       O1        2.9181(2) 1_555   7_545
	Ba1       O1        2.9181(2) 1_555   5_565
	Ba1       O1        2.9181(2) 1_555  23_565
	Ba1       O1        2.9181(2) 1_555  11_765
	Ba1       O1        2.9181(2) 1_555   1_545
	Ba1       O1        2.9181(2) 1_555   9_765
	Ba1       O3        3.0016(2) 1_555   8_545
	Ba1       O3        3.0016(2) 1_555   1_545
	Ba1       O3        3.0016(2) 1_555  11_765
	Ba1       O3        3.0016(2) 1_555   9_765
	Ba1       O3        3.0016(2) 1_555  23_565
	Ba1       O3        3.0016(2) 1_555   5_565
	Ba1       O3        3.0016(2) 1_555  24_565
	Ba1       O3        3.0016(2) 1_555   6_565
	Ba1       O3        3.0016(2) 1_555   7_545
	Ba1       O3        3.0016(2) 1_555  21_545
	Ba1       O3        3.0016(2) 1_555  12_765
	Ba1       O3        3.0016(2) 1_555  10_765
	Ba2       O3        2.7560(2) 1_555  12_765
	Ba2       O3        2.7560(2) 1_555   6_565
	Ba2       O3        2.7560(2) 1_555  10_765
	Ba2       O3        2.7560(2) 1_555  24_565
	Ba2       O3        2.7560(2) 1_555   1_545
	Ba2       O3        2.7560(2) 1_555   8_545
	Ba2       O2        2.8748(2) 1_555  10_665
	Ba2       O2        2.8748(2) 1_555   1_555
	Ba2       O2        2.8748(2) 1_555  12_655
	Ba2       O2        2.8748(2) 1_555   8_655
	Ba2       O2        2.8748(2) 1_555  24_555
	Ba2       O2        2.8748(2) 1_555   6_665
	Ba2       O2        2.8754(2) 1_555  12_665
	Ba2       O2        2.8754(2) 1_555   8_555
	Ba2       O2        2.8754(2) 1_555  10_655
	Ba2       O2        2.8754(2) 1_555   1_655
	Ba2       O2        2.8754(2) 1_555   6_555
	Ba2       O2        2.8754(2) 1_555  24_665
	Ba2       O2        3.1128(3) 1_555  15_556
	Ba2       O2        3.1128(3) 1_555  13_556
	Ba2       O2        3.1128(3) 1_555  19_656
	Ba2       O2        3.1128(3) 1_555  22_656
	Ba2       O2        3.1128(3) 1_555   3_666
	Ba2       O2        3.1128(3) 1_555  17_666
	Ba3       O1        2.8371(2) 1_555  23_565
	Ba3       O1        2.8371(2) 1_555  11_665
	Ba3       O1        2.8371(2) 1_555   9_655
	Ba3       O1        2.8371(2) 1_555   1_545
	Ba3       O1        2.8371(2) 1_555   5_455
	Ba3       O1        2.8371(2) 1_555   7_445
	Ba3       O3        2.8790(2) 1_555  12_655
	Ba3       O3        2.8790(2) 1_555   8_545
	Ba3       O3        2.8790(2) 1_555  10_665
	Ba3       O3        2.8790(2) 1_555   1_445
	Ba3       O3        2.8790(2) 1_555  24_455
	Ba3       O3        2.8790(2) 1_555   6_565
	Ba3       O3        2.8807(2) 1_555  10_655
	Ba3       O3        2.8807(2) 1_555   1_545
	Ba3       O3        2.8807(2) 1_555  12_665
	Ba3       O3        2.8807(2) 1_555   8_445
	Ba3       O3        2.8807(2) 1_555   6_455
	Ba3       O3        2.8807(2) 1_555  24_565
	Ba3       O2        3.0209(3) 1_555  12_555
	Ba3       O2        3.0209(3) 1_555  10_555
	Ba3       O2        3.0209(3) 1_555   6_555
	Ba3       O2        3.0209(3) 1_555  24_555
	Ba3       O2        3.0209(3) 1_555   8_555
	Ba3       O2        3.0209(3) 1_555   1_555
	Nb4       O2        2.16011(14) 1_555  22_556
	Nb4       O2        2.16011(14) 1_555   1_555
	Nb4       O2        2.16011(14) 1_555  19_556
	Nb4       O2        2.16011(14) 1_555   8_555
	Nb4       O2        2.16011(14) 1_555   3_556
	Nb4       O2        2.16011(14) 1_555  24_555
	Nb4       O2        2.16011(14) 1_555   6_555
	Nb4       O2        2.16011(14) 1_555  17_556
	Nb4       O2        2.16011(14) 1_555  15_556
	Nb4       O2        2.16011(14) 1_555  13_556
	Nb4       O2        2.16011(14) 1_555  10_555
	Nb4       O2        2.16011(14) 1_555  12_555
	Mn1       O3        1.88605(12) 1_555  12_665
	Mn1       O3        1.88605(12) 1_555  10_665
	Mn1       O3        1.88605(12) 1_555  24_565
	Mn1       O3        1.88605(12) 1_555   6_565
	Mn1       O3        1.88605(12) 1_555   1_555
	Mn1       O3        1.88605(12) 1_555   8_555
	Mn1       O1        1.90061(12) 1_555   5_565
	Mn1       O1        1.90061(12) 1_555   7_555
	Mn1       O1        1.90061(12) 1_555   9_665
	Mn1       O1        1.90061(12) 1_555   1_555
	Mn1       O1        1.90061(12) 1_555  11_665
	Mn1       O1        1.90061(12) 1_555  23_565
	Mn1       Mn1       2.3870(3) 1_555   5_565
	Mn1       Nb7       2.4387(3) 1_555   1_555
	Mn1       Mn2       2.4387(3) 1_555   1_555
	Mn2       Nb7       0.00000 1_555   1_555
	Mn2       O2        1.83863(12) 1_555   1_555
	Mn2       O2        1.83863(12) 1_555  24_565
	Mn2       O2        1.83863(12) 1_555   8_555
	Mn2       O2        1.83863(12) 1_555   6_565
	Mn2       O2        1.83863(12) 1_555  12_665
	Mn2       O2        1.83863(12) 1_555  10_665
	Mn2       O3        1.93701(13) 1_555   1_555
	Mn2       O3        1.93701(13) 1_555   8_555
	Mn2       O3        1.93701(13) 1_555  24_565
	Mn2       O3        1.93701(13) 1_555   6_565
	Mn2       O3        1.93701(13) 1_555  12_665
	Mn2       O3        1.93701(13) 1_555  10_665
	Mn2       Mn1       2.4387(3) 1_555   1_555
	Nb7       Mn2       0.00000 1_555   1_555
	Nb7       O2        1.83863(12) 1_555   1_555
	Nb7       O2        1.83863(12) 1_555  24_565
	Nb7       O2        1.83863(12) 1_555   8_555
	Nb7       O2        1.83863(12) 1_555   6_565
	Nb7       O2        1.83863(12) 1_555  12_665
	Nb7       O2        1.83863(12) 1_555  10_665
	Nb7       O3        1.93701(13) 1_555   1_555
	Nb7       O3        1.93701(13) 1_555   8_555
	Nb7       O3        1.93701(13) 1_555  24_565
	Nb7       O3        1.93701(13) 1_555   6_565
	Nb7       O3        1.93701(13) 1_555  12_665
	Nb7       O3        1.93701(13) 1_555  10_665
	Nb7       Mn1       2.4387(3) 1_555   1_555
	O1        O1        0.092303(7) 1_555   9_665
	O1        Mn1       1.90061(12) 1_555   5_565
	O1        Mn1       1.90061(12) 1_555   1_555
	O1        O1        2.51455(18) 1_555  23_565
	O1        O1        2.56195(19) 1_555   5_565
	O1        O1        2.56195(19) 1_555  11_665
	O1        O1        2.60686(19) 1_555   7_555
	O1        O3        2.7729(3) 1_555  12_665
	O1        O3        2.7729(3) 1_555  11_665
	O1        O3        2.7737(3) 1_555  10_665
	O1        O3        2.7737(3) 1_555   9_665
	O1        O3        2.8150(3) 1_555   7_555
	O1        O3        2.8150(3) 1_555   8_555
	O1        O3        2.8158(3) 1_555  21_555
	O1        O3        2.8158(3) 1_555   1_555
	O1        Ba1       2.8259(2) 1_555   1_455
	O1        Ba3       2.8371(2) 1_555   5_565
	O1        Ba3       2.8371(2) 1_555   1_565
	O1        Ba1       2.9181(2) 1_555   1_565
	O1        O1        3.1263(2) 1_555   7_455
	O1        O1        3.1734(2) 1_555   5_465
	O1        O1        3.1734(2) 1_555  11_675
	O2        O2        0.00057331(4) 1_555   8_555
	O2        Mn2       1.83863(12) 1_555   1_555
	O2        Nb7       1.83863(12) 1_555   1_555
	O2        Nb4       2.16011(14) 1_555   1_555
	O2        O2        2.6843(2) 1_555  10_665
	O2        O2        2.6845(2) 1_555   6_565
	O2        O2        2.6845(2) 1_555  12_665
	O2        O2        2.6848(2) 1_555  24_565
	O2        O3        2.7091(2) 1_555   6_565
	O2        O3        2.7094(2) 1_555  10_665
	O2        O3        2.7100(2) 1_555  24_565
	O2        O3        2.7103(2) 1_555  12_665
	O2        Ba2       2.8748(2) 1_555   1_555
	O2        Ba2       2.8754(2) 1_555   1_455
	O2        Ba3       3.0209(3) 1_555   1_555
	O2        O2        3.0483(2) 1_555  24_555
	O2        O2        3.0486(2) 1_555   6_555
	O2        O2        3.0486(2) 1_555  12_555
	O2        O2        3.0489(2) 1_555  10_555
	O2        O2        3.0608(3) 1_555  15_556
	O2        O2        3.0611(3) 1_555  19_556
	O2        O2        3.0611(3) 1_555  13_556
	O2        O2        3.0614(3) 1_555  22_556
	O2        Ba2       3.1128(3) 1_555   3_666
	O3        O3        0.00171994(13) 1_555   8_555
	O3        Mn1       1.88605(12) 1_555   1_555
	O3        Nb7       1.93701(13) 1_555   1_555
	O3        Mn2       1.93701(13) 1_555   1_555
	O3        O3        2.54838(19) 1_555  24_565
	O3        O3        2.54924(19) 1_555   6_565
	O3        O3        2.54924(19) 1_555  12_665
	O3        O3        2.55010(19) 1_555  10_665
	O3        O2        2.7091(2) 1_555  12_665
	O3        O2        2.7094(2) 1_555  10_665
	O3        O2        2.7100(2) 1_555  24_565
	O3        O2        2.7103(2) 1_555   6_565
	O3        Ba2       2.7560(2) 1_555   1_565
	O3        O1        2.7729(3) 1_555   5_565
	O3        O1        2.7737(3) 1_555   9_665
	O3        O1        2.8150(3) 1_555   7_555
	O3        O1        2.8158(3) 1_555   1_555
	O3        Ba3       2.8790(2) 1_555   1_665
	O3        Ba3       2.8807(2) 1_555   1_565
	O3        Ba1       3.0016(2) 1_555   1_565
	O3        O3        3.1830(2) 1_555  10_775
	O3        O3        3.1839(2) 1_555   6_575
	O3        O3        3.1839(2) 1_555  12_775
	O3        O3        3.1848(2) 1_555  24_575
	loop_
		_geom_angle_atom_site_label_1
		_geom_angle_atom_site_label_2
		_geom_angle_atom_site_label_3
		_geom_angle
		_geom_angle_site_symmetry_1
		_geom_angle_site_symmetry_2
		_geom_angle_site_symmetry_3
	O1        Ba1       O1         172.835    5_555 1_555   7_555
	O1        Ba1       O1         120.000   11_665 1_555   5_555
	O1        Ba1       O1         52.835    11_665 1_555   7_555
	O1        Ba1       O1         172.835   23_665 1_555  11_665
	O1        Ba1       O1         67.165    23_665 1_555   5_555
	O1        Ba1       O1         120.000   23_665 1_555   7_555
	O1        Ba1       O1         120.000    9_655 1_555  23_665
	O1        Ba1       O1         67.165     9_655 1_555  11_665
	O1        Ba1       O1         52.835     9_655 1_555   5_555
	O1        Ba1       O1         120.000    9_655 1_555   7_555
	O1        Ba1       O1         172.835    1_655 1_555   9_655
	O1        Ba1       O1         52.835     1_655 1_555  23_665
	O1        Ba1       O1         120.000    1_655 1_555  11_665
	O1        Ba1       O1         120.000    1_655 1_555   5_555
	O1        Ba1       O1         67.165     1_655 1_555   7_555
	O1        Ba1       O1         119.887    7_545 1_555   1_655
	O1        Ba1       O1         52.948     7_545 1_555   9_655
	O1        Ba1       O1         67.052     7_545 1_555  23_665
	O1        Ba1       O1         120.113    7_545 1_555  11_665
	O1        Ba1       O1         0.113252782431(2)   7_545 1_555   5_555
	O1        Ba1       O1         172.948    7_545 1_555   7_555
	O1        Ba1       O1         173.061    5_565 1_555   7_545
	O1        Ba1       O1         67.052     5_565 1_555   1_655
	O1        Ba1       O1         120.113    5_565 1_555   9_655
	O1        Ba1       O1         119.887    5_565 1_555  23_665
	O1        Ba1       O1         52.948     5_565 1_555  11_665
	O1        Ba1       O1         172.948    5_565 1_555   5_555
	O1        Ba1       O1         0.113252782425(2)   5_565 1_555   7_555
	O1        Ba1       O1         53.061    23_565 1_555   5_565
	O1        Ba1       O1         120.000   23_565 1_555   7_545
	O1        Ba1       O1         120.113   23_565 1_555   1_655
	O1        Ba1       O1         67.052    23_565 1_555   9_655
	O1        Ba1       O1         172.948   23_565 1_555  23_665
	O1        Ba1       O1         0.113252782431(2)  23_565 1_555  11_665
	O1        Ba1       O1         119.887   23_565 1_555   5_555
	O1        Ba1       O1         52.948    23_565 1_555   7_555
	O1        Ba1       O1         173.061   11_765 1_555  23_565
	O1        Ba1       O1         120.000   11_765 1_555   5_565
	O1        Ba1       O1         66.939    11_765 1_555   7_545
	O1        Ba1       O1         52.948    11_765 1_555   1_655
	O1        Ba1       O1         119.887   11_765 1_555   9_655
	O1        Ba1       O1         0.113252782431(7)  11_765 1_555  23_665
	O1        Ba1       O1         172.948   11_765 1_555  11_665
	O1        Ba1       O1         67.052    11_765 1_555   5_555
	O1        Ba1       O1         120.113   11_765 1_555   7_555
	O1        Ba1       O1         120.000    1_545 1_555  11_765
	O1        Ba1       O1         66.939     1_545 1_555  23_565
	O1        Ba1       O1         120.000    1_545 1_555   5_565
	O1        Ba1       O1         53.061     1_545 1_555   7_545
	O1        Ba1       O1         172.948    1_545 1_555   1_655
	O1        Ba1       O1         0.113252782431(2)   1_545 1_555   9_655
	O1        Ba1       O1         120.113    1_545 1_555  23_665
	O1        Ba1       O1         67.052     1_545 1_555  11_665
	O1        Ba1       O1         52.948     1_545 1_555   5_555
	O1        Ba1       O1         119.887    1_545 1_555   7_555
	O1        Ba1       O1         173.061    9_765 1_555   1_545
	O1        Ba1       O1         53.061     9_765 1_555  11_765
	O1        Ba1       O1         120.000    9_765 1_555  23_565
	O1        Ba1       O1         66.939     9_765 1_555   5_565
	O1        Ba1       O1         120.000    9_765 1_555   7_545
	O1        Ba1       O1         0.113252782425(2)   9_765 1_555   1_655
	O1        Ba1       O1         172.948    9_765 1_555   9_655
	O1        Ba1       O1         52.948     9_765 1_555  23_665
	O1        Ba1       O1         119.887    9_765 1_555  11_665
	O1        Ba1       O1         120.113    9_765 1_555   5_555
	O1        Ba1       O1         67.052     9_765 1_555   7_555
	O3        Ba1       O1         120.732(3)   8_545 1_555   9_765
	O3        Ba1       O1         56.767(3)   8_545 1_555   1_545
	O3        Ba1       O1         92.14030(19)   8_545 1_555  11_765
	O3        Ba1       O1         92.10751(19)   8_545 1_555  23_565
	O3        Ba1       O1         120.711(3)   8_545 1_555   5_565
	O3        Ba1       O1         56.784(3)   8_545 1_555   7_545
	O3        Ba1       O1         120.687(3)   8_545 1_555   1_655
	O3        Ba1       O1         56.730(3)   8_545 1_555   9_655
	O3        Ba1       O1         92.2096(2)   8_545 1_555  23_665
	O3        Ba1       O1         92.17678(19)   8_545 1_555  11_665
	O3        Ba1       O1         56.747(3)   8_545 1_555   5_555
	O3        Ba1       O1         120.666(3)   8_545 1_555   7_555
	O3        Ba1       O3         0.032831(3)   1_545 1_555   8_545
	O3        Ba1       O1         120.711(3)   1_545 1_555   9_765
	O3        Ba1       O1         56.784(3)   1_545 1_555   1_545
	O3        Ba1       O1         92.10751(19)   1_545 1_555  11_765
	O3        Ba1       O1         92.14030(19)   1_545 1_555  23_565
	O3        Ba1       O1         120.732(3)   1_545 1_555   5_565
	O3        Ba1       O1         56.767(3)   1_545 1_555   7_545
	O3        Ba1       O1         120.666(3)   1_545 1_555   1_655
	O3        Ba1       O1         56.747(3)   1_545 1_555   9_655
	O3        Ba1       O1         92.17678(19)   1_545 1_555  23_665
	O3        Ba1       O1         92.2096(2)   1_545 1_555  11_665
	O3        Ba1       O1         56.730(3)   1_545 1_555   5_555
	O3        Ba1       O1         120.687(3)   1_545 1_555   7_555
	O3        Ba1       O3         144.339(3)  11_765 1_555   1_545
	O3        Ba1       O3         144.369(3)  11_765 1_555   8_545
	O3        Ba1       O1         56.767(3)  11_765 1_555   9_765
	O3        Ba1       O1         120.732(3)  11_765 1_555   1_545
	O3        Ba1       O1         56.784(3)  11_765 1_555  11_765
	O3        Ba1       O1         120.711(3)  11_765 1_555  23_565
	O3        Ba1       O1         92.10751(19)  11_765 1_555   5_565
	O3        Ba1       O1         92.14030(19)  11_765 1_555   7_545
	O3        Ba1       O1         56.730(3)  11_765 1_555   1_655
	O3        Ba1       O1         120.687(3)  11_765 1_555   9_655
	O3        Ba1       O1         56.747(3)  11_765 1_555  23_665
	O3        Ba1       O1         120.666(3)  11_765 1_555  11_665
	O3        Ba1       O1         92.2096(2)  11_765 1_555   5_555
	O3        Ba1       O1         92.17678(19)  11_765 1_555   7_555
	O3        Ba1       O3         0.032831(3)   9_765 1_555  11_765
	O3        Ba1       O3         144.309(3)   9_765 1_555   1_545
	O3        Ba1       O3         144.339(3)   9_765 1_555   8_545
	O3        Ba1       O1         56.784(3)   9_765 1_555   9_765
	O3        Ba1       O1         120.711(3)   9_765 1_555   1_545
	O3        Ba1       O1         56.767(3)   9_765 1_555  11_765
	O3        Ba1       O1         120.732(3)   9_765 1_555  23_565
	O3        Ba1       O1         92.14030(19)   9_765 1_555   5_565
	O3        Ba1       O1         92.10751(19)   9_765 1_555   7_545
	O3        Ba1       O1         56.747(3)   9_765 1_555   1_655
	O3        Ba1       O1         120.666(3)   9_765 1_555   9_655
	O3        Ba1       O1         56.730(3)   9_765 1_555  23_665
	O3        Ba1       O1         120.687(3)   9_765 1_555  11_665
	O3        Ba1       O1         92.17678(19)   9_765 1_555   5_555
	O3        Ba1       O1         92.2096(2)   9_765 1_555   7_555
	O3        Ba1       O3         64.060(6)  23_565 1_555   9_765
	O3        Ba1       O3         64.041(6)  23_565 1_555  11_765
	O3        Ba1       O3         144.369(3)  23_565 1_555   1_545
	O3        Ba1       O3         144.339(3)  23_565 1_555   8_545
	O3        Ba1       O1         92.10751(19)  23_565 1_555   9_765
	O3        Ba1       O1         92.14030(19)  23_565 1_555   1_545
	O3        Ba1       O1         120.711(3)  23_565 1_555  11_765
	O3        Ba1       O1         56.784(3)  23_565 1_555  23_565
	O3        Ba1       O1         56.767(3)  23_565 1_555   5_565
	O3        Ba1       O1         120.732(3)  23_565 1_555   7_545
	O3        Ba1       O1         92.17678(19)  23_565 1_555   1_655
	O3        Ba1       O1         92.2096(2)  23_565 1_555   9_655
	O3        Ba1       O1         120.666(3)  23_565 1_555  23_665
	O3        Ba1       O1         56.747(3)  23_565 1_555  11_665
	O3        Ba1       O1         120.687(3)  23_565 1_555   5_555
	O3        Ba1       O1         56.730(3)  23_565 1_555   7_555
	O3        Ba1       O3         0.032831(3)   5_565 1_555  23_565
	O3        Ba1       O3         64.079(6)   5_565 1_555   9_765
	O3        Ba1       O3         64.060(6)   5_565 1_555  11_765
	O3        Ba1       O3         144.339(3)   5_565 1_555   1_545
	O3        Ba1       O3         144.309(3)   5_565 1_555   8_545
	O3        Ba1       O1         92.14030(19)   5_565 1_555   9_765
	O3        Ba1       O1         92.10751(19)   5_565 1_555   1_545
	O3        Ba1       O1         120.732(3)   5_565 1_555  11_765
	O3        Ba1       O1         56.767(3)   5_565 1_555  23_565
	O3        Ba1       O1         56.784(3)   5_565 1_555   5_565
	O3        Ba1       O1         120.711(3)   5_565 1_555   7_545
	O3        Ba1       O1         92.2096(2)   5_565 1_555   1_655
	O3        Ba1       O1         92.17678(19)   5_565 1_555   9_655
	O3        Ba1       O1         120.687(3)   5_565 1_555  23_665
	O3        Ba1       O1         56.730(3)   5_565 1_555  11_665
	O3        Ba1       O1         120.666(3)   5_565 1_555   5_555
	O3        Ba1       O1         56.747(3)   5_565 1_555   7_555
	O3        Ba1       O3         104.472(8)  24_565 1_555   5_565
	O3        Ba1       O3         104.472(8)  24_565 1_555  23_565
	O3        Ba1       O3         144.339(3)  24_565 1_555   9_765
	O3        Ba1       O3         144.309(3)  24_565 1_555  11_765
	O3        Ba1       O3         64.079(6)  24_565 1_555   1_545
	O3        Ba1       O3         64.060(6)  24_565 1_555   8_545
	O3        Ba1       O1         92.10751(19)  24_565 1_555   9_765
	O3        Ba1       O1         92.14030(19)  24_565 1_555   1_545
	O3        Ba1       O1         120.711(3)  24_565 1_555  11_765
	O3        Ba1       O1         56.784(3)  24_565 1_555  23_565
	O3        Ba1       O1         56.767(3)  24_565 1_555   5_565
	O3        Ba1       O1         120.732(3)  24_565 1_555   7_545
	O3        Ba1       O1         92.17678(19)  24_565 1_555   1_655
	O3        Ba1       O1         92.2096(2)  24_565 1_555   9_655
	O3        Ba1       O1         120.666(3)  24_565 1_555  23_665
	O3        Ba1       O1         56.747(3)  24_565 1_555  11_665
	O3        Ba1       O1         120.687(3)  24_565 1_555   5_555
	O3        Ba1       O1         56.730(3)  24_565 1_555   7_555
	O3        Ba1       O3         0.032831(3)   6_565 1_555  24_565
	O3        Ba1       O3         104.472(8)   6_565 1_555   5_565
	O3        Ba1       O3         104.472(8)   6_565 1_555  23_565
	O3        Ba1       O3         144.369(3)   6_565 1_555   9_765
	O3        Ba1       O3         144.339(3)   6_565 1_555  11_765
	O3        Ba1       O3         64.060(6)   6_565 1_555   1_545
	O3        Ba1       O3         64.041(6)   6_565 1_555   8_545
	O3        Ba1       O1         92.14030(19)   6_565 1_555   9_765
	O3        Ba1       O1         92.10751(19)   6_565 1_555   1_545
	O3        Ba1       O1         120.732(3)   6_565 1_555  11_765
	O3        Ba1       O1         56.767(3)   6_565 1_555  23_565
	O3        Ba1       O1         56.784(3)   6_565 1_555   5_565
	O3        Ba1       O1         120.711(3)   6_565 1_555   7_545
	O3        Ba1       O1         92.2096(2)   6_565 1_555   1_655
	O3        Ba1       O1         92.17678(19)   6_565 1_555   9_655
	O3        Ba1       O1         120.687(3)   6_565 1_555  23_665
	O3        Ba1       O1         56.730(3)   6_565 1_555  11_665
	O3        Ba1       O1         120.666(3)   6_565 1_555   5_555
	O3        Ba1       O1         56.747(3)   6_565 1_555   7_555
	O3        Ba1       O3         144.309(3)   7_545 1_555   6_565
	O3        Ba1       O3         144.339(3)   7_545 1_555  24_565
	O3        Ba1       O3         64.041(6)   7_545 1_555   5_565
	O3        Ba1       O3         64.060(6)   7_545 1_555  23_565
	O3        Ba1       O3         64.060(6)   7_545 1_555   9_765
	O3        Ba1       O3         64.079(6)   7_545 1_555  11_765
	O3        Ba1       O3         104.472(8)   7_545 1_555   1_545
	O3        Ba1       O3         104.472(8)   7_545 1_555   8_545
	O3        Ba1       O1         120.732(3)   7_545 1_555   9_765
	O3        Ba1       O1         56.767(3)   7_545 1_555   1_545
	O3        Ba1       O1         92.14030(19)   7_545 1_555  11_765
	O3        Ba1       O1         92.10751(19)   7_545 1_555  23_565
	O3        Ba1       O1         120.711(3)   7_545 1_555   5_565
	O3        Ba1       O1         56.784(3)   7_545 1_555   7_545
	O3        Ba1       O1         120.687(3)   7_545 1_555   1_655
	O3        Ba1       O1         56.730(3)   7_545 1_555   9_655
	O3        Ba1       O1         92.2096(2)   7_545 1_555  23_665
	O3        Ba1       O1         92.17678(19)   7_545 1_555  11_665
	O3        Ba1       O1         56.747(3)   7_545 1_555   5_555
	O3        Ba1       O1         120.666(3)   7_545 1_555   7_555
	O3        Ba1       O3         0.032831(3)  21_545 1_555   7_545
	O3        Ba1       O3         144.339(3)  21_545 1_555   6_565
	O3        Ba1       O3         144.369(3)  21_545 1_555  24_565
	O3        Ba1       O3         64.060(6)  21_545 1_555   5_565
	O3        Ba1       O3         64.079(6)  21_545 1_555  23_565
	O3        Ba1       O3         64.041(6)  21_545 1_555   9_765
	O3        Ba1       O3         64.060(6)  21_545 1_555  11_765
	O3        Ba1       O3         104.472(8)  21_545 1_555   1_545
	O3        Ba1       O3         104.472(8)  21_545 1_555   8_545
	O3        Ba1       O1         120.711(3)  21_545 1_555   9_765
	O3        Ba1       O1         56.784(3)  21_545 1_555   1_545
	O3        Ba1       O1         92.10751(19)  21_545 1_555  11_765
	O3        Ba1       O1         92.14030(19)  21_545 1_555  23_565
	O3        Ba1       O1         120.732(3)  21_545 1_555   5_565
	O3        Ba1       O1         56.767(3)  21_545 1_555   7_545
	O3        Ba1       O1         120.666(3)  21_545 1_555   1_655
	O3        Ba1       O1         56.747(3)  21_545 1_555   9_655
	O3        Ba1       O1         92.17678(19)  21_545 1_555  23_665
	O3        Ba1       O1         92.2096(2)  21_545 1_555  11_665
	O3        Ba1       O1         56.730(3)  21_545 1_555   5_555
	O3        Ba1       O1         120.687(3)  21_545 1_555   7_555
	O3        Ba1       O3         144.339(3)  12_765 1_555  21_545
	O3        Ba1       O3         144.369(3)  12_765 1_555   7_545
	O3        Ba1       O3         64.060(6)  12_765 1_555   6_565
	O3        Ba1       O3         64.041(6)  12_765 1_555  24_565
	O3        Ba1       O3         144.339(3)  12_765 1_555   5_565
	O3        Ba1       O3         144.309(3)  12_765 1_555  23_565
	O3        Ba1       O3         104.472(8)  12_765 1_555   9_765
	O3        Ba1       O3         104.472(8)  12_765 1_555  11_765
	O3        Ba1       O3         64.060(6)  12_765 1_555   1_545
	O3        Ba1       O3         64.079(6)  12_765 1_555   8_545
	O3        Ba1       O1         56.767(3)  12_765 1_555   9_765
	O3        Ba1       O1         120.732(3)  12_765 1_555   1_545
	O3        Ba1       O1         56.784(3)  12_765 1_555  11_765
	O3        Ba1       O1         120.711(3)  12_765 1_555  23_565
	O3        Ba1       O1         92.10751(19)  12_765 1_555   5_565
	O3        Ba1       O1         92.14030(19)  12_765 1_555   7_545
	O3        Ba1       O1         56.730(3)  12_765 1_555   1_655
	O3        Ba1       O1         120.687(3)  12_765 1_555   9_655
	O3        Ba1       O1         56.747(3)  12_765 1_555  23_665
	O3        Ba1       O1         120.666(3)  12_765 1_555  11_665
	O3        Ba1       O1         92.2096(2)  12_765 1_555   5_555
	O3        Ba1       O1         92.17678(19)  12_765 1_555   7_555
	O3        Ba1       O3         0.032831(3)  10_765 1_555  12_765
	O3        Ba1       O3         144.309(3)  10_765 1_555  21_545
	O3        Ba1       O3         144.339(3)  10_765 1_555   7_545
	O3        Ba1       O3         64.079(6)  10_765 1_555   6_565
	O3        Ba1       O3         64.060(6)  10_765 1_555  24_565
	O3        Ba1       O3         144.369(3)  10_765 1_555   5_565
	O3        Ba1       O3         144.339(3)  10_765 1_555  23_565
	O3        Ba1       O3         104.472(8)  10_765 1_555   9_765
	O3        Ba1       O3         104.472(8)  10_765 1_555  11_765
	O3        Ba1       O3         64.041(6)  10_765 1_555   1_545
	O3        Ba1       O3         64.060(6)  10_765 1_555   8_545
	O3        Ba1       O1         56.784(3)  10_765 1_555   9_765
	O3        Ba1       O1         120.711(3)  10_765 1_555   1_545
	O3        Ba1       O1         56.767(3)  10_765 1_555  11_765
	O3        Ba1       O1         120.732(3)  10_765 1_555  23_565
	O3        Ba1       O1         92.14030(19)  10_765 1_555   5_565
	O3        Ba1       O1         92.10751(19)  10_765 1_555   7_545
	O3        Ba1       O1         56.747(3)  10_765 1_555   1_655
	O3        Ba1       O1         120.666(3)  10_765 1_555   9_655
	O3        Ba1       O1         56.730(3)  10_765 1_555  23_665
	O3        Ba1       O1         120.687(3)  10_765 1_555  11_665
	O3        Ba1       O1         92.17678(19)  10_765 1_555   5_555
	O3        Ba1       O1         92.2096(2)  10_765 1_555   7_555
	O3        Ba2       O3         70.568(6)   6_565 1_555  12_765
	O3        Ba2       O3         70.590(6)  10_765 1_555   6_565
	O3        Ba2       O3         0.035757(3)  10_765 1_555  12_765
	O3        Ba2       O3         70.568(6)  24_565 1_555  10_765
	O3        Ba2       O3         0.035757(3)  24_565 1_555   6_565
	O3        Ba2       O3         70.547(6)  24_565 1_555  12_765
	O3        Ba2       O3         70.590(6)   1_545 1_555  24_565
	O3        Ba2       O3         70.547(6)   1_545 1_555  10_765
	O3        Ba2       O3         70.568(6)   1_545 1_555   6_565
	O3        Ba2       O3         70.568(6)   1_545 1_555  12_765
	O3        Ba2       O3         0.035757(3)   8_545 1_555   1_545
	O3        Ba2       O3         70.568(6)   8_545 1_555  24_565
	O3        Ba2       O3         70.568(6)   8_545 1_555  10_765
	O3        Ba2       O3         70.547(6)   8_545 1_555   6_565
	O3        Ba2       O3         70.590(6)   8_545 1_555  12_765
	O2        Ba2       O3         127.886(3)  10_665 1_555   8_545
	O2        Ba2       O3         127.910(3)  10_665 1_555   1_545
	O2        Ba2       O3         57.472(4)  10_665 1_555  24_565
	O2        Ba2       O3         94.3146(5)  10_665 1_555  10_765
	O2        Ba2       O3         57.492(4)  10_665 1_555   6_565
	O2        Ba2       O3         94.2788(5)  10_665 1_555  12_765
	O2        Ba2       O2         55.66064(4)   1_555 1_555  10_665
	O2        Ba2       O3         94.2788(5)   1_555 1_555   8_545
	O2        Ba2       O3         94.3146(5)   1_555 1_555   1_545
	O2        Ba2       O3         57.492(4)   1_555 1_555  24_565
	O2        Ba2       O3         127.910(3)   1_555 1_555  10_765
	O2        Ba2       O3         57.472(4)   1_555 1_555   6_565
	O2        Ba2       O3         127.886(3)   1_555 1_555  12_765
	O2        Ba2       O2         119.54444(13)  12_655 1_555   1_555
	O2        Ba2       O2         171.1615(10)  12_655 1_555  10_665
	O2        Ba2       O3         57.492(4)  12_655 1_555   8_545
	O2        Ba2       O3         57.472(4)  12_655 1_555   1_545
	O2        Ba2       O3         127.910(3)  12_655 1_555  24_565
	O2        Ba2       O3         94.2788(5)  12_655 1_555  10_765
	O2        Ba2       O3         127.886(3)  12_655 1_555   6_565
	O2        Ba2       O3         94.3146(5)  12_655 1_555  12_765
	O2        Ba2       O2         64.03418(5)   8_655 1_555  12_655
	O2        Ba2       O2         171.1615(10)   8_655 1_555   1_555
	O2        Ba2       O2         119.54444(13)   8_655 1_555  10_665
	O2        Ba2       O3         94.3146(5)   8_655 1_555   8_545
	O2        Ba2       O3         94.2788(5)   8_655 1_555   1_545
	O2        Ba2       O3         127.886(3)   8_655 1_555  24_565
	O2        Ba2       O3         57.472(4)   8_655 1_555  10_765
	O2        Ba2       O3         127.910(3)   8_655 1_555   6_565
	O2        Ba2       O3         57.492(4)   8_655 1_555  12_765
	O2        Ba2       O2         119.54444(13)  24_555 1_555   8_655
	O2        Ba2       O2         55.66064(4)  24_555 1_555  12_655
	O2        Ba2       O2         64.03418(5)  24_555 1_555   1_555
	O2        Ba2       O2         119.54444(13)  24_555 1_555  10_665
	O2        Ba2       O3         57.472(4)  24_555 1_555   8_545
	O2        Ba2       O3         57.492(4)  24_555 1_555   1_545
	O2        Ba2       O3         94.3146(5)  24_555 1_555  24_565
	O2        Ba2       O3         127.886(3)  24_555 1_555  10_765
	O2        Ba2       O3         94.2788(5)  24_555 1_555   6_565
	O2        Ba2       O3         127.910(3)  24_555 1_555  12_765
	O2        Ba2       O2         171.1615(10)   6_665 1_555  24_555
	O2        Ba2       O2         55.66064(4)   6_665 1_555   8_655
	O2        Ba2       O2         119.54444(13)   6_665 1_555  12_655
	O2        Ba2       O2         119.54444(13)   6_665 1_555   1_555
	O2        Ba2       O2         64.03418(5)   6_665 1_555  10_665
	O2        Ba2       O3         127.910(3)   6_665 1_555   8_545
	O2        Ba2       O3         127.886(3)   6_665 1_555   1_545
	O2        Ba2       O3         94.2788(5)   6_665 1_555  24_565
	O2        Ba2       O3         57.492(4)   6_665 1_555  10_765
	O2        Ba2       O3         94.3146(5)   6_665 1_555   6_565
	O2        Ba2       O3         57.472(4)   6_665 1_555  12_765
	O2        Ba2       O2         64.03380(5)  12_665 1_555   6_665
	O2        Ba2       O2         119.54495(13)  12_665 1_555  24_555
	O2        Ba2       O2         119.54412(13)  12_665 1_555   8_655
	O2        Ba2       O2         171.1624(10)  12_665 1_555  12_655
	O2        Ba2       O2         55.66109(4)  12_665 1_555   1_555
	O2        Ba2       O2         0.00088026(10)  12_665 1_555  10_665
	O2        Ba2       O3         127.886(3)  12_665 1_555   8_545
	O2        Ba2       O3         127.910(3)  12_665 1_555   1_545
	O2        Ba2       O3         57.471(4)  12_665 1_555  24_565
	O2        Ba2       O3         94.3137(5)  12_665 1_555  10_765
	O2        Ba2       O3         57.491(4)  12_665 1_555   6_565
	O2        Ba2       O3         94.2779(5)  12_665 1_555  12_765
	O2        Ba2       O2         55.66153(4)   8_555 1_555  12_665
	O2        Ba2       O2         119.54495(13)   8_555 1_555   6_665
	O2        Ba2       O2         64.03380(5)   8_555 1_555  24_555
	O2        Ba2       O2         171.1624(10)   8_555 1_555   8_655
	O2        Ba2       O2         119.54412(13)   8_555 1_555  12_655
	O2        Ba2       O2         0.00088026(10)   8_555 1_555   1_555
	O2        Ba2       O2         55.66109(4)   8_555 1_555  10_665
	O2        Ba2       O3         94.2779(5)   8_555 1_555   8_545
	O2        Ba2       O3         94.3137(5)   8_555 1_555   1_545
	O2        Ba2       O3         57.491(4)   8_555 1_555  24_565
	O2        Ba2       O3         127.910(3)   8_555 1_555  10_765
	O2        Ba2       O3         57.471(4)   8_555 1_555   6_565
	O2        Ba2       O3         127.886(3)   8_555 1_555  12_765
	O2        Ba2       O2         119.54462(13)  10_655 1_555   8_555
	O2        Ba2       O2         171.1632(10)  10_655 1_555  12_665
	O2        Ba2       O2         119.54412(13)  10_655 1_555   6_665
	O2        Ba2       O2         55.66109(4)  10_655 1_555  24_555
	O2        Ba2       O2         64.03380(5)  10_655 1_555   8_655
	O2        Ba2       O2         0.00088026(10)  10_655 1_555  12_655
	O2        Ba2       O2         119.54495(13)  10_655 1_555   1_555
	O2        Ba2       O2         171.1624(10)  10_655 1_555  10_665
	O2        Ba2       O3         57.491(4)  10_655 1_555   8_545
	O2        Ba2       O3         57.471(4)  10_655 1_555   1_545
	O2        Ba2       O3         127.910(3)  10_655 1_555  24_565
	O2        Ba2       O3         94.2779(5)  10_655 1_555  10_765
	O2        Ba2       O3         127.886(3)  10_655 1_555   6_565
	O2        Ba2       O3         94.3137(5)  10_655 1_555  12_765
	O2        Ba2       O2         64.03341(5)   1_655 1_555  10_655
	O2        Ba2       O2         171.1632(10)   1_655 1_555   8_555
	O2        Ba2       O2         119.54462(13)   1_655 1_555  12_665
	O2        Ba2       O2         55.66109(4)   1_655 1_555   6_665
	O2        Ba2       O2         119.54412(13)   1_655 1_555  24_555
	O2        Ba2       O2         0.00088026(10)   1_655 1_555   8_655
	O2        Ba2       O2         64.03380(5)   1_655 1_555  12_655
	O2        Ba2       O2         171.1624(10)   1_655 1_555   1_555
	O2        Ba2       O2         119.54495(13)   1_655 1_555  10_665
	O2        Ba2       O3         94.3137(5)   1_655 1_555   8_545
	O2        Ba2       O3         94.2779(5)   1_655 1_555   1_545
	O2        Ba2       O3         127.886(3)   1_655 1_555  24_565
	O2        Ba2       O3         57.471(4)   1_655 1_555  10_765
	O2        Ba2       O3         127.910(3)   1_655 1_555   6_565
	O2        Ba2       O3         57.491(4)   1_655 1_555  12_765
	O2        Ba2       O2         119.54462(13)   6_555 1_555   1_655
	O2        Ba2       O2         55.66153(4)   6_555 1_555  10_655
	O2        Ba2       O2         64.03341(5)   6_555 1_555   8_555
	O2        Ba2       O2         119.54462(13)   6_555 1_555  12_665
	O2        Ba2       O2         171.1624(10)   6_555 1_555   6_665
	O2        Ba2       O2         0.00088026(10)   6_555 1_555  24_555
	O2        Ba2       O2         119.54495(13)   6_555 1_555   8_655
	O2        Ba2       O2         55.66109(4)   6_555 1_555  12_655
	O2        Ba2       O2         64.03380(5)   6_555 1_555   1_555
	O2        Ba2       O2         119.54412(13)   6_555 1_555  10_665
	O2        Ba2       O3         57.471(4)   6_555 1_555   8_545
	O2        Ba2       O3         57.491(4)   6_555 1_555   1_545
	O2        Ba2       O3         94.3137(5)   6_555 1_555  24_565
	O2        Ba2       O3         127.886(3)   6_555 1_555  10_765
	O2        Ba2       O3         94.2779(5)   6_555 1_555   6_565
	O2        Ba2       O3         127.910(3)   6_555 1_555  12_765
	O2        Ba2       O2         171.1632(10)  24_665 1_555   6_555
	O2        Ba2       O2         55.66153(4)  24_665 1_555   1_655
	O2        Ba2       O2         119.54462(13)  24_665 1_555  10_655
	O2        Ba2       O2         119.54462(13)  24_665 1_555   8_555
	O2        Ba2       O2         64.03341(5)  24_665 1_555  12_665
	O2        Ba2       O2         0.00088026(10)  24_665 1_555   6_665
	O2        Ba2       O2         171.1624(10)  24_665 1_555  24_555
	O2        Ba2       O2         55.66109(4)  24_665 1_555   8_655
	O2        Ba2       O2         119.54495(13)  24_665 1_555  12_655
	O2        Ba2       O2         119.54412(13)  24_665 1_555   1_555
	O2        Ba2       O2         64.03380(5)  24_665 1_555  10_665
	O2        Ba2       O3         127.910(3)  24_665 1_555   8_545
	O2        Ba2       O3         127.886(3)  24_665 1_555   1_545
	O2        Ba2       O3         94.2779(5)  24_665 1_555  24_565
	O2        Ba2       O3         57.491(4)  24_665 1_555  10_765
	O2        Ba2       O3         94.3137(5)  24_665 1_555   6_565
	O2        Ba2       O3         57.471(4)  24_665 1_555  12_765
	O2        Ba2       O2         112.345(4)  15_556 1_555  24_665
	O2        Ba2       O2         61.341(2)  15_556 1_555   6_555
	O2        Ba2       O2         112.350(4)  15_556 1_555   1_655
	O2        Ba2       O2         85.5885(5)  15_556 1_555  10_655
	O2        Ba2       O2         61.335(2)  15_556 1_555   8_555
	O2        Ba2       O2         85.5779(5)  15_556 1_555  12_665
	O2        Ba2       O2         112.344(4)  15_556 1_555   6_665
	O2        Ba2       O2         61.340(2)  15_556 1_555  24_555
	O2        Ba2       O2         112.349(4)  15_556 1_555   8_655
	O2        Ba2       O2         85.5876(5)  15_556 1_555  12_655
	O2        Ba2       O2         61.334(2)  15_556 1_555   1_555
	O2        Ba2       O2         85.5771(5)  15_556 1_555  10_665
	O2        Ba2       O3         118.685(6)  15_556 1_555   8_545
	O2        Ba2       O3         118.703(6)  15_556 1_555   1_545
	O2        Ba2       O3         118.696(6)  15_556 1_555  24_565
	O2        Ba2       O3         168.0271(5)  15_556 1_555  10_765
	O2        Ba2       O3         118.678(6)  15_556 1_555   6_565
	O2        Ba2       O3         168.0271(5)  15_556 1_555  12_765
	O2        Ba2       O2         0.0105528(11)  13_556 1_555  15_556
	O2        Ba2       O2         112.350(4)  13_556 1_555  24_665
	O2        Ba2       O2         61.335(2)  13_556 1_555   6_555
	O2        Ba2       O2         112.345(4)  13_556 1_555   1_655
	O2        Ba2       O2         85.5779(5)  13_556 1_555  10_655
	O2        Ba2       O2         61.341(2)  13_556 1_555   8_555
	O2        Ba2       O2         85.5885(5)  13_556 1_555  12_665
	O2        Ba2       O2         112.349(4)  13_556 1_555   6_665
	O2        Ba2       O2         61.334(2)  13_556 1_555  24_555
	O2        Ba2       O2         112.344(4)  13_556 1_555   8_655
	O2        Ba2       O2         85.5771(5)  13_556 1_555  12_655
	O2        Ba2       O2         61.340(2)  13_556 1_555   1_555
	O2        Ba2       O2         85.5876(5)  13_556 1_555  10_665
	O2        Ba2       O3         118.678(6)  13_556 1_555   8_545
	O2        Ba2       O3         118.696(6)  13_556 1_555   1_545
	O2        Ba2       O3         118.703(6)  13_556 1_555  24_565
	O2        Ba2       O3         168.0271(5)  13_556 1_555  10_765
	O2        Ba2       O3         118.685(6)  13_556 1_555   6_565
	O2        Ba2       O3         168.0271(5)  13_556 1_555  12_765
	O2        Ba2       O2         51.089(6)  19_656 1_555  13_556
	O2        Ba2       O2         51.095(6)  19_656 1_555  15_556
	O2        Ba2       O2         85.5779(5)  19_656 1_555  24_665
	O2        Ba2       O2         85.5885(5)  19_656 1_555   6_555
	O2        Ba2       O2         61.335(2)  19_656 1_555   1_655
	O2        Ba2       O2         61.341(2)  19_656 1_555  10_655
	O2        Ba2       O2         112.350(4)  19_656 1_555   8_555
	O2        Ba2       O2         112.345(4)  19_656 1_555  12_665
	O2        Ba2       O2         85.5771(5)  19_656 1_555   6_665
	O2        Ba2       O2         85.5876(5)  19_656 1_555  24_555
	O2        Ba2       O2         61.334(2)  19_656 1_555   8_655
	O2        Ba2       O2         61.340(2)  19_656 1_555  12_655
	O2        Ba2       O2         112.349(4)  19_656 1_555   1_555
	O2        Ba2       O2         112.344(4)  19_656 1_555  10_665
	O2        Ba2       O3         118.703(6)  19_656 1_555   8_545
	O2        Ba2       O3         118.685(6)  19_656 1_555   1_545
	O2        Ba2       O3         168.0271(5)  19_656 1_555  24_565
	O2        Ba2       O3         118.678(6)  19_656 1_555  10_765
	O2        Ba2       O3         168.0271(5)  19_656 1_555   6_565
	O2        Ba2       O3         118.696(6)  19_656 1_555  12_765
	O2        Ba2       O2         0.0105528(11)  22_656 1_555  19_656
	O2        Ba2       O2         51.083(6)  22_656 1_555  13_556
	O2        Ba2       O2         51.089(6)  22_656 1_555  15_556
	O2        Ba2       O2         85.5885(5)  22_656 1_555  24_665
	O2        Ba2       O2         85.5779(5)  22_656 1_555   6_555
	O2        Ba2       O2         61.341(2)  22_656 1_555   1_655
	O2        Ba2       O2         61.335(2)  22_656 1_555  10_655
	O2        Ba2       O2         112.345(4)  22_656 1_555   8_555
	O2        Ba2       O2         112.350(4)  22_656 1_555  12_665
	O2        Ba2       O2         85.5876(5)  22_656 1_555   6_665
	O2        Ba2       O2         85.5771(5)  22_656 1_555  24_555
	O2        Ba2       O2         61.340(2)  22_656 1_555   8_655
	O2        Ba2       O2         61.334(2)  22_656 1_555  12_655
	O2        Ba2       O2         112.344(4)  22_656 1_555   1_555
	O2        Ba2       O2         112.349(4)  22_656 1_555  10_665
	O2        Ba2       O3         118.696(6)  22_656 1_555   8_545
	O2        Ba2       O3         118.678(6)  22_656 1_555   1_545
	O2        Ba2       O3         168.0271(5)  22_656 1_555  24_565
	O2        Ba2       O3         118.685(6)  22_656 1_555  10_765
	O2        Ba2       O3         168.0271(5)  22_656 1_555   6_565
	O2        Ba2       O3         118.703(6)  22_656 1_555  12_765
	O2        Ba2       O2         51.095(6)   3_666 1_555  22_656
	O2        Ba2       O2         51.089(6)   3_666 1_555  19_656
	O2        Ba2       O2         51.089(6)   3_666 1_555  13_556
	O2        Ba2       O2         51.083(6)   3_666 1_555  15_556
	O2        Ba2       O2         61.341(2)   3_666 1_555  24_665
	O2        Ba2       O2         112.345(4)   3_666 1_555   6_555
	O2        Ba2       O2         85.5885(5)   3_666 1_555   1_655
	O2        Ba2       O2         112.350(4)   3_666 1_555  10_655
	O2        Ba2       O2         85.5779(5)   3_666 1_555   8_555
	O2        Ba2       O2         61.335(2)   3_666 1_555  12_665
	O2        Ba2       O2         61.340(2)   3_666 1_555   6_665
	O2        Ba2       O2         112.344(4)   3_666 1_555  24_555
	O2        Ba2       O2         85.5876(5)   3_666 1_555   8_655
	O2        Ba2       O2         112.349(4)   3_666 1_555  12_655
	O2        Ba2       O2         85.5771(5)   3_666 1_555   1_555
	O2        Ba2       O2         61.334(2)   3_666 1_555  10_665
	O2        Ba2       O3         168.0271(5)   3_666 1_555   8_545
	O2        Ba2       O3         168.0271(5)   3_666 1_555   1_545
	O2        Ba2       O3         118.678(6)   3_666 1_555  24_565
	O2        Ba2       O3         118.703(6)   3_666 1_555  10_765
	O2        Ba2       O3         118.696(6)   3_666 1_555   6_565
	O2        Ba2       O3         118.685(6)   3_666 1_555  12_765
	O2        Ba2       O2         0.0105528(11)  17_666 1_555   3_666
	O2        Ba2       O2         51.089(6)  17_666 1_555  22_656
	O2        Ba2       O2         51.083(6)  17_666 1_555  19_656
	O2        Ba2       O2         51.095(6)  17_666 1_555  13_556
	O2        Ba2       O2         51.089(6)  17_666 1_555  15_556
	O2        Ba2       O2         61.335(2)  17_666 1_555  24_665
	O2        Ba2       O2         112.350(4)  17_666 1_555   6_555
	O2        Ba2       O2         85.5779(5)  17_666 1_555   1_655
	O2        Ba2       O2         112.345(4)  17_666 1_555  10_655
	O2        Ba2       O2         85.5885(5)  17_666 1_555   8_555
	O2        Ba2       O2         61.341(2)  17_666 1_555  12_665
	O2        Ba2       O2         61.334(2)  17_666 1_555   6_665
	O2        Ba2       O2         112.349(4)  17_666 1_555  24_555
	O2        Ba2       O2         85.5771(5)  17_666 1_555   8_655
	O2        Ba2       O2         112.344(4)  17_666 1_555  12_655
	O2        Ba2       O2         85.5876(5)  17_666 1_555   1_555
	O2        Ba2       O2         61.340(2)  17_666 1_555  10_665
	O2        Ba2       O3         168.0271(5)  17_666 1_555   8_545
	O2        Ba2       O3         168.0271(5)  17_666 1_555   1_545
	O2        Ba2       O3         118.685(6)  17_666 1_555  24_565
	O2        Ba2       O3         118.696(6)  17_666 1_555  10_765
	O2        Ba2       O3         118.703(6)  17_666 1_555   6_565
	O2        Ba2       O3         118.678(6)  17_666 1_555  12_765
	O1        Ba3       O1         1.86417(15)  11_665 1_555  23_565
	O1        Ba3       O1         66.866(6)   9_655 1_555  11_665
	O1        Ba3       O1         68.011(6)   9_655 1_555  23_565
	O1        Ba3       O1         1.86417(15)   1_545 1_555   9_655
	O1        Ba3       O1         68.011(6)   1_545 1_555  11_665
	O1        Ba3       O1         69.115(7)   1_545 1_555  23_565
	O1        Ba3       O1         68.011(6)   5_455 1_555   1_545
	O1        Ba3       O1         69.115(7)   5_455 1_555   9_655
	O1        Ba3       O1         68.011(6)   5_455 1_555  11_665
	O1        Ba3       O1         66.866(6)   5_455 1_555  23_565
	O1        Ba3       O1         1.86417(15)   7_445 1_555   5_455
	O1        Ba3       O1         66.866(6)   7_445 1_555   1_545
	O1        Ba3       O1         68.011(6)   7_445 1_555   9_655
	O1        Ba3       O1         69.115(7)   7_445 1_555  11_665
	O1        Ba3       O1         68.011(6)   7_445 1_555  23_565
	O3        Ba3       O1         94.5725(5)  12_655 1_555   7_445
	O3        Ba3       O1         96.4367(4)  12_655 1_555   5_455
	O3        Ba3       O1         58.033(4)  12_655 1_555   1_545
	O3        Ba3       O1         59.001(4)  12_655 1_555   9_655
	O3        Ba3       O1         125.578(2)  12_655 1_555  11_665
	O3        Ba3       O1         126.855(2)  12_655 1_555  23_565
	O3        Ba3       O3         52.53746(4)   8_545 1_555  12_655
	O3        Ba3       O1         125.578(2)   8_545 1_555   7_445
	O3        Ba3       O1         126.855(2)   8_545 1_555   5_455
	O3        Ba3       O1         59.001(4)   8_545 1_555   1_545
	O3        Ba3       O1         58.033(4)   8_545 1_555   9_655
	O3        Ba3       O1         94.5725(5)   8_545 1_555  11_665
	O3        Ba3       O1         96.4367(4)   8_545 1_555  23_565
	O3        Ba3       O3         119.48952(14)  10_665 1_555   8_545
	O3        Ba3       O3         168.9878(9)  10_665 1_555  12_655
	O3        Ba3       O1         96.4367(4)  10_665 1_555   7_445
	O3        Ba3       O1         94.5725(5)  10_665 1_555   5_455
	O3        Ba3       O1         126.855(2)  10_665 1_555   1_545
	O3        Ba3       O1         125.578(2)  10_665 1_555   9_655
	O3        Ba3       O1         59.001(4)  10_665 1_555  11_665
	O3        Ba3       O1         58.033(4)  10_665 1_555  23_565
	O3        Ba3       O3         67.11921(6)   1_445 1_555  10_665
	O3        Ba3       O3         168.9878(9)   1_445 1_555   8_545
	O3        Ba3       O3         119.48952(14)   1_445 1_555  12_655
	O3        Ba3       O1         59.001(4)   1_445 1_555   7_445
	O3        Ba3       O1         58.033(4)   1_445 1_555   5_455
	O3        Ba3       O1         125.578(2)   1_445 1_555   1_545
	O3        Ba3       O1         126.855(2)   1_445 1_555   9_655
	O3        Ba3       O1         96.4367(4)   1_445 1_555  11_665
	O3        Ba3       O1         94.5725(5)   1_445 1_555  23_565
	O3        Ba3       O3         52.53746(4)  24_455 1_555   1_445
	O3        Ba3       O3         119.48952(14)  24_455 1_555  10_665
	O3        Ba3       O3         119.48952(14)  24_455 1_555   8_545
	O3        Ba3       O3         67.11921(6)  24_455 1_555  12_655
	O3        Ba3       O1         58.033(4)  24_455 1_555   7_445
	O3        Ba3       O1         59.001(4)  24_455 1_555   5_455
	O3        Ba3       O1         94.5725(5)  24_455 1_555   1_545
	O3        Ba3       O1         96.4367(4)  24_455 1_555   9_655
	O3        Ba3       O1         126.855(2)  24_455 1_555  11_665
	O3        Ba3       O1         125.578(2)  24_455 1_555  23_565
	O3        Ba3       O3         168.9878(9)   6_565 1_555  24_455
	O3        Ba3       O3         119.48952(14)   6_565 1_555   1_445
	O3        Ba3       O3         52.53746(4)   6_565 1_555  10_665
	O3        Ba3       O3         67.11921(6)   6_565 1_555   8_545
	O3        Ba3       O3         119.48952(14)   6_565 1_555  12_655
	O3        Ba3       O1         126.855(2)   6_565 1_555   7_445
	O3        Ba3       O1         125.578(2)   6_565 1_555   5_455
	O3        Ba3       O1         96.4367(4)   6_565 1_555   1_545
	O3        Ba3       O1         94.5725(5)   6_565 1_555   9_655
	O3        Ba3       O1         58.033(4)   6_565 1_555  11_665
	O3        Ba3       O1         59.001(4)   6_565 1_555  23_565
	O3        Ba3       O3         119.49199(14)  10_655 1_555   6_565
	O3        Ba3       O3         67.11714(6)  10_655 1_555  24_455
	O3        Ba3       O3         119.48766(14)  10_655 1_555   1_445
	O3        Ba3       O3         168.9911(9)  10_655 1_555  10_665
	O3        Ba3       O3         52.53973(4)  10_655 1_555   8_545
	O3        Ba3       O3         0.0032824(3)  10_655 1_555  12_655
	O3        Ba3       O1         94.5692(5)  10_655 1_555   7_445
	O3        Ba3       O1         96.4334(4)  10_655 1_555   5_455
	O3        Ba3       O1         58.031(4)  10_655 1_555   1_545
	O3        Ba3       O1         58.999(4)  10_655 1_555   9_655
	O3        Ba3       O1         125.577(2)  10_655 1_555  11_665
	O3        Ba3       O1         126.854(2)  10_655 1_555  23_565
	O3        Ba3       O3         52.54200(4)   1_545 1_555  10_655
	O3        Ba3       O3         67.11714(6)   1_545 1_555   6_565
	O3        Ba3       O3         119.49199(14)   1_545 1_555  24_455
	O3        Ba3       O3         168.9911(9)   1_545 1_555   1_445
	O3        Ba3       O3         119.48766(14)   1_545 1_555  10_665
	O3        Ba3       O3         0.0032824(3)   1_545 1_555   8_545
	O3        Ba3       O3         52.53973(4)   1_545 1_555  12_655
	O3        Ba3       O1         125.577(2)   1_545 1_555   7_445
	O3        Ba3       O1         126.854(2)   1_545 1_555   5_455
	O3        Ba3       O1         58.999(4)   1_545 1_555   1_545
	O3        Ba3       O1         58.031(4)   1_545 1_555   9_655
	O3        Ba3       O1         94.5692(5)   1_545 1_555  11_665
	O3        Ba3       O1         96.4334(4)   1_545 1_555  23_565
	O3        Ba3       O3         119.49013(14)  12_665 1_555   1_545
	O3        Ba3       O3         168.9944(9)  12_665 1_555  10_655
	O3        Ba3       O3         52.53973(4)  12_665 1_555   6_565
	O3        Ba3       O3         119.48766(14)  12_665 1_555  24_455
	O3        Ba3       O3         67.11714(6)  12_665 1_555   1_445
	O3        Ba3       O3         0.0032824(3)  12_665 1_555  10_665
	O3        Ba3       O3         119.49199(14)  12_665 1_555   8_545
	O3        Ba3       O3         168.9911(9)  12_665 1_555  12_655
	O3        Ba3       O1         96.4334(4)  12_665 1_555   7_445
	O3        Ba3       O1         94.5692(5)  12_665 1_555   5_455
	O3        Ba3       O1         126.854(2)  12_665 1_555   1_545
	O3        Ba3       O1         125.577(2)  12_665 1_555   9_655
	O3        Ba3       O1         58.999(4)  12_665 1_555  11_665
	O3        Ba3       O1         58.031(4)  12_665 1_555  23_565
	O3        Ba3       O3         67.11508(6)   8_445 1_555  12_665
	O3        Ba3       O3         168.9944(9)   8_445 1_555   1_545
	O3        Ba3       O3         119.49013(14)   8_445 1_555  10_655
	O3        Ba3       O3         119.48766(14)   8_445 1_555   6_565
	O3        Ba3       O3         52.53973(4)   8_445 1_555  24_455
	O3        Ba3       O3         0.0032824(3)   8_445 1_555   1_445
	O3        Ba3       O3         67.11714(6)   8_445 1_555  10_665
	O3        Ba3       O3         168.9911(9)   8_445 1_555   8_545
	O3        Ba3       O3         119.49199(14)   8_445 1_555  12_655
	O3        Ba3       O1         58.999(4)   8_445 1_555   7_445
	O3        Ba3       O1         58.031(4)   8_445 1_555   5_455
	O3        Ba3       O1         125.577(2)   8_445 1_555   1_545
	O3        Ba3       O1         126.854(2)   8_445 1_555   9_655
	O3        Ba3       O1         96.4334(4)   8_445 1_555  11_665
	O3        Ba3       O1         94.5692(5)   8_445 1_555  23_565
	O3        Ba3       O3         52.54200(4)   6_455 1_555   8_445
	O3        Ba3       O3         119.49013(14)   6_455 1_555  12_665
	O3        Ba3       O3         119.49013(14)   6_455 1_555   1_545
	O3        Ba3       O3         67.11508(6)   6_455 1_555  10_655
	O3        Ba3       O3         168.9911(9)   6_455 1_555   6_565
	O3        Ba3       O3         0.0032824(3)   6_455 1_555  24_455
	O3        Ba3       O3         52.53973(4)   6_455 1_555   1_445
	O3        Ba3       O3         119.49199(14)   6_455 1_555  10_665
	O3        Ba3       O3         119.48766(14)   6_455 1_555   8_545
	O3        Ba3       O3         67.11714(6)   6_455 1_555  12_655
	O3        Ba3       O1         58.031(4)   6_455 1_555   7_445
	O3        Ba3       O1         58.999(4)   6_455 1_555   5_455
	O3        Ba3       O1         94.5692(5)   6_455 1_555   1_545
	O3        Ba3       O1         96.4334(4)   6_455 1_555   9_655
	O3        Ba3       O1         126.854(2)   6_455 1_555  11_665
	O3        Ba3       O1         125.577(2)   6_455 1_555  23_565
	O3        Ba3       O3         168.9944(9)  24_565 1_555   6_455
	O3        Ba3       O3         119.49013(14)  24_565 1_555   8_445
	O3        Ba3       O3         52.54200(4)  24_565 1_555  12_665
	O3        Ba3       O3         67.11508(6)  24_565 1_555   1_545
	O3        Ba3       O3         119.49013(14)  24_565 1_555  10_655
	O3        Ba3       O3         0.0032824(3)  24_565 1_555   6_565
	O3        Ba3       O3         168.9911(9)  24_565 1_555  24_455
	O3        Ba3       O3         119.49199(14)  24_565 1_555   1_445
	O3        Ba3       O3         52.53973(4)  24_565 1_555  10_665
	O3        Ba3       O3         67.11714(6)  24_565 1_555   8_545
	O3        Ba3       O3         119.48766(14)  24_565 1_555  12_655
	O3        Ba3       O1         126.854(2)  24_565 1_555   7_445
	O3        Ba3       O1         125.577(2)  24_565 1_555   5_455
	O3        Ba3       O1         96.4334(4)  24_565 1_555   1_545
	O3        Ba3       O1         94.5692(5)  24_565 1_555   9_655
	O3        Ba3       O1         58.031(4)  24_565 1_555  11_665
	O3        Ba3       O1         58.999(4)  24_565 1_555  23_565
	O2        Ba3       O3         115.173(4)  12_555 1_555  24_565
	O2        Ba3       O3         54.614(3)  12_555 1_555   6_455
	O2        Ba3       O3         54.608(3)  12_555 1_555   8_445
	O2        Ba3       O3         88.7756(8)  12_555 1_555  12_665
	O2        Ba3       O3         115.180(4)  12_555 1_555   1_545
	O2        Ba3       O3         88.7865(8)  12_555 1_555  10_655
	O2        Ba3       O3         115.170(4)  12_555 1_555   6_565
	O2        Ba3       O3         54.611(3)  12_555 1_555  24_455
	O2        Ba3       O3         54.605(3)  12_555 1_555   1_445
	O2        Ba3       O3         88.7749(8)  12_555 1_555  10_665
	O2        Ba3       O3         115.177(4)  12_555 1_555   8_545
	O2        Ba3       O3         88.7857(8)  12_555 1_555  12_655
	O2        Ba3       O1         104.145(8)  12_555 1_555   7_445
	O2        Ba3       O1         104.145(8)  12_555 1_555   5_455
	O2        Ba3       O1         143.173(3)  12_555 1_555   1_545
	O2        Ba3       O1         144.772(3)  12_555 1_555   9_655
	O2        Ba3       O1         144.761(3)  12_555 1_555  11_665
	O2        Ba3       O1         143.162(3)  12_555 1_555  23_565
	O2        Ba3       O2         0.0108738(10)  10_555 1_555  12_555
	O2        Ba3       O3         115.180(4)  10_555 1_555  24_565
	O2        Ba3       O3         54.608(3)  10_555 1_555   6_455
	O2        Ba3       O3         54.614(3)  10_555 1_555   8_445
	O2        Ba3       O3         88.7865(8)  10_555 1_555  12_665
	O2        Ba3       O3         115.173(4)  10_555 1_555   1_545
	O2        Ba3       O3         88.7756(8)  10_555 1_555  10_655
	O2        Ba3       O3         115.177(4)  10_555 1_555   6_565
	O2        Ba3       O3         54.605(3)  10_555 1_555  24_455
	O2        Ba3       O3         54.611(3)  10_555 1_555   1_445
	O2        Ba3       O3         88.7857(8)  10_555 1_555  10_665
	O2        Ba3       O3         115.170(4)  10_555 1_555   8_545
	O2        Ba3       O3         88.7749(8)  10_555 1_555  12_655
	O2        Ba3       O1         104.145(8)  10_555 1_555   7_445
	O2        Ba3       O1         104.145(8)  10_555 1_555   5_455
	O2        Ba3       O1         143.162(3)  10_555 1_555   1_545
	O2        Ba3       O1         144.761(3)  10_555 1_555   9_655
	O2        Ba3       O1         144.772(3)  10_555 1_555  11_665
	O2        Ba3       O1         143.173(3)  10_555 1_555  23_565
	O2        Ba3       O2         60.602(6)   6_555 1_555  10_555
	O2        Ba3       O2         60.608(6)   6_555 1_555  12_555
	O2        Ba3       O3         88.7865(8)   6_555 1_555  24_565
	O2        Ba3       O3         88.7756(8)   6_555 1_555   6_455
	O2        Ba3       O3         115.173(4)   6_555 1_555   8_445
	O2        Ba3       O3         115.180(4)   6_555 1_555  12_665
	O2        Ba3       O3         54.614(3)   6_555 1_555   1_545
	O2        Ba3       O3         54.608(3)   6_555 1_555  10_655
	O2        Ba3       O3         88.7857(8)   6_555 1_555   6_565
	O2        Ba3       O3         88.7749(8)   6_555 1_555  24_455
	O2        Ba3       O3         115.170(4)   6_555 1_555   1_445
	O2        Ba3       O3         115.177(4)   6_555 1_555  10_665
	O2        Ba3       O3         54.611(3)   6_555 1_555   8_545
	O2        Ba3       O3         54.605(3)   6_555 1_555  12_655
	O2        Ba3       O1         143.162(3)   6_555 1_555   7_445
	O2        Ba3       O1         144.761(3)   6_555 1_555   5_455
	O2        Ba3       O1         104.145(8)   6_555 1_555   1_545
	O2        Ba3       O1         104.145(8)   6_555 1_555   9_655
	O2        Ba3       O1         143.173(3)   6_555 1_555  11_665
	O2        Ba3       O1         144.772(3)   6_555 1_555  23_565
	O2        Ba3       O2         0.0108738(10)  24_555 1_555   6_555
	O2        Ba3       O2         60.608(6)  24_555 1_555  10_555
	O2        Ba3       O2         60.614(6)  24_555 1_555  12_555
	O2        Ba3       O3         88.7756(8)  24_555 1_555  24_565
	O2        Ba3       O3         88.7865(8)  24_555 1_555   6_455
	O2        Ba3       O3         115.180(4)  24_555 1_555   8_445
	O2        Ba3       O3         115.173(4)  24_555 1_555  12_665
	O2        Ba3       O3         54.608(3)  24_555 1_555   1_545
	O2        Ba3       O3         54.614(3)  24_555 1_555  10_655
	O2        Ba3       O3         88.7749(8)  24_555 1_555   6_565
	O2        Ba3       O3         88.7857(8)  24_555 1_555  24_455
	O2        Ba3       O3         115.177(4)  24_555 1_555   1_445
	O2        Ba3       O3         115.170(4)  24_555 1_555  10_665
	O2        Ba3       O3         54.605(3)  24_555 1_555   8_545
	O2        Ba3       O3         54.611(3)  24_555 1_555  12_655
	O2        Ba3       O1         143.173(3)  24_555 1_555   7_445
	O2        Ba3       O1         144.772(3)  24_555 1_555   5_455
	O2        Ba3       O1         104.145(8)  24_555 1_555   1_545
	O2        Ba3       O1         104.145(8)  24_555 1_555   9_655
	O2        Ba3       O1         143.162(3)  24_555 1_555  11_665
	O2        Ba3       O1         144.761(3)  24_555 1_555  23_565
	O2        Ba3       O2         60.608(6)   8_555 1_555  24_555
	O2        Ba3       O2         60.614(6)   8_555 1_555   6_555
	O2        Ba3       O2         60.608(6)   8_555 1_555  10_555
	O2        Ba3       O2         60.602(6)   8_555 1_555  12_555
	O2        Ba3       O3         54.614(3)   8_555 1_555  24_565
	O2        Ba3       O3         115.173(4)   8_555 1_555   6_455
	O2        Ba3       O3         88.7756(8)   8_555 1_555   8_445
	O2        Ba3       O3         54.608(3)   8_555 1_555  12_665
	O2        Ba3       O3         88.7865(8)   8_555 1_555   1_545
	O2        Ba3       O3         115.180(4)   8_555 1_555  10_655
	O2        Ba3       O3         54.611(3)   8_555 1_555   6_565
	O2        Ba3       O3         115.170(4)   8_555 1_555  24_455
	O2        Ba3       O3         88.7749(8)   8_555 1_555   1_445
	O2        Ba3       O3         54.605(3)   8_555 1_555  10_665
	O2        Ba3       O3         88.7857(8)   8_555 1_555   8_545
	O2        Ba3       O3         115.177(4)   8_555 1_555  12_655
	O2        Ba3       O1         144.761(3)   8_555 1_555   7_445
	O2        Ba3       O1         143.162(3)   8_555 1_555   5_455
	O2        Ba3       O1         144.772(3)   8_555 1_555   1_545
	O2        Ba3       O1         143.173(3)   8_555 1_555   9_655
	O2        Ba3       O1         104.145(8)   8_555 1_555  11_665
	O2        Ba3       O1         104.145(8)   8_555 1_555  23_565
	O2        Ba3       O2         0.0108738(10)   1_555 1_555   8_555
	O2        Ba3       O2         60.602(6)   1_555 1_555  24_555
	O2        Ba3       O2         60.608(6)   1_555 1_555   6_555
	O2        Ba3       O2         60.614(6)   1_555 1_555  10_555
	O2        Ba3       O2         60.608(6)   1_555 1_555  12_555
	O2        Ba3       O3         54.608(3)   1_555 1_555  24_565
	O2        Ba3       O3         115.180(4)   1_555 1_555   6_455
	O2        Ba3       O3         88.7865(8)   1_555 1_555   8_445
	O2        Ba3       O3         54.614(3)   1_555 1_555  12_665
	O2        Ba3       O3         88.7756(8)   1_555 1_555   1_545
	O2        Ba3       O3         115.173(4)   1_555 1_555  10_655
	O2        Ba3       O3         54.605(3)   1_555 1_555   6_565
	O2        Ba3       O3         115.177(4)   1_555 1_555  24_455
	O2        Ba3       O3         88.7857(8)   1_555 1_555   1_445
	O2        Ba3       O3         54.611(3)   1_555 1_555  10_665
	O2        Ba3       O3         88.7749(8)   1_555 1_555   8_545
	O2        Ba3       O3         115.170(4)   1_555 1_555  12_655
	O2        Ba3       O1         144.772(3)   1_555 1_555   7_445
	O2        Ba3       O1         143.173(3)   1_555 1_555   5_455
	O2        Ba3       O1         144.761(3)   1_555 1_555   1_545
	O2        Ba3       O1         143.162(3)   1_555 1_555   9_655
	O2        Ba3       O1         104.145(8)   1_555 1_555  11_665
	O2        Ba3       O1         104.145(8)   1_555 1_555  23_565
	O2        Nb4       O2         90.245(5)   1_555 1_555  22_556
	O2        Nb4       O2         90.235(5)  19_556 1_555   1_555
	O2        Nb4       O2         0.0152068(7)  19_556 1_555  22_556
	O2        Nb4       O2         90.224(5)   8_555 1_555  19_556
	O2        Nb4       O2         0.0152068(7)   8_555 1_555   1_555
	O2        Nb4       O2         90.235(5)   8_555 1_555  22_556
	O2        Nb4       O2         179.9847932(7)   3_556 1_555   8_555
	O2        Nb4       O2         89.765(5)   3_556 1_555  19_556
	O2        Nb4       O2         180.0000000(15)   3_556 1_555   1_555
	O2        Nb4       O2         89.755(5)   3_556 1_555  22_556
	O2        Nb4       O2         90.245(5)  24_555 1_555   3_556
	O2        Nb4       O2         89.765(5)  24_555 1_555   8_555
	O2        Nb4       O2         179.9847932(7)  24_555 1_555  19_556
	O2        Nb4       O2         89.755(5)  24_555 1_555   1_555
	O2        Nb4       O2         180.0000000(15)  24_555 1_555  22_556
	O2        Nb4       O2         0.0152068(7)   6_555 1_555  24_555
	O2        Nb4       O2         90.235(5)   6_555 1_555   3_556
	O2        Nb4       O2         89.776(5)   6_555 1_555   8_555
	O2        Nb4       O2         180.000    6_555 1_555  19_556
	O2        Nb4       O2         89.765(5)   6_555 1_555   1_555
	O2        Nb4       O2         179.9847932(7)   6_555 1_555  22_556
	O2        Nb4       O2         90.224(5)  17_556 1_555   6_555
	O2        Nb4       O2         90.235(5)  17_556 1_555  24_555
	O2        Nb4       O2         0.0152068(7)  17_556 1_555   3_556
	O2        Nb4       O2         180.0000000(15)  17_556 1_555   8_555
	O2        Nb4       O2         89.776(5)  17_556 1_555  19_556
	O2        Nb4       O2         179.9847932(7)  17_556 1_555   1_555
	O2        Nb4       O2         89.765(5)  17_556 1_555  22_556
	O2        Nb4       O2         89.765(5)  15_556 1_555  17_556
	O2        Nb4       O2         90.245(5)  15_556 1_555   6_555
	O2        Nb4       O2         90.235(5)  15_556 1_555  24_555
	O2        Nb4       O2         89.776(5)  15_556 1_555   3_556
	O2        Nb4       O2         90.235(5)  15_556 1_555   8_555
	O2        Nb4       O2         89.755(5)  15_556 1_555  19_556
	O2        Nb4       O2         90.224(5)  15_556 1_555   1_555
	O2        Nb4       O2         89.765(5)  15_556 1_555  22_556
	O2        Nb4       O2         0.0152068(7)  13_556 1_555  15_556
	O2        Nb4       O2         89.755(5)  13_556 1_555  17_556
	O2        Nb4       O2         90.235(5)  13_556 1_555   6_555
	O2        Nb4       O2         90.224(5)  13_556 1_555  24_555
	O2        Nb4       O2         89.765(5)  13_556 1_555   3_556
	O2        Nb4       O2         90.245(5)  13_556 1_555   8_555
	O2        Nb4       O2         89.765(5)  13_556 1_555  19_556
	O2        Nb4       O2         90.235(5)  13_556 1_555   1_555
	O2        Nb4       O2         89.776(5)  13_556 1_555  22_556
	O2        Nb4       O2         179.9847932(7)  10_555 1_555  13_556
	O2        Nb4       O2         180.000   10_555 1_555  15_556
	O2        Nb4       O2         90.235(5)  10_555 1_555  17_556
	O2        Nb4       O2         89.755(5)  10_555 1_555   6_555
	O2        Nb4       O2         89.765(5)  10_555 1_555  24_555
	O2        Nb4       O2         90.224(5)  10_555 1_555   3_556
	O2        Nb4       O2         89.765(5)  10_555 1_555   8_555
	O2        Nb4       O2         90.245(5)  10_555 1_555  19_556
	O2        Nb4       O2         89.776(5)  10_555 1_555   1_555
	O2        Nb4       O2         90.235(5)  10_555 1_555  22_556
	O2        Nb4       O2         0.0152068(7)  12_555 1_555  10_555
	O2        Nb4       O2         179.9999988(17)  12_555 1_555  13_556
	O2        Nb4       O2         179.9847932(7)  12_555 1_555  15_556
	O2        Nb4       O2         90.245(5)  12_555 1_555  17_556
	O2        Nb4       O2         89.765(5)  12_555 1_555   6_555
	O2        Nb4       O2         89.776(5)  12_555 1_555  24_555
	O2        Nb4       O2         90.235(5)  12_555 1_555   3_556
	O2        Nb4       O2         89.755(5)  12_555 1_555   8_555
	O2        Nb4       O2         90.235(5)  12_555 1_555  19_556
	O2        Nb4       O2         89.765(5)  12_555 1_555   1_555
	O2        Nb4       O2         90.224(5)  12_555 1_555  22_556
	O3        Mn1       O3         0.052249(3)  10_665 1_555  12_665
	O3        Mn1       O3         85.035(6)  24_565 1_555  10_665
	O3        Mn1       O3         85.070(6)  24_565 1_555  12_665
	O3        Mn1       O3         0.052249(3)   6_565 1_555  24_565
	O3        Mn1       O3         84.999(6)   6_565 1_555  10_665
	O3        Mn1       O3         85.035(6)   6_565 1_555  12_665
	O3        Mn1       O3         85.035(6)   1_555 1_555   6_565
	O3        Mn1       O3         84.999(6)   1_555 1_555  24_565
	O3        Mn1       O3         85.070(6)   1_555 1_555  10_665
	O3        Mn1       O3         85.035(6)   1_555 1_555  12_665
	O3        Mn1       O3         0.052249(3)   8_555 1_555   1_555
	O3        Mn1       O3         85.070(6)   8_555 1_555   6_565
	O3        Mn1       O3         85.035(6)   8_555 1_555  24_565
	O3        Mn1       O3         85.035(6)   8_555 1_555  10_665
	O3        Mn1       O3         84.999(6)   8_555 1_555  12_665
	O1        Mn1       O3         94.190(6)   5_565 1_555   8_555
	O1        Mn1       O3         94.155(6)   5_565 1_555   1_555
	O1        Mn1       O3         96.079(6)   5_565 1_555   6_565
	O1        Mn1       O3         96.043(6)   5_565 1_555  24_565
	O1        Mn1       O3         178.61911(7)   5_565 1_555  10_665
	O1        Mn1       O3         178.56743(8)   5_565 1_555  12_665
	O1        Mn1       O1         2.78286(16)   7_555 1_555   5_565
	O1        Mn1       O3         96.079(6)   7_555 1_555   8_555
	O1        Mn1       O3         96.043(6)   7_555 1_555   1_555
	O1        Mn1       O3         94.190(6)   7_555 1_555   6_565
	O1        Mn1       O3         94.155(6)   7_555 1_555  24_565
	O1        Mn1       O3         178.56743(8)   7_555 1_555  10_665
	O1        Mn1       O3         178.61911(7)   7_555 1_555  12_665
	O1        Mn1       O1         84.750(6)   9_665 1_555   7_555
	O1        Mn1       O1         82.831(6)   9_665 1_555   5_565
	O1        Mn1       O3         94.155(6)   9_665 1_555   8_555
	O1        Mn1       O3         94.190(6)   9_665 1_555   1_555
	O1        Mn1       O3         178.61911(7)   9_665 1_555   6_565
	O1        Mn1       O3         178.56743(8)   9_665 1_555  24_565
	O1        Mn1       O3         96.079(6)   9_665 1_555  10_665
	O1        Mn1       O3         96.043(6)   9_665 1_555  12_665
	O1        Mn1       O1         2.78286(16)   1_555 1_555   9_665
	O1        Mn1       O1         86.596(6)   1_555 1_555   7_555
	O1        Mn1       O1         84.750(6)   1_555 1_555   5_565
	O1        Mn1       O3         96.043(6)   1_555 1_555   8_555
	O1        Mn1       O3         96.079(6)   1_555 1_555   1_555
	O1        Mn1       O3         178.56743(8)   1_555 1_555   6_565
	O1        Mn1       O3         178.61911(7)   1_555 1_555  24_565
	O1        Mn1       O3         94.190(6)   1_555 1_555  10_665
	O1        Mn1       O3         94.155(6)   1_555 1_555  12_665
	O1        Mn1       O1         84.750(6)  11_665 1_555   1_555
	O1        Mn1       O1         86.596(6)  11_665 1_555   9_665
	O1        Mn1       O1         82.831(6)  11_665 1_555   7_555
	O1        Mn1       O1         84.750(6)  11_665 1_555   5_565
	O1        Mn1       O3         178.61911(7)  11_665 1_555   8_555
	O1        Mn1       O3         178.56743(8)  11_665 1_555   1_555
	O1        Mn1       O3         94.155(6)  11_665 1_555   6_565
	O1        Mn1       O3         94.190(6)  11_665 1_555  24_565
	O1        Mn1       O3         96.043(6)  11_665 1_555  10_665
	O1        Mn1       O3         96.079(6)  11_665 1_555  12_665
	O1        Mn1       O1         2.78286(16)  23_565 1_555  11_665
	O1        Mn1       O1         82.831(6)  23_565 1_555   1_555
	O1        Mn1       O1         84.750(6)  23_565 1_555   9_665
	O1        Mn1       O1         84.750(6)  23_565 1_555   7_555
	O1        Mn1       O1         86.596(6)  23_565 1_555   5_565
	O1        Mn1       O3         178.56743(8)  23_565 1_555   8_555
	O1        Mn1       O3         178.61911(7)  23_565 1_555   1_555
	O1        Mn1       O3         96.043(6)  23_565 1_555   6_565
	O1        Mn1       O3         96.079(6)  23_565 1_555  24_565
	O1        Mn1       O3         94.155(6)  23_565 1_555  10_665
	O1        Mn1       O3         94.190(6)  23_565 1_555  12_665
	Mn1       Mn1       O1         51.100(4)   5_565 1_555  23_565
	Mn1       Mn1       O1         51.100(4)   5_565 1_555  11_665
	Mn1       Mn1       O1         51.100(4)   5_565 1_555   1_555
	Mn1       Mn1       O1         51.100(4)   5_565 1_555   9_665
	Mn1       Mn1       O1         51.100(4)   5_565 1_555   7_555
	Mn1       Mn1       O1         51.100(4)   5_565 1_555   5_565
	Mn1       Mn1       O3         128.706(4)   5_565 1_555   8_555
	Mn1       Mn1       O3         128.706(4)   5_565 1_555   1_555
	Mn1       Mn1       O3         128.706(4)   5_565 1_555   6_565
	Mn1       Mn1       O3         128.706(4)   5_565 1_555  24_565
	Mn1       Mn1       O3         128.706(4)   5_565 1_555  10_665
	Mn1       Mn1       O3         128.706(4)   5_565 1_555  12_665
	Nb7       Mn1       Mn1        180.000    1_555 1_555   5_565
	Nb7       Mn1       O1         128.900(4)   1_555 1_555  23_565
	Nb7       Mn1       O1         128.900(4)   1_555 1_555  11_665
	Nb7       Mn1       O1         128.900(4)   1_555 1_555   1_555
	Nb7       Mn1       O1         128.900(4)   1_555 1_555   9_665
	Nb7       Mn1       O1         128.900(4)   1_555 1_555   7_555
	Nb7       Mn1       O1         128.900(4)   1_555 1_555   5_565
	Nb7       Mn1       O3         51.294(4)   1_555 1_555   8_555
	Nb7       Mn1       O3         51.294(4)   1_555 1_555   1_555
	Nb7       Mn1       O3         51.294(4)   1_555 1_555   6_565
	Nb7       Mn1       O3         51.294(4)   1_555 1_555  24_565
	Nb7       Mn1       O3         51.294(4)   1_555 1_555  10_665
	Nb7       Mn1       O3         51.294(4)   1_555 1_555  12_665
	Mn2       Mn1       Nb7        0.000      1_555 1_555   1_555
	Mn2       Mn1       Mn1        180.000    1_555 1_555   5_565
	Mn2       Mn1       O1         128.900(4)   1_555 1_555  23_565
	Mn2       Mn1       O1         128.900(4)   1_555 1_555  11_665
	Mn2       Mn1       O1         128.900(4)   1_555 1_555   1_555
	Mn2       Mn1       O1         128.900(4)   1_555 1_555   9_665
	Mn2       Mn1       O1         128.900(4)   1_555 1_555   7_555
	Mn2       Mn1       O1         128.900(4)   1_555 1_555   5_565
	Mn2       Mn1       O3         51.294(4)   1_555 1_555   8_555
	Mn2       Mn1       O3         51.294(4)   1_555 1_555   1_555
	Mn2       Mn1       O3         51.294(4)   1_555 1_555   6_565
	Mn2       Mn1       O3         51.294(4)   1_555 1_555  24_565
	Mn2       Mn1       O3         51.294(4)   1_555 1_555  10_665
	Mn2       Mn1       O3         51.294(4)   1_555 1_555  12_665
	O2        Mn2       Nb7        .    1_555 1_555   1_555
	O2        Mn2       O2         93.792(5)  24_565 1_555   1_555
	O2        Mn2       Nb7        .   24_565 1_555   1_555
	O2        Mn2       O2         93.779(5)   8_555 1_555  24_565
	O2        Mn2       O2         0.0178657(7)   8_555 1_555   1_555
	O2        Mn2       Nb7        .    8_555 1_555   1_555
	O2        Mn2       O2         93.766(5)   6_565 1_555   8_555
	O2        Mn2       O2         0.0178657(7)   6_565 1_555  24_565
	O2        Mn2       O2         93.779(5)   6_565 1_555   1_555
	O2        Mn2       Nb7        .    6_565 1_555   1_555
	O2        Mn2       O2         93.779(5)  12_665 1_555   6_565
	O2        Mn2       O2         93.792(5)  12_665 1_555   8_555
	O2        Mn2       O2         93.766(5)  12_665 1_555  24_565
	O2        Mn2       O2         93.779(5)  12_665 1_555   1_555
	O2        Mn2       Nb7        .   12_665 1_555   1_555
	O2        Mn2       O2         0.0178657(7)  10_665 1_555  12_665
	O2        Mn2       O2         93.792(5)  10_665 1_555   6_565
	O2        Mn2       O2         93.779(5)  10_665 1_555   8_555
	O2        Mn2       O2         93.779(5)  10_665 1_555  24_565
	O2        Mn2       O2         93.766(5)  10_665 1_555   1_555
	O2        Mn2       Nb7        .   10_665 1_555   1_555
	O3        Mn2       O2         91.676(6)   1_555 1_555  10_665
	O3        Mn2       O2         91.665(6)   1_555 1_555  12_665
	O3        Mn2       O2         91.713(6)   1_555 1_555   6_565
	O3        Mn2       O2         171.9940(3)   1_555 1_555   8_555
	O3        Mn2       O2         91.702(6)   1_555 1_555  24_565
	O3        Mn2       O2         171.9939(3)   1_555 1_555   1_555
	O3        Mn2       Nb7        .    1_555 1_555   1_555
	O3        Mn2       O3         0.050875(3)   8_555 1_555   1_555
	O3        Mn2       O2         91.713(6)   8_555 1_555  10_665
	O3        Mn2       O2         91.702(6)   8_555 1_555  12_665
	O3        Mn2       O2         91.676(6)   8_555 1_555   6_565
	O3        Mn2       O2         171.9939(3)   8_555 1_555   8_555
	O3        Mn2       O2         91.665(6)   8_555 1_555  24_565
	O3        Mn2       O2         171.9940(3)   8_555 1_555   1_555
	O3        Mn2       Nb7        .    8_555 1_555   1_555
	O3        Mn2       O3         82.300(6)  24_565 1_555   8_555
	O3        Mn2       O3         82.267(6)  24_565 1_555   1_555
	O3        Mn2       O2         91.665(6)  24_565 1_555  10_665
	O3        Mn2       O2         91.676(6)  24_565 1_555  12_665
	O3        Mn2       O2         171.9940(3)  24_565 1_555   6_565
	O3        Mn2       O2         91.713(6)  24_565 1_555   8_555
	O3        Mn2       O2         171.9939(3)  24_565 1_555  24_565
	O3        Mn2       O2         91.702(6)  24_565 1_555   1_555
	O3        Mn2       Nb7        .   24_565 1_555   1_555
	O3        Mn2       O3         0.050875(3)   6_565 1_555  24_565
	O3        Mn2       O3         82.334(6)   6_565 1_555   8_555
	O3        Mn2       O3         82.300(6)   6_565 1_555   1_555
	O3        Mn2       O2         91.702(6)   6_565 1_555  10_665
	O3        Mn2       O2         91.713(6)   6_565 1_555  12_665
	O3        Mn2       O2         171.9939(3)   6_565 1_555   6_565
	O3        Mn2       O2         91.676(6)   6_565 1_555   8_555
	O3        Mn2       O2         171.9940(3)   6_565 1_555  24_565
	O3        Mn2       O2         91.665(6)   6_565 1_555   1_555
	O3        Mn2       Nb7        .    6_565 1_555   1_555
	O3        Mn2       O3         82.300(6)  12_665 1_555   6_565
	O3        Mn2       O3         82.334(6)  12_665 1_555  24_565
	O3        Mn2       O3         82.267(6)  12_665 1_555   8_555
	O3        Mn2       O3         82.300(6)  12_665 1_555   1_555
	O3        Mn2       O2         171.9940(3)  12_665 1_555  10_665
	O3        Mn2       O2         171.9939(3)  12_665 1_555  12_665
	O3        Mn2       O2         91.665(6)  12_665 1_555   6_565
	O3        Mn2       O2         91.702(6)  12_665 1_555   8_555
	O3        Mn2       O2         91.676(6)  12_665 1_555  24_565
	O3        Mn2       O2         91.713(6)  12_665 1_555   1_555
	O3        Mn2       Nb7        .   12_665 1_555   1_555
	O3        Mn2       O3         0.050875(3)  10_665 1_555  12_665
	O3        Mn2       O3         82.267(6)  10_665 1_555   6_565
	O3        Mn2       O3         82.300(6)  10_665 1_555  24_565
	O3        Mn2       O3         82.300(6)  10_665 1_555   8_555
	O3        Mn2       O3         82.334(6)  10_665 1_555   1_555
	O3        Mn2       O2         171.9939(3)  10_665 1_555  10_665
	O3        Mn2       O2         171.9940(3)  10_665 1_555  12_665
	O3        Mn2       O2         91.702(6)  10_665 1_555   6_565
	O3        Mn2       O2         91.665(6)  10_665 1_555   8_555
	O3        Mn2       O2         91.713(6)  10_665 1_555  24_565
	O3        Mn2       O2         91.676(6)  10_665 1_555   1_555
	O3        Mn2       Nb7        .   10_665 1_555   1_555
	Mn1       Mn2       O3         49.450(4)   1_555 1_555  10_665
	Mn1       Mn2       O3         49.450(4)   1_555 1_555  12_665
	Mn1       Mn2       O3         49.450(4)   1_555 1_555   6_565
	Mn1       Mn2       O3         49.450(4)   1_555 1_555  24_565
	Mn1       Mn2       O3         49.450(4)   1_555 1_555   8_555
	Mn1       Mn2       O3         49.450(4)   1_555 1_555   1_555
	Mn1       Mn2       O2         122.545(4)   1_555 1_555  10_665
	Mn1       Mn2       O2         122.545(4)   1_555 1_555  12_665
	Mn1       Mn2       O2         122.545(4)   1_555 1_555   6_565
	Mn1       Mn2       O2         122.545(4)   1_555 1_555   8_555
	Mn1       Mn2       O2         122.545(4)   1_555 1_555  24_565
	Mn1       Mn2       O2         122.545(4)   1_555 1_555   1_555
	Mn1       Mn2       Nb7        .    1_555 1_555   1_555
	O2        Nb7       Mn2        .    1_555 1_555   1_555
	O2        Nb7       O2         93.792(5)  24_565 1_555   1_555
	O2        Nb7       Mn2        .   24_565 1_555   1_555
	O2        Nb7       O2         93.779(5)   8_555 1_555  24_565
	O2        Nb7       O2         0.0178657(7)   8_555 1_555   1_555
	O2        Nb7       Mn2        .    8_555 1_555   1_555
	O2        Nb7       O2         93.766(5)   6_565 1_555   8_555
	O2        Nb7       O2         0.0178657(7)   6_565 1_555  24_565
	O2        Nb7       O2         93.779(5)   6_565 1_555   1_555
	O2        Nb7       Mn2        .    6_565 1_555   1_555
	O2        Nb7       O2         93.779(5)  12_665 1_555   6_565
	O2        Nb7       O2         93.792(5)  12_665 1_555   8_555
	O2        Nb7       O2         93.766(5)  12_665 1_555  24_565
	O2        Nb7       O2         93.779(5)  12_665 1_555   1_555
	O2        Nb7       Mn2        .   12_665 1_555   1_555
	O2        Nb7       O2         0.0178657(7)  10_665 1_555  12_665
	O2        Nb7       O2         93.792(5)  10_665 1_555   6_565
	O2        Nb7       O2         93.779(5)  10_665 1_555   8_555
	O2        Nb7       O2         93.779(5)  10_665 1_555  24_565
	O2        Nb7       O2         93.766(5)  10_665 1_555   1_555
	O2        Nb7       Mn2        .   10_665 1_555   1_555
	O3        Nb7       O2         91.676(6)   1_555 1_555  10_665
	O3        Nb7       O2         91.665(6)   1_555 1_555  12_665
	O3        Nb7       O2         91.713(6)   1_555 1_555   6_565
	O3        Nb7       O2         171.9940(3)   1_555 1_555   8_555
	O3        Nb7       O2         91.702(6)   1_555 1_555  24_565
	O3        Nb7       O2         171.9939(3)   1_555 1_555   1_555
	O3        Nb7       Mn2        .    1_555 1_555   1_555
	O3        Nb7       O3         0.050875(3)   8_555 1_555   1_555
	O3        Nb7       O2         91.713(6)   8_555 1_555  10_665
	O3        Nb7       O2         91.702(6)   8_555 1_555  12_665
	O3        Nb7       O2         91.676(6)   8_555 1_555   6_565
	O3        Nb7       O2         171.9939(3)   8_555 1_555   8_555
	O3        Nb7       O2         91.665(6)   8_555 1_555  24_565
	O3        Nb7       O2         171.9940(3)   8_555 1_555   1_555
	O3        Nb7       Mn2        .    8_555 1_555   1_555
	O3        Nb7       O3         82.300(6)  24_565 1_555   8_555
	O3        Nb7       O3         82.267(6)  24_565 1_555   1_555
	O3        Nb7       O2         91.665(6)  24_565 1_555  10_665
	O3        Nb7       O2         91.676(6)  24_565 1_555  12_665
	O3        Nb7       O2         171.9940(3)  24_565 1_555   6_565
	O3        Nb7       O2         91.713(6)  24_565 1_555   8_555
	O3        Nb7       O2         171.9939(3)  24_565 1_555  24_565
	O3        Nb7       O2         91.702(6)  24_565 1_555   1_555
	O3        Nb7       Mn2        .   24_565 1_555   1_555
	O3        Nb7       O3         0.050875(3)   6_565 1_555  24_565
	O3        Nb7       O3         82.334(6)   6_565 1_555   8_555
	O3        Nb7       O3         82.300(6)   6_565 1_555   1_555
	O3        Nb7       O2         91.702(6)   6_565 1_555  10_665
	O3        Nb7       O2         91.713(6)   6_565 1_555  12_665
	O3        Nb7       O2         171.9939(3)   6_565 1_555   6_565
	O3        Nb7       O2         91.676(6)   6_565 1_555   8_555
	O3        Nb7       O2         171.9940(3)   6_565 1_555  24_565
	O3        Nb7       O2         91.665(6)   6_565 1_555   1_555
	O3        Nb7       Mn2        .    6_565 1_555   1_555
	O3        Nb7       O3         82.300(6)  12_665 1_555   6_565
	O3        Nb7       O3         82.334(6)  12_665 1_555  24_565
	O3        Nb7       O3         82.267(6)  12_665 1_555   8_555
	O3        Nb7       O3         82.300(6)  12_665 1_555   1_555
	O3        Nb7       O2         171.9940(3)  12_665 1_555  10_665
	O3        Nb7       O2         171.9939(3)  12_665 1_555  12_665
	O3        Nb7       O2         91.665(6)  12_665 1_555   6_565
	O3        Nb7       O2         91.702(6)  12_665 1_555   8_555
	O3        Nb7       O2         91.676(6)  12_665 1_555  24_565
	O3        Nb7       O2         91.713(6)  12_665 1_555   1_555
	O3        Nb7       Mn2        .   12_665 1_555   1_555
	O3        Nb7       O3         0.050875(3)  10_665 1_555  12_665
	O3        Nb7       O3         82.267(6)  10_665 1_555   6_565
	O3        Nb7       O3         82.300(6)  10_665 1_555  24_565
	O3        Nb7       O3         82.300(6)  10_665 1_555   8_555
	O3        Nb7       O3         82.334(6)  10_665 1_555   1_555
	O3        Nb7       O2         171.9939(3)  10_665 1_555  10_665
	O3        Nb7       O2         171.9940(3)  10_665 1_555  12_665
	O3        Nb7       O2         91.702(6)  10_665 1_555   6_565
	O3        Nb7       O2         91.665(6)  10_665 1_555   8_555
	O3        Nb7       O2         91.713(6)  10_665 1_555  24_565
	O3        Nb7       O2         91.676(6)  10_665 1_555   1_555
	O3        Nb7       Mn2        .   10_665 1_555   1_555
	Mn1       Nb7       O3         49.450(4)   1_555 1_555  10_665
	Mn1       Nb7       O3         49.450(4)   1_555 1_555  12_665
	Mn1       Nb7       O3         49.450(4)   1_555 1_555   6_565
	Mn1       Nb7       O3         49.450(4)   1_555 1_555  24_565
	Mn1       Nb7       O3         49.450(4)   1_555 1_555   8_555
	Mn1       Nb7       O3         49.450(4)   1_555 1_555   1_555
	Mn1       Nb7       O2         122.545(4)   1_555 1_555  10_665
	Mn1       Nb7       O2         122.545(4)   1_555 1_555  12_665
	Mn1       Nb7       O2         122.545(4)   1_555 1_555   6_565
	Mn1       Nb7       O2         122.545(4)   1_555 1_555   8_555
	Mn1       Nb7       O2         122.545(4)   1_555 1_555  24_565
	Mn1       Nb7       O2         122.545(4)   1_555 1_555   1_555
	Mn1       Nb7       Mn2        .    1_555 1_555   1_555
	Mn1       O1        O1         88.60857(8)   5_565 1_555   9_665
	Mn1       O1        Mn1        77.799(8)   1_555 1_555   5_565
	Mn1       O1        O1         88.60857(8)   1_555 1_555   9_665
	O1        O1        Mn1        48.585(3)  23_565 1_555   1_555
	O1        O1        Mn1        48.585(3)  23_565 1_555   5_565
	O1        O1        O1         120.000   23_565 1_555   9_665
	O1        O1        O1         61.788     5_565 1_555  23_565
	O1        O1        Mn1        47.625(3)   5_565 1_555   1_555
	O1        O1        Mn1        47.625(3)   5_565 1_555   5_565
	O1        O1        O1         58.212     5_565 1_555   9_665
	O1        O1        O1         60.000    11_665 1_555   5_565
	O1        O1        O1         1.788     11_665 1_555  23_565
	O1        O1        Mn1        47.625(3)  11_665 1_555   1_555
	O1        O1        Mn1        47.625(3)  11_665 1_555   5_565
	O1        O1        O1         118.212   11_665 1_555   9_665
	O1        O1        O1         58.212     7_555 1_555  11_665
	O1        O1        O1         1.788      7_555 1_555   5_565
	O1        O1        O1         60.000     7_555 1_555  23_565
	O1        O1        Mn1        46.702(3)   7_555 1_555   1_555
	O1        O1        Mn1        46.702(3)   7_555 1_555   5_565
	O1        O1        O1         60.000     7_555 1_555   9_665
	O3        O1        O1         89.41360(6)  12_665 1_555   7_555
	O3        O1        O1         63.571(3)  12_665 1_555  11_665
	O3        O1        O1         90.33867(4)  12_665 1_555   5_565
	O3        O1        O1         63.057(3)  12_665 1_555  23_565
	O3        O1        Mn1        42.718(3)  12_665 1_555   1_555
	O3        O1        Mn1        109.879(6)  12_665 1_555   5_565
	O3        O1        O1         116.287(3)  12_665 1_555   9_665
	O3        O1        O3         117.685(7)  11_665 1_555  12_665
	O3        O1        O1         89.41360(6)  11_665 1_555   7_555
	O3        O1        O1         63.571(3)  11_665 1_555  11_665
	O3        O1        O1         90.33867(4)  11_665 1_555   5_565
	O3        O1        O1         63.057(3)  11_665 1_555  23_565
	O3        O1        Mn1        109.879(6)  11_665 1_555   1_555
	O3        O1        Mn1        42.718(3)  11_665 1_555   5_565
	O3        O1        O1         116.287(3)  11_665 1_555   9_665
	O3        O1        O3         117.658(7)  10_665 1_555  11_665
	O3        O1        O3         0.031672(2)  10_665 1_555  12_665
	O3        O1        O1         89.39600(6)  10_665 1_555   7_555
	O3        O1        O1         63.539(3)  10_665 1_555  11_665
	O3        O1        O1         90.32178(3)  10_665 1_555   5_565
	O3        O1        O1         63.025(3)  10_665 1_555  23_565
	O3        O1        Mn1        42.700(3)  10_665 1_555   1_555
	O3        O1        Mn1        109.848(6)  10_665 1_555   5_565
	O3        O1        O1         116.299(3)  10_665 1_555   9_665
	O3        O1        O3         117.632(7)   9_665 1_555  10_665
	O3        O1        O3         0.031672(2)   9_665 1_555  11_665
	O3        O1        O3         117.658(7)   9_665 1_555  12_665
	O3        O1        O1         89.39600(6)   9_665 1_555   7_555
	O3        O1        O1         63.539(3)   9_665 1_555  11_665
	O3        O1        O1         90.32178(3)   9_665 1_555   5_565
	O3        O1        O1         63.025(3)   9_665 1_555  23_565
	O3        O1        Mn1        109.848(6)   9_665 1_555   1_555
	O3        O1        Mn1        42.700(3)   9_665 1_555   5_565
	O3        O1        O1         116.299(3)   9_665 1_555   9_665
	O3        O1        O3         54.271(6)   7_555 1_555   9_665
	O3        O1        O3         149.132(3)   7_555 1_555  10_665
	O3        O1        O3         54.259(6)   7_555 1_555  11_665
	O3        O1        O3         149.158(3)   7_555 1_555  12_665
	O3        O1        O1         62.437(3)   7_555 1_555   7_555
	O3        O1        O1         89.39984(6)   7_555 1_555  11_665
	O3        O1        O1         61.897(3)   7_555 1_555   5_565
	O3        O1        O1         90.36174(4)   7_555 1_555  23_565
	O3        O1        Mn1        108.238(6)   7_555 1_555   1_555
	O3        O1        Mn1        41.781(3)   7_555 1_555   5_565
	O3        O1        O1         62.028(3)   7_555 1_555   9_665
	O3        O1        O3         114.906(7)   8_555 1_555   7_555
	O3        O1        O3         149.132(3)   8_555 1_555   9_665
	O3        O1        O3         54.271(6)   8_555 1_555  10_665
	O3        O1        O3         149.158(3)   8_555 1_555  11_665
	O3        O1        O3         54.259(6)   8_555 1_555  12_665
	O3        O1        O1         62.437(3)   8_555 1_555   7_555
	O3        O1        O1         89.39984(6)   8_555 1_555  11_665
	O3        O1        O1         61.897(3)   8_555 1_555   5_565
	O3        O1        O1         90.36174(4)   8_555 1_555  23_565
	O3        O1        Mn1        41.781(3)   8_555 1_555   1_555
	O3        O1        Mn1        108.238(6)   8_555 1_555   5_565
	O3        O1        O1         62.028(3)   8_555 1_555   9_665
	O3        O1        O3         114.881(7)  21_555 1_555   8_555
	O3        O1        O3         0.031025(2)  21_555 1_555   7_555
	O3        O1        O3         54.282(6)  21_555 1_555   9_665
	O3        O1        O3         149.104(3)  21_555 1_555  10_665
	O3        O1        O3         54.270(6)  21_555 1_555  11_665
	O3        O1        O3         149.130(3)  21_555 1_555  12_665
	O3        O1        O1         62.406(3)  21_555 1_555   7_555
	O3        O1        O1         89.38158(6)  21_555 1_555  11_665
	O3        O1        O1         61.866(3)  21_555 1_555   5_565
	O3        O1        O1         90.34414(3)  21_555 1_555  23_565
	O3        O1        Mn1        108.208(6)  21_555 1_555   1_555
	O3        O1        Mn1        41.763(3)  21_555 1_555   5_565
	O3        O1        O1         62.017(3)  21_555 1_555   9_665
	O3        O1        O3         114.855(7)   1_555 1_555  21_555
	O3        O1        O3         0.031025(2)   1_555 1_555   8_555
	O3        O1        O3         114.881(7)   1_555 1_555   7_555
	O3        O1        O3         149.104(3)   1_555 1_555   9_665
	O3        O1        O3         54.282(6)   1_555 1_555  10_665
	O3        O1        O3         149.130(3)   1_555 1_555  11_665
	O3        O1        O3         54.270(6)   1_555 1_555  12_665
	O3        O1        O1         62.406(3)   1_555 1_555   7_555
	O3        O1        O1         89.38158(6)   1_555 1_555  11_665
	O3        O1        O1         61.866(3)   1_555 1_555   5_565
	O3        O1        O1         90.34414(3)   1_555 1_555  23_565
	O3        O1        Mn1        41.763(3)   1_555 1_555   1_555
	O3        O1        Mn1        108.208(6)   1_555 1_555   5_565
	O3        O1        O1         62.017(3)   1_555 1_555   9_665
	Ba1       O1        O3         118.999(3)   1_455 1_555   1_555
	Ba1       O1        O3         118.999(3)   1_455 1_555  21_555
	Ba1       O1        O3         118.985(3)   1_455 1_555   8_555
	Ba1       O1        O3         118.985(3)   1_455 1_555   7_555
	Ba1       O1        O3         64.821(3)   1_455 1_555   9_665
	Ba1       O1        O3         64.821(3)   1_455 1_555  10_665
	Ba1       O1        O3         64.831(3)   1_455 1_555  11_665
	Ba1       O1        O3         64.831(3)   1_455 1_555  12_665
	Ba1       O1        O1         123.583    1_455 1_555   7_555
	Ba1       O1        O1         65.371     1_455 1_555  11_665
	Ba1       O1        O1         125.371    1_455 1_555   5_565
	Ba1       O1        O1         63.583     1_455 1_555  23_565
	Ba1       O1        Mn1        94.1773(2)   1_455 1_555   1_555
	Ba1       O1        Mn1        94.1773(2)   1_455 1_555   5_565
	Ba1       O1        O1         176.417    1_455 1_555   9_665
	Ba3       O1        Ba1        88.61865(11)   5_565 1_555   1_455
	Ba3       O1        O3         143.726(3)   5_565 1_555   1_555
	Ba3       O1        O3         61.273(6)   5_565 1_555  21_555
	Ba3       O1        O3         143.716(3)   5_565 1_555   8_555
	Ba3       O1        O3         61.242(6)   5_565 1_555   7_555
	Ba3       O1        O3         61.772(6)   5_565 1_555   9_665
	Ba3       O1        O3         146.449(3)   5_565 1_555  10_665
	Ba3       O1        O3         61.740(6)   5_565 1_555  11_665
	Ba3       O1        O3         146.437(3)   5_565 1_555  12_665
	Ba3       O1        O1         123.433(3)   5_565 1_555   7_555
	Ba3       O1        O1         125.211(3)   5_565 1_555  11_665
	Ba3       O1        O1         122.696(3)   5_565 1_555   5_565
	Ba3       O1        O1         124.557(3)   5_565 1_555  23_565
	Ba3       O1        Mn1        168.8848238(18)   5_565 1_555   1_555
	Ba3       O1        Mn1        91.280(8)   5_565 1_555   5_565
	Ba3       O1        O1         89.06792(8)   5_565 1_555   9_665
	Ba3       O1        Ba3        99.549(8)   1_565 1_555   5_565
	Ba3       O1        Ba1        88.61865(11)   1_565 1_555   1_455
	Ba3       O1        O3         61.273(6)   1_565 1_555   1_555
	Ba3       O1        O3         143.726(3)   1_565 1_555  21_555
	Ba3       O1        O3         61.242(6)   1_565 1_555   8_555
	Ba3       O1        O3         143.716(3)   1_565 1_555   7_555
	Ba3       O1        O3         146.449(3)   1_565 1_555   9_665
	Ba3       O1        O3         61.772(6)   1_565 1_555  10_665
	Ba3       O1        O3         146.437(3)   1_565 1_555  11_665
	Ba3       O1        O3         61.740(6)   1_565 1_555  12_665
	Ba3       O1        O1         123.433(3)   1_565 1_555   7_555
	Ba3       O1        O1         125.211(3)   1_565 1_555  11_665
	Ba3       O1        O1         122.696(3)   1_565 1_555   5_565
	Ba3       O1        O1         124.557(3)   1_565 1_555  23_565
	Ba3       O1        Mn1        91.280(8)   1_565 1_555   1_555
	Ba3       O1        Mn1        168.8848238(18)   1_565 1_555   5_565
	Ba3       O1        O1         89.06792(8)   1_565 1_555   9_665
	Ba1       O1        Ba3        86.8296(3)   1_565 1_555   1_565
	Ba1       O1        Ba3        86.8296(3)   1_565 1_555   5_565
	Ba1       O1        Ba1        172.948    1_565 1_555   1_455
	Ba1       O1        O3         63.104(3)   1_565 1_555   1_555
	Ba1       O1        O3         63.104(3)   1_565 1_555  21_555
	Ba1       O1        O3         63.113(3)   1_565 1_555   8_555
	Ba1       O1        O3         63.113(3)   1_565 1_555   7_555
	Ba1       O1        O3         117.288(3)   1_565 1_555   9_665
	Ba1       O1        O3         117.288(3)   1_565 1_555  10_665
	Ba1       O1        O3         117.274(3)   1_565 1_555  11_665
	Ba1       O1        O3         117.274(3)   1_565 1_555  12_665
	Ba1       O1        O1         63.469     1_565 1_555   7_555
	Ba1       O1        O1         121.681    1_565 1_555  11_665
	Ba1       O1        O1         61.681     1_565 1_555   5_565
	Ba1       O1        O1         123.469    1_565 1_555  23_565
	Ba1       O1        Mn1        91.30849(7)   1_565 1_555   1_555
	Ba1       O1        Mn1        91.30849(7)   1_565 1_555   5_565
	Ba1       O1        O1         3.469      1_565 1_555   9_665
	O1        O1        Ba1        116.531    7_455 1_555   1_565
	O1        O1        Ba3        56.567(3)   7_455 1_555   1_565
	O1        O1        Ba3        56.567(3)   7_455 1_555   5_565
	O1        O1        Ba1        56.417     7_455 1_555   1_455
	O1        O1        O3         117.594(3)   7_455 1_555   1_555
	O1        O1        O3         117.594(3)   7_455 1_555  21_555
	O1        O1        O3         117.563(3)   7_455 1_555   8_555
	O1        O1        O3         117.563(3)   7_455 1_555   7_555
	O1        O1        O3         90.60400(6)   7_455 1_555   9_665
	O1        O1        O3         90.60400(6)   7_455 1_555  10_665
	O1        O1        O3         90.58640(6)   7_455 1_555  11_665
	O1        O1        O3         90.58640(6)   7_455 1_555  12_665
	O1        O1        O1         180.000    7_455 1_555   7_555
	O1        O1        O1         121.788    7_455 1_555  11_665
	O1        O1        O1         178.212    7_455 1_555   5_565
	O1        O1        O1         120.000    7_455 1_555  23_565
	O1        O1        Mn1        133.298(3)   7_455 1_555   1_555
	O1        O1        Mn1        133.298(3)   7_455 1_555   5_565
	O1        O1        O1         120.000    7_455 1_555   9_665
	O1        O1        O1         1.443      5_465 1_555   7_455
	O1        O1        Ba1        115.087    5_465 1_555   1_565
	O1        O1        Ba3        55.994(3)   5_465 1_555   1_565
	O1        O1        Ba3        55.994(3)   5_465 1_555   5_565
	O1        O1        Ba1        57.861     5_465 1_555   1_455
	O1        O1        O3         117.139(3)   5_465 1_555   1_555
	O1        O1        O3         117.139(3)   5_465 1_555  21_555
	O1        O1        O3         117.108(3)   5_465 1_555   8_555
	O1        O1        O3         117.108(3)   5_465 1_555   7_555
	O1        O1        O3         91.35107(14)   5_465 1_555   9_665
	O1        O1        O3         91.35107(14)   5_465 1_555  10_665
	O1        O1        O3         91.33290(14)   5_465 1_555  11_665
	O1        O1        O3         91.33290(14)   5_465 1_555  12_665
	O1        O1        O1         178.557    5_465 1_555   7_555
	O1        O1        O1         123.231    5_465 1_555  11_665
	O1        O1        O1         176.769    5_465 1_555   5_565
	O1        O1        O1         121.443    5_465 1_555  23_565
	O1        O1        Mn1        134.015(3)   5_465 1_555   1_555
	O1        O1        Mn1        134.015(3)   5_465 1_555   5_565
	O1        O1        O1         118.557    5_465 1_555   9_665
	O1        O1        O1         60.000    11_675 1_555   5_465
	O1        O1        O1         61.443    11_675 1_555   7_455
	O1        O1        Ba1        55.087    11_675 1_555   1_565
	O1        O1        Ba3        55.994(3)  11_675 1_555   1_565
	O1        O1        Ba3        55.994(3)  11_675 1_555   5_565
	O1        O1        Ba1        117.861   11_675 1_555   1_455
	O1        O1        O3         88.87895(11)  11_675 1_555   1_555
	O1        O1        O3         88.87895(11)  11_675 1_555  21_555
	O1        O1        O3         88.86190(11)  11_675 1_555   8_555
	O1        O1        O3         88.86190(11)  11_675 1_555   7_555
	O1        O1        O3         117.371(3)  11_675 1_555   9_665
	O1        O1        O3         117.371(3)  11_675 1_555  10_665
	O1        O1        O3         117.339(3)  11_675 1_555  11_665
	O1        O1        O3         117.339(3)  11_675 1_555  12_665
	O1        O1        O1         118.557   11_675 1_555   7_555
	O1        O1        O1         176.769   11_675 1_555  11_665
	O1        O1        O1         116.769   11_675 1_555   5_565
	O1        O1        O1         178.557   11_675 1_555  23_565
	O1        O1        Mn1        130.615(3)  11_675 1_555   1_555
	O1        O1        Mn1        130.615(3)  11_675 1_555   5_565
	O1        O1        O1         58.557    11_675 1_555   9_665
	Mn2       O2        O2         89.9910672(4)   1_555 1_555   8_555
	Nb7       O2        Mn2        0.000      1_555 1_555   1_555
	Nb7       O2        O2         89.9910672(4)   1_555 1_555   8_555
	Nb4       O2        Nb7        177.11435(15)   1_555 1_555   1_555
	Nb4       O2        Mn2        177.11435(15)   1_555 1_555   1_555
	Nb4       O2        O2         89.9923966(4)   1_555 1_555   8_555
	O2        O2        Nb4        134.888(3)  10_665 1_555   1_555
	O2        O2        Nb7        43.117(3)  10_665 1_555   1_555
	O2        O2        Mn2        43.117(3)  10_665 1_555   1_555
	O2        O2        O2         120.000   10_665 1_555   8_555
	O2        O2        O2         60.011     6_565 1_555  10_665
	O2        O2        Nb4        134.871(3)   6_565 1_555   1_555
	O2        O2        Nb7        43.111(3)   6_565 1_555   1_555
	O2        O2        Mn2        43.111(3)   6_565 1_555   1_555
	O2        O2        O2         59.989     6_565 1_555   8_555
	O2        O2        O2         60.000    12_665 1_555   6_565
	O2        O2        O2         0.011     12_665 1_555  10_665
	O2        O2        Nb4        134.894(3)  12_665 1_555   1_555
	O2        O2        Nb7        43.111(3)  12_665 1_555   1_555
	O2        O2        Mn2        43.111(3)  12_665 1_555   1_555
	O2        O2        O2         119.989   12_665 1_555   8_555
	O2        O2        O2         59.989    24_565 1_555  12_665
	O2        O2        O2         0.01059681798(3)  24_565 1_555   6_565
	O2        O2        O2         60.000    24_565 1_555  10_665
	O2        O2        Nb4        134.877(3)  24_565 1_555   1_555
	O2        O2        Nb7        43.104(3)  24_565 1_555   1_555
	O2        O2        Mn2        43.104(3)  24_565 1_555   1_555
	O2        O2        O2         60.000    24_565 1_555   8_555
	O3        O2        O2         88.57516(14)   6_565 1_555  24_565
	O3        O2        O2         60.328(3)   6_565 1_555  12_665
	O3        O2        O2         88.58107(14)   6_565 1_555   6_565
	O3        O2        O2         60.324(3)   6_565 1_555  10_665
	O3        O2        Nb4        136.534(3)   6_565 1_555   1_555
	O3        O2        Nb7        45.618(2)   6_565 1_555   1_555
	O3        O2        Mn2        45.618(2)   6_565 1_555   1_555
	O3        O2        O2         118.049(3)   6_565 1_555   8_555
	O3        O2        O3         56.108(6)  10_665 1_555   6_565
	O3        O2        O2         60.321(3)  10_665 1_555  24_565
	O3        O2        O2         88.57546(14)  10_665 1_555  12_665
	O3        O2        O2         60.318(3)  10_665 1_555   6_565
	O3        O2        O2         88.58137(14)  10_665 1_555  10_665
	O3        O2        Nb4        136.518(3)  10_665 1_555   1_555
	O3        O2        Nb7        45.611(2)  10_665 1_555   1_555
	O3        O2        Mn2        45.611(2)  10_665 1_555   1_555
	O3        O2        O2         61.941(3)  10_665 1_555   8_555
	O3        O2        O3         56.119(6)  24_565 1_555  10_665
	O3        O2        O3         0.031594(2)  24_565 1_555   6_565
	O3        O2        O2         88.55743(14)  24_565 1_555  24_565
	O3        O2        O2         60.296(3)  24_565 1_555  12_665
	O3        O2        O2         88.56334(14)  24_565 1_555   6_565
	O3        O2        O2         60.293(3)  24_565 1_555  10_665
	O3        O2        Nb4        136.552(3)  24_565 1_555   1_555
	O3        O2        Nb7        45.598(2)  24_565 1_555   1_555
	O3        O2        Mn2        45.598(2)  24_565 1_555   1_555
	O3        O2        O2         118.060(3)  24_565 1_555   8_555
	O3        O2        O3         56.130(6)  12_665 1_555  24_565
	O3        O2        O3         0.031590(2)  12_665 1_555  10_665
	O3        O2        O3         56.119(6)  12_665 1_555   6_565
	O3        O2        O2         60.289(3)  12_665 1_555  24_565
	O3        O2        O2         88.55772(14)  12_665 1_555  12_665
	O3        O2        O2         60.286(3)  12_665 1_555   6_565
	O3        O2        O2         88.56363(14)  12_665 1_555  10_665
	O3        O2        Nb4        136.536(3)  12_665 1_555   1_555
	O3        O2        Nb7        45.592(2)  12_665 1_555   1_555
	O3        O2        Mn2        45.592(2)  12_665 1_555   1_555
	O3        O2        O2         61.930(3)  12_665 1_555   8_555
	Ba2       O2        O3         115.080(4)   1_555 1_555  12_665
	Ba2       O2        O3         59.051(2)   1_555 1_555  24_565
	Ba2       O2        O3         115.067(4)   1_555 1_555  10_665
	Ba2       O2        O3         59.060(2)   1_555 1_555   6_565
	Ba2       O2        O2         122.01709(2)   1_555 1_555  24_565
	Ba2       O2        O2         62.18025(2)   1_555 1_555  12_665
	Ba2       O2        O2         122.02765(2)   1_555 1_555   6_565
	Ba2       O2        O2         62.16968(2)   1_555 1_555  10_665
	Ba2       O2        Nb4        90.5539(6)   1_555 1_555   1_555
	Ba2       O2        Nb7        89.6838(6)   1_555 1_555   1_555
	Ba2       O2        Mn2        89.6838(6)   1_555 1_555   1_555
	Ba2       O2        O2         175.5807(5)   1_555 1_555   8_555
	Ba2       O2        Ba2        171.1624(10)   1_455 1_555   1_555
	Ba2       O2        O3         59.041(2)   1_455 1_555  12_665
	Ba2       O2        O3         115.070(4)   1_455 1_555  24_565
	Ba2       O2        O3         59.050(2)   1_455 1_555  10_665
	Ba2       O2        O3         115.057(4)   1_455 1_555   6_565
	Ba2       O2        O2         62.16923(2)   1_455 1_555  24_565
	Ba2       O2        O2         122.00614(2)   1_455 1_555  12_665
	Ba2       O2        O2         62.15867(2)   1_455 1_555   6_565
	Ba2       O2        O2         122.01671(2)   1_455 1_555  10_665
	Ba2       O2        Nb4        90.5386(6)   1_455 1_555   1_555
	Ba2       O2        Nb7        89.6661(6)   1_455 1_555   1_555
	Ba2       O2        Mn2        89.6661(6)   1_455 1_555   1_555
	Ba2       O2        O2         4.4184(5)   1_455 1_555   8_555
	Ba3       O2        Ba2        85.6122(5)   1_555 1_555   1_455
	Ba3       O2        Ba2        85.6222(5)   1_555 1_555   1_555
	Ba3       O2        O3         60.059(6)   1_555 1_555  12_665
	Ba3       O2        O3         60.062(6)   1_555 1_555  24_565
	Ba3       O2        O3         60.027(6)   1_555 1_555  10_665
	Ba3       O2        O3         60.030(6)   1_555 1_555   6_565
	Ba3       O2        O2         120.301(3)   1_555 1_555  24_565
	Ba3       O2        O2         120.311(3)   1_555 1_555  12_665
	Ba3       O2        O2         120.297(3)   1_555 1_555   6_565
	Ba3       O2        O2         120.307(3)   1_555 1_555  10_665
	Ba3       O2        Nb4        89.793(8)   1_555 1_555   1_555
	Ba3       O2        Nb7        93.093(8)   1_555 1_555   1_555
	Ba3       O2        Mn2        93.093(8)   1_555 1_555   1_555
	Ba3       O2        O2         89.9945631(5)   1_555 1_555   8_555
	O2        O2        Ba3        59.699(3)  24_555 1_555   1_555
	O2        O2        Ba2        117.83077(2)  24_555 1_555   1_455
	O2        O2        Ba2        57.98291(2)  24_555 1_555   1_555
	O2        O2        O3         119.711(3)  24_555 1_555  12_665
	O2        O2        O3         91.44257(14)  24_555 1_555  24_565
	O2        O2        O3         119.679(3)  24_555 1_555  10_665
	O2        O2        O3         91.42484(14)  24_555 1_555   6_565
	O2        O2        O2         180.000   24_555 1_555  24_565
	O2        O2        O2         120.011   24_555 1_555  12_665
	O2        O2        O2         179.989   24_555 1_555   6_565
	O2        O2        O2         120.000   24_555 1_555  10_665
	O2        O2        Nb4        45.123(3)  24_555 1_555   1_555
	O2        O2        Nb7        136.896(3)  24_555 1_555   1_555
	O2        O2        Mn2        136.896(3)  24_555 1_555   1_555
	O2        O2        O2         120.000   24_555 1_555   8_555
	O2        O2        O2         0.00933137754(6)   6_555 1_555  24_555
	O2        O2        Ba3        59.696(3)   6_555 1_555   1_555
	O2        O2        Ba2        117.82146(2)   6_555 1_555   1_455
	O2        O2        Ba2        57.99221(2)   6_555 1_555   1_555
	O2        O2        O3         119.708(3)   6_555 1_555  12_665
	O2        O2        O3         91.44778(14)   6_555 1_555  24_565
	O2        O2        O3         119.677(3)   6_555 1_555  10_665
	O2        O2        O3         91.43004(14)   6_555 1_555   6_565
	O2        O2        O2         179.99066862242(3)   6_555 1_555  24_565
	O2        O2        O2         120.020    6_555 1_555  12_665
	O2        O2        O2         179.980    6_555 1_555   6_565
	O2        O2        O2         120.009    6_555 1_555  10_665
	O2        O2        Nb4        45.117(3)   6_555 1_555   1_555
	O2        O2        Nb7        136.902(3)   6_555 1_555   1_555
	O2        O2        Mn2        136.902(3)   6_555 1_555   1_555
	O2        O2        O2         119.991    6_555 1_555   8_555
	O2        O2        O2         60.000    12_555 1_555   6_555
	O2        O2        O2         60.009    12_555 1_555  24_555
	O2        O2        Ba3        59.696(3)  12_555 1_555   1_555
	O2        O2        Ba2        57.97399(2)  12_555 1_555   1_455
	O2        O2        Ba2        117.83962(2)  12_555 1_555   1_555
	O2        O2        O3         91.43116(14)  12_555 1_555  12_665
	O2        O2        O3         119.710(3)  12_555 1_555  24_565
	O2        O2        O3         91.41343(14)  12_555 1_555  10_665
	O2        O2        O3         119.678(3)  12_555 1_555   6_565
	O2        O2        O2         119.991   12_555 1_555  24_565
	O2        O2        O2         179.98007180445(3)  12_555 1_555  12_665
	O2        O2        O2         119.980   12_555 1_555   6_565
	O2        O2        O2         179.99066862242(6)  12_555 1_555  10_665
	O2        O2        Nb4        45.117(3)  12_555 1_555   1_555
	O2        O2        Nb7        136.877(3)  12_555 1_555   1_555
	O2        O2        Mn2        136.877(3)  12_555 1_555   1_555
	O2        O2        O2         59.991    12_555 1_555   8_555
	O2        O2        O2         0.00933137754(3)  10_555 1_555  12_555
	O2        O2        O2         59.991    10_555 1_555   6_555
	O2        O2        O2         60.000    10_555 1_555  24_555
	O2        O2        Ba3        59.693(3)  10_555 1_555   1_555
	O2        O2        Ba2        57.98329(2)  10_555 1_555   1_455
	O2        O2        Ba2        117.83032(2)  10_555 1_555   1_555
	O2        O2        O3         91.43637(14)  10_555 1_555  12_665
	O2        O2        O3         119.707(3)  10_555 1_555  24_565
	O2        O2        O3         91.41863(14)  10_555 1_555  10_665
	O2        O2        O3         119.676(3)  10_555 1_555   6_565
	O2        O2        O2         120.000   10_555 1_555  24_565
	O2        O2        O2         179.98940318209(5)  10_555 1_555  12_665
	O2        O2        O2         119.989   10_555 1_555   6_565
	O2        O2        O2         180.000   10_555 1_555  10_665
	O2        O2        Nb4        45.112(3)  10_555 1_555   1_555
	O2        O2        Nb7        136.883(3)  10_555 1_555   1_555
	O2        O2        Mn2        136.883(3)  10_555 1_555   1_555
	O2        O2        O2         60.000    10_555 1_555   8_555
	O2        O2        O2         90.000    15_556 1_555  10_555
	O2        O2        O2         90.0053644(5)  15_556 1_555  12_555
	O2        O2        O2         60.144(3)  15_556 1_555   6_555
	O2        O2        O2         60.141(3)  15_556 1_555  24_555
	O2        O2        Ba3        119.839(6)  15_556 1_555   1_555
	O2        O2        Ba2        122.777(2)  15_556 1_555   1_455
	O2        O2        Ba2        63.167(4)  15_556 1_555   1_555
	O2        O2        O3         178.14509(15)  15_556 1_555  12_665
	O2        O2        O3         122.079(6)  15_556 1_555  24_565
	O2        O2        O3         178.14202(15)  15_556 1_555  10_665
	O2        O2        O3         122.090(6)  15_556 1_555   6_565
	O2        O2        O2         119.859(3)  15_556 1_555  24_565
	O2        O2        O2         90.0060919(6)  15_556 1_555  12_665
	O2        O2        O2         119.862(3)  15_556 1_555   6_565
	O2        O2        O2         90.000    15_556 1_555  10_665
	O2        O2        Nb4        44.888(3)  15_556 1_555   1_555
	O2        O2        Nb7        133.044(3)  15_556 1_555   1_555
	O2        O2        Mn2        133.044(3)  15_556 1_555   1_555
	O2        O2        O2         119.859(3)  15_556 1_555   8_555
	O2        O2        O2         59.727(6)  19_556 1_555  15_556
	O2        O2        O2         60.138(3)  19_556 1_555  10_555
	O2        O2        O2         60.135(3)  19_556 1_555  12_555
	O2        O2        O2         90.000    19_556 1_555   6_555
	O2        O2        O2         90.0053655(5)  19_556 1_555  24_555
	O2        O2        Ba3        119.830(6)  19_556 1_555   1_555
	O2        O2        Ba2        63.157(4)  19_556 1_555   1_455
	O2        O2        Ba2        122.787(2)  19_556 1_555   1_555
	O2        O2        O3         122.059(6)  19_556 1_555  12_665
	O2        O2        O3         178.12580(15)  19_556 1_555  24_565
	O2        O2        O3         122.070(6)  19_556 1_555  10_665
	O2        O2        O3         178.12264(15)  19_556 1_555   6_565
	O2        O2        O2         89.9946345(5)  19_556 1_555  24_565
	O2        O2        O2         119.858(3)  19_556 1_555  12_665
	O2        O2        O2         89.9885415(11)  19_556 1_555   6_565
	O2        O2        O2         119.862(3)  19_556 1_555  10_665
	O2        O2        Nb4        44.883(3)  19_556 1_555   1_555
	O2        O2        Nb7        133.027(3)  19_556 1_555   1_555
	O2        O2        Mn2        133.027(3)  19_556 1_555   1_555
	O2        O2        O2         60.132(3)  19_556 1_555   8_555
	O2        O2        O2         59.730(6)  13_556 1_555  19_556
	O2        O2        O2         0.0093064(6)  13_556 1_555  15_556
	O2        O2        O2         89.9946345(5)  13_556 1_555  10_555
	O2        O2        O2         90.000    13_556 1_555  12_555
	O2        O2        O2         60.135(3)  13_556 1_555   6_555
	O2        O2        O2         60.132(3)  13_556 1_555  24_555
	O2        O2        Ba3        119.830(6)  13_556 1_555   1_555
	O2        O2        Ba2        122.779(2)  13_556 1_555   1_455
	O2        O2        Ba2        63.163(4)  13_556 1_555   1_555
	O2        O2        O3         178.14441(15)  13_556 1_555  12_665
	O2        O2        O3         122.076(6)  13_556 1_555  24_565
	O2        O2        O3         178.14118(15)  13_556 1_555  10_665
	O2        O2        O3         122.087(6)  13_556 1_555   6_565
	O2        O2        O2         119.868(3)  13_556 1_555  24_565
	O2        O2        O2         90.0114585(11)  13_556 1_555  12_665
	O2        O2        O2         119.872(3)  13_556 1_555   6_565
	O2        O2        O2         90.0053655(5)  13_556 1_555  10_665
	O2        O2        Nb4        44.883(3)  13_556 1_555   1_555
	O2        O2        Nb7        133.050(3)  13_556 1_555   1_555
	O2        O2        Mn2        133.050(3)  13_556 1_555   1_555
	O2        O2        O2         119.862(3)  13_556 1_555   8_555
	O2        O2        O2         59.733(6)  22_556 1_555  13_556
	O2        O2        O2         0.0093053(6)  22_556 1_555  19_556
	O2        O2        O2         59.730(6)  22_556 1_555  15_556
	O2        O2        O2         60.129(3)  22_556 1_555  10_555
	O2        O2        O2         60.126(3)  22_556 1_555  12_555
	O2        O2        O2         89.9946335(5)  22_556 1_555   6_555
	O2        O2        O2         90.000    22_556 1_555  24_555
	O2        O2        Ba3        119.821(6)  22_556 1_555   1_555
	O2        O2        Ba2        63.154(4)  22_556 1_555   1_455
	O2        O2        Ba2        122.789(2)  22_556 1_555   1_555
	O2        O2        O3         122.056(6)  22_556 1_555  12_665
	O2        O2        O3         178.12510(15)  22_556 1_555  24_565
	O2        O2        O3         122.067(6)  22_556 1_555  10_665
	O2        O2        O3         178.12178(15)  22_556 1_555   6_565
	O2        O2        O2         90.000    22_556 1_555  24_565
	O2        O2        O2         119.868(3)  22_556 1_555  12_665
	O2        O2        O2         89.9939058(6)  22_556 1_555   6_565
	O2        O2        O2         119.871(3)  22_556 1_555  10_665
	O2        O2        Nb4        44.877(3)  22_556 1_555   1_555
	O2        O2        Nb7        133.032(3)  22_556 1_555   1_555
	O2        O2        Mn2        133.032(3)  22_556 1_555   1_555
	O2        O2        O2         60.129(3)  22_556 1_555   8_555
	Ba2       O2        O2         55.505(6)   3_666 1_555  22_556
	Ba2       O2        O2         55.508(6)   3_666 1_555  13_556
	Ba2       O2        O2         55.496(6)   3_666 1_555  19_556
	Ba2       O2        O2         55.499(6)   3_666 1_555  15_556
	Ba2       O2        O2         115.542(3)   3_666 1_555  10_555
	Ba2       O2        O2         115.539(3)   3_666 1_555  12_555
	Ba2       O2        O2         115.550(3)   3_666 1_555   6_555
	Ba2       O2        O2         115.547(3)   3_666 1_555  24_555
	Ba2       O2        Ba3        174.2255(3)   3_666 1_555   1_555
	Ba2       O2        Ba2        94.4115(5)   3_666 1_555   1_455
	Ba2       O2        Ba2        94.4229(5)   3_666 1_555   1_555
	Ba2       O2        O3         124.729(6)   3_666 1_555  12_665
	Ba2       O2        O3         124.739(6)   3_666 1_555  24_565
	Ba2       O2        O3         124.761(6)   3_666 1_555  10_665
	Ba2       O2        O3         124.771(6)   3_666 1_555   6_565
	Ba2       O2        O2         64.453(3)   3_666 1_555  24_565
	Ba2       O2        O2         64.455(3)   3_666 1_555  12_665
	Ba2       O2        O2         64.455(3)   3_666 1_555   6_565
	Ba2       O2        O2         64.458(3)   3_666 1_555  10_665
	Ba2       O2        Nb4        84.432(7)   3_666 1_555   1_555
	Ba2       O2        Nb7        92.682(7)   3_666 1_555   1_555
	Ba2       O2        Mn2        92.682(7)   3_666 1_555   1_555
	Ba2       O2        O2         89.9947236(6)   3_666 1_555   8_555
	Mn1       O3        O3         89.9738753(15)   1_555 1_555   8_555
	Nb7       O3        Mn1        79.257(8)   1_555 1_555   1_555
	Nb7       O3        O3         89.9745625(15)   1_555 1_555   8_555
	Mn2       O3        Nb7        0.000      1_555 1_555   1_555
	Mn2       O3        Mn1        79.257(8)   1_555 1_555   1_555
	Mn2       O3        O3         89.9745625(15)   1_555 1_555   8_555
	O3        O3        Mn2        48.867(3)  24_565 1_555   1_555
	O3        O3        Nb7        48.867(3)  24_565 1_555   1_555
	O3        O3        Mn1        47.500(3)  24_565 1_555   1_555
	O3        O3        O3         120.000   24_565 1_555   8_555
	O3        O3        O3         0.033477743136(8)   6_565 1_555  24_565
	O3        O3        Mn2        48.850(3)   6_565 1_555   1_555
	O3        O3        Nb7        48.850(3)   6_565 1_555   1_555
	O3        O3        Mn1        47.483(3)   6_565 1_555   1_555
	O3        O3        O3         119.967    6_565 1_555   8_555
	O3        O3        O3         60.000    12_665 1_555   6_565
	O3        O3        O3         60.033    12_665 1_555  24_565
	O3        O3        Mn2        48.850(3)  12_665 1_555   1_555
	O3        O3        Nb7        48.850(3)  12_665 1_555   1_555
	O3        O3        Mn1        47.483(3)  12_665 1_555   1_555
	O3        O3        O3         59.967    12_665 1_555   8_555
	O3        O3        O3         0.033477743114(8)  10_665 1_555  12_665
	O3        O3        O3         59.967    10_665 1_555   6_565
	O3        O3        O3         60.000    10_665 1_555  24_565
	O3        O3        Mn2        48.833(3)  10_665 1_555   1_555
	O3        O3        Nb7        48.833(3)  10_665 1_555   1_555
	O3        O3        Mn1        47.465(3)  10_665 1_555   1_555
	O3        O3        O3         60.000    10_665 1_555   8_555
	O2        O3        O3         91.42484(14)  12_665 1_555  10_665
	O2        O3        O3         91.44350(14)  12_665 1_555  12_665
	O2        O3        O3         61.963(3)  12_665 1_555   6_565
	O2        O3        O3         61.951(3)  12_665 1_555  24_565
	O2        O3        Mn2        42.718(3)  12_665 1_555   1_555
	O2        O3        Nb7        42.718(3)  12_665 1_555   1_555
	O2        O3        Mn1        108.575(6)  12_665 1_555   1_555
	O2        O3        O3         119.676(3)  12_665 1_555   8_555
	O2        O3        O2         0.0106998(8)  10_665 1_555  12_665
	O2        O3        O3         91.41863(14)  10_665 1_555  10_665
	O2        O3        O3         91.43730(14)  10_665 1_555  12_665
	O2        O3        O3         61.952(3)  10_665 1_555   6_565
	O2        O3        O3         61.941(3)  10_665 1_555  24_565
	O2        O3        Mn2        42.712(3)  10_665 1_555   1_555
	O2        O3        Nb7        42.712(3)  10_665 1_555   1_555
	O2        O3        Mn1        108.565(6)  10_665 1_555   1_555
	O2        O3        O3         119.679(3)  10_665 1_555   8_555
	O2        O3        O2         59.386(6)  24_565 1_555  10_665
	O2        O3        O2         59.383(6)  24_565 1_555  12_665
	O2        O3        O3         61.940(3)  24_565 1_555  10_665
	O2        O3        O3         61.929(3)  24_565 1_555  12_665
	O2        O3        O3         91.42390(14)  24_565 1_555   6_565
	O2        O3        O3         91.44257(14)  24_565 1_555  24_565
	O2        O3        Mn2        42.700(3)  24_565 1_555   1_555
	O2        O3        Nb7        42.700(3)  24_565 1_555   1_555
	O2        O3        Mn1        108.542(6)  24_565 1_555   1_555
	O2        O3        O3         60.293(3)  24_565 1_555   8_555
	O2        O3        O2         0.0106954(7)   6_565 1_555  24_565
	O2        O3        O2         59.390(6)   6_565 1_555  10_665
	O2        O3        O2         59.386(6)   6_565 1_555  12_665
	O2        O3        O3         61.930(3)   6_565 1_555  10_665
	O2        O3        O3         61.918(3)   6_565 1_555  12_665
	O2        O3        O3         91.41769(14)   6_565 1_555   6_565
	O2        O3        O3         91.43637(14)   6_565 1_555  24_565
	O2        O3        Mn2        42.695(3)   6_565 1_555   1_555
	O2        O3        Nb7        42.695(3)   6_565 1_555   1_555
	O2        O3        Mn1        108.531(6)   6_565 1_555   1_555
	O2        O3        O3         60.289(3)   6_565 1_555   8_555
	Ba2       O3        O2         63.468(6)   1_565 1_555   6_565
	Ba2       O3        O2         63.458(6)   1_565 1_555  24_565
	Ba2       O3        O2         63.479(6)   1_565 1_555  10_665
	Ba2       O3        O2         63.469(6)   1_565 1_555  12_665
	Ba2       O3        O3         125.273(3)   1_565 1_555  10_665
	Ba2       O3        O3         125.260(3)   1_565 1_555  12_665
	Ba2       O3        O3         125.309(3)   1_565 1_555   6_565
	Ba2       O3        O3         125.295(3)   1_565 1_555  24_565
	Ba2       O3        Mn2        91.285(8)   1_565 1_555   1_555
	Ba2       O3        Nb7        91.285(8)   1_565 1_555   1_555
	Ba2       O3        Mn1        170.54165(7)   1_565 1_555   1_555
	Ba2       O3        O3         89.9821216(14)   1_565 1_555   8_555
	O1        O3        Ba2        143.546(3)   5_565 1_555   1_565
	O1        O3        O2         150.486(3)   5_565 1_555   6_565
	O1        O3        O2         150.496(3)   5_565 1_555  24_565
	O1        O3        O2         114.930(7)   5_565 1_555  10_665
	O1        O3        O2         114.939(7)   5_565 1_555  12_665
	O1        O3        O3         90.58640(6)   5_565 1_555  10_665
	O1        O3        O3         90.60372(6)   5_565 1_555  12_665
	O1        O3        O3         63.723(3)   5_565 1_555   6_565
	O1        O3        O3         63.713(3)   5_565 1_555  24_565
	O1        O3        Mn2        111.515(6)   5_565 1_555   1_555
	O1        O3        Nb7        111.515(6)   5_565 1_555   1_555
	O1        O3        Mn1        43.127(3)   5_565 1_555   1_555
	O1        O3        O3         116.943(3)   5_565 1_555   8_555
	O1        O3        O1         53.918(6)   9_665 1_555   5_565
	O1        O3        Ba2        143.497(3)   9_665 1_555   1_565
	O1        O3        O2         114.877(7)   9_665 1_555   6_565
	O1        O3        O2         114.886(7)   9_665 1_555  24_565
	O1        O3        O2         150.492(3)   9_665 1_555  10_665
	O1        O3        O2         150.502(3)   9_665 1_555  12_665
	O1        O3        O3         63.701(3)   9_665 1_555  10_665
	O1        O3        O3         63.691(3)   9_665 1_555  12_665
	O1        O3        O3         90.58667(6)   9_665 1_555   6_565
	O1        O3        O3         90.60400(6)   9_665 1_555  24_565
	O1        O3        Mn2        111.484(6)   9_665 1_555   1_555
	O1        O3        Nb7        111.484(6)   9_665 1_555   1_555
	O1        O3        Mn1        43.110(3)   9_665 1_555   1_555
	O1        O3        O3         63.025(3)   9_665 1_555   8_555
	O1        O3        O1         54.564(6)   7_555 1_555   9_665
	O1        O3        O1         1.68468(13)   7_555 1_555   5_565
	O1        O3        Ba2        144.218(3)   7_555 1_555   1_565
	O1        O3        O2         149.098(3)   7_555 1_555   6_565
	O1        O3        O2         149.107(3)   7_555 1_555  24_565
	O1        O3        O2         113.565(7)   7_555 1_555  10_665
	O1        O3        O2         113.574(7)   7_555 1_555  12_665
	O1        O3        O3         89.63826(4)   7_555 1_555  10_665
	O1        O3        O3         89.65627(3)   7_555 1_555  12_665
	O1        O3        O3         62.038(3)   7_555 1_555   6_565
	O1        O3        O3         62.028(3)   7_555 1_555  24_565
	O1        O3        Mn2        109.858(6)   7_555 1_555   1_555
	O1        O3        Nb7        109.858(6)   7_555 1_555   1_555
	O1        O3        Mn1        42.177(3)   7_555 1_555   1_555
	O1        O3        O3         117.563(3)   7_555 1_555   8_555
	O1        O3        O1         55.157(6)   1_555 1_555   7_555
	O1        O3        O1         1.68403(13)   1_555 1_555   9_665
	O1        O3        O1         54.563(6)   1_555 1_555   5_565
	O1        O3        Ba2        144.167(3)   1_555 1_555   1_565
	O1        O3        O2         113.513(7)   1_555 1_555   6_565
	O1        O3        O2         113.522(7)   1_555 1_555  24_565
	O1        O3        O2         149.102(3)   1_555 1_555  10_665
	O1        O3        O2         149.111(3)   1_555 1_555  12_665
	O1        O3        O3         62.017(3)   1_555 1_555  10_665
	O1        O3        O3         62.007(3)   1_555 1_555  12_665
	O1        O3        O3         89.63783(4)   1_555 1_555   6_565
	O1        O3        O3         89.65586(3)   1_555 1_555  24_565
	O1        O3        Mn2        109.827(6)   1_555 1_555   1_555
	O1        O3        Nb7        109.827(6)   1_555 1_555   1_555
	O1        O3        Mn1        42.159(3)   1_555 1_555   1_555
	O1        O3        O3         62.406(3)   1_555 1_555   8_555
	Ba3       O3        O1         114.709(4)   1_665 1_555   1_555
	Ba3       O3        O1         59.758(2)   1_665 1_555   7_555
	Ba3       O3        O1         113.951(4)   1_665 1_555   9_665
	Ba3       O3        O1         60.226(2)   1_665 1_555   5_565
	Ba3       O3        Ba2        90.6515(8)   1_665 1_555   1_565
	Ba3       O3        O2         124.700(3)   1_665 1_555   6_565
	Ba3       O3        O2         124.696(3)   1_665 1_555  24_565
	Ba3       O3        O2         65.361(4)   1_665 1_555  10_665
	Ba3       O3        O2         65.365(4)   1_665 1_555  12_665
	Ba3       O3        O3         123.55960(3)   1_665 1_555  10_665
	Ba3       O3        O3         123.59296(3)   1_665 1_555  12_665
	Ba3       O3        O3         63.76464(2)   1_665 1_555   6_565
	Ba3       O3        O3         63.73127(2)   1_665 1_555  24_565
	Ba3       O3        Mn2        95.4791(4)   1_665 1_555   1_555
	Ba3       O3        Nb7        95.4791(4)   1_665 1_555   1_555
	Ba3       O3        Mn1        90.2983(7)   1_665 1_555   1_555
	Ba3       O3        O3         174.4939(4)   1_665 1_555   8_555
	Ba3       O3        Ba3        168.9911(9)   1_565 1_555   1_665
	Ba3       O3        O1         59.728(2)   1_565 1_555   1_555
	Ba3       O3        O1         114.680(4)   1_565 1_555   7_555
	Ba3       O3        O1         60.197(2)   1_565 1_555   9_665
	Ba3       O3        O1         113.922(4)   1_565 1_555   5_565
	Ba3       O3        Ba2        90.6155(8)   1_565 1_555   1_565
	Ba3       O3        O2         65.327(4)   1_565 1_555   6_565
	Ba3       O3        O2         65.330(4)   1_565 1_555  24_565
	Ba3       O3        O2         124.665(3)   1_565 1_555  10_665
	Ba3       O3        O2         124.661(3)   1_565 1_555  12_665
	Ba3       O3        O3         63.72900(2)   1_565 1_555  10_665
	Ba3       O3        O3         63.69563(2)   1_565 1_555  12_665
	Ba3       O3        O3         123.52419(3)   1_565 1_555   6_565
	Ba3       O3        O3         123.55754(3)   1_565 1_555  24_565
	Ba3       O3        Mn2        95.4249(4)   1_565 1_555   1_555
	Ba3       O3        Nb7        95.4249(4)   1_565 1_555   1_555
	Ba3       O3        Mn1        90.2462(7)   1_565 1_555   1_555
	Ba3       O3        O3         5.5028(4)   1_565 1_555   8_555
	Ba1       O3        Ba3        84.4928(4)   1_565 1_555   1_565
	Ba1       O3        Ba3        84.5223(4)   1_565 1_555   1_665
	Ba1       O3        O1         60.112(6)   1_565 1_555   1_555
	Ba1       O3        O1         60.120(6)   1_565 1_555   7_555
	Ba1       O3        O1         58.432(6)   1_565 1_555   9_665
	Ba1       O3        O1         58.439(6)   1_565 1_555   5_565
	Ba1       O3        Ba2        100.401(8)   1_565 1_555   1_565
	Ba1       O3        O2         144.409(3)   1_565 1_555   6_565
	Ba1       O3        O2         144.406(3)   1_565 1_555  24_565
	Ba1       O3        O2         144.462(3)   1_565 1_555  10_665
	Ba1       O3        O2         144.459(3)   1_565 1_555  12_665
	Ba1       O3        O3         122.020(3)   1_565 1_555  10_665
	Ba1       O3        O3         122.008(3)   1_565 1_555  12_665
	Ba1       O3        O3         122.052(3)   1_565 1_555   6_565
	Ba1       O3        O3         122.040(3)   1_565 1_555  24_565
	Ba1       O3        Mn2        168.31438(8)   1_565 1_555   1_555
	Ba1       O3        Nb7        168.31438(8)   1_565 1_555   1_555
	Ba1       O3        Mn1        89.058(8)   1_565 1_555   1_555
	Ba1       O3        O3         89.9835847(15)   1_565 1_555   8_555
	O3        O3        Ba1        57.980(3)  10_775 1_555   1_565
	O3        O3        Ba3        116.27100(2)  10_775 1_555   1_565
	O3        O3        Ba3        56.44040(3)  10_775 1_555   1_665
	O3        O3        O1         117.983(3)  10_775 1_555   1_555
	O3        O3        O1         90.36174(4)  10_775 1_555   7_555
	O3        O3        O1         116.299(3)  10_775 1_555   9_665
	O3        O3        O1         89.41360(6)  10_775 1_555   5_565
	O3        O3        Ba2        54.727(3)  10_775 1_555   1_565
	O3        O3        O2         118.070(3)  10_775 1_555   6_565
	O3        O3        O2         118.060(3)  10_775 1_555  24_565
	O3        O3        O2         88.58137(14)  10_775 1_555  10_665
	O3        O3        O2         88.57516(14)  10_775 1_555  12_665
	O3        O3        O3         180.000   10_775 1_555  10_665
	O3        O3        O3         179.966522256875(8)  10_775 1_555  12_665
	O3        O3        O3         120.033   10_775 1_555   6_565
	O3        O3        O3         120.000   10_775 1_555  24_565
	O3        O3        Mn2        131.167(3)  10_775 1_555   1_555
	O3        O3        Nb7        131.167(3)  10_775 1_555   1_555
	O3        O3        Mn1        132.535(3)  10_775 1_555   1_555
	O3        O3        O3         120.000   10_775 1_555   8_555
	O3        O3        O3         60.027     6_575 1_555  10_775
	O3        O3        Ba1        57.970(3)   6_575 1_555   1_565
	O3        O3        Ba3        56.41576(3)   6_575 1_555   1_565
	O3        O3        Ba3        116.29545(2)   6_575 1_555   1_665
	O3        O3        O1         90.32971(3)   6_575 1_555   1_555
	O3        O3        O1         117.980(3)   6_575 1_555   7_555
	O3        O3        O1         89.38212(6)   6_575 1_555   9_665
	O3        O3        O1         116.295(3)   6_575 1_555   5_565
	O3        O3        Ba2        54.716(3)   6_575 1_555   1_565
	O3        O3        O2         88.54867(14)   6_575 1_555   6_565
	O3        O3        O2         88.54247(14)   6_575 1_555  24_565
	O3        O3        O2         118.069(3)   6_575 1_555  10_665
	O3        O3        O2         118.058(3)   6_575 1_555  12_665
	O3        O3        O3         119.973    6_575 1_555  10_665
	O3        O3        O3         119.940    6_575 1_555  12_665
	O3        O3        O3         179.940    6_575 1_555   6_565
	O3        O3        O3         179.97319549999(2)   6_575 1_555  24_565
	O3        O3        Mn2        131.120(3)   6_575 1_555   1_555
	O3        O3        Nb7        131.120(3)   6_575 1_555   1_555
	O3        O3        Mn1        132.485(3)   6_575 1_555   1_555
	O3        O3        O3         59.973     6_575 1_555   8_555
	O3        O3        O3         60.000    12_775 1_555   6_575
	O3        O3        O3         0.026804500028(10)  12_775 1_555  10_775
	O3        O3        Ba1        57.970(3)  12_775 1_555   1_565
	O3        O3        Ba3        116.24428(2)  12_775 1_555   1_565
	O3        O3        Ba3        56.46710(3)  12_775 1_555   1_665
	O3        O3        O1         117.975(3)  12_775 1_555   1_555
	O3        O3        O1         90.37616(4)  12_775 1_555   7_555
	O3        O3        O1         116.291(3)  12_775 1_555   9_665
	O3        O3        O1         89.42747(6)  12_775 1_555   5_565
	O3        O3        Ba2        54.716(3)  12_775 1_555   1_565
	O3        O3        O2         118.061(3)  12_775 1_555   6_565
	O3        O3        O2         118.051(3)  12_775 1_555  24_565
	O3        O3        O2         88.59632(14)  12_775 1_555  10_665
	O3        O3        O2         88.59011(14)  12_775 1_555  12_665
	O3        O3        O3         179.973   12_775 1_555  10_665
	O3        O3        O3         179.940   12_775 1_555  12_665
	O3        O3        O3         120.060   12_775 1_555   6_565
	O3        O3        O3         120.027   12_775 1_555  24_565
	O3        O3        Mn2        131.181(3)  12_775 1_555   1_555
	O3        O3        Nb7        131.181(3)  12_775 1_555   1_555
	O3        O3        Mn1        132.549(3)  12_775 1_555   1_555
	O3        O3        O3         119.973   12_775 1_555   8_555
	O3        O3        O3         59.973    24_575 1_555  12_775
	O3        O3        O3         0.026804500014(10)  24_575 1_555   6_575
	O3        O3        O3         60.000    24_575 1_555  10_775
	O3        O3        Ba1        57.960(3)  24_575 1_555   1_565
	O3        O3        Ba3        56.44246(3)  24_575 1_555   1_565
	O3        O3        Ba3        116.26873(2)  24_575 1_555   1_665
	O3        O3        O1         90.34414(3)  24_575 1_555   1_555
	O3        O3        O1         117.972(3)  24_575 1_555   7_555
	O3        O3        O1         89.39600(6)  24_575 1_555   9_665
	O3        O3        O1         116.287(3)  24_575 1_555   5_565
	O3        O3        Ba2        54.705(3)  24_575 1_555   1_565
	O3        O3        O2         88.56363(14)  24_575 1_555   6_565
	O3        O3        O2         88.55743(14)  24_575 1_555  24_565
	O3        O3        O2         118.059(3)  24_575 1_555  10_665
	O3        O3        O2         118.049(3)  24_575 1_555  12_665
	O3        O3        O3         120.000   24_575 1_555  10_665
	O3        O3        O3         119.967   24_575 1_555  12_665
	O3        O3        O3         179.966522256886(8)  24_575 1_555   6_565
	O3        O3        O3         180.000   24_575 1_555  24_565
	O3        O3        Mn2        131.133(3)  24_575 1_555   1_555
	O3        O3        Nb7        131.133(3)  24_575 1_555   1_555
	O3        O3        Mn1        132.500(3)  24_575 1_555   1_555
	O3        O3        O3         60.000    24_575 1_555   8_555
#######	End powder crystal structure	#######


#######	Begin powder crystal structure	#######
data_barium_niobiumV_manganeseII_oxide
_pd_block_id	barium_niobiumV_manganeseII_oxide
_pd_block_diffractogram_id	Bell_BNM_scan1
_diffrn_measurement_device_type	'SSRL beam line 2-1'

_pd_phase_name	(Ba3MnNb2O9)0.333

_cell_length_a    8.2300(5)
_cell_length_b    8.2300(5)
_cell_length_c    8.2300(5)
_cell_angle_alpha 90
_cell_angle_beta  90
_cell_angle_gamma 90
_cell_volume 557.45(11)
_cell_formula_units_Z	  8
_chemical_formula_weight	265.5748
_chemical_formula_sum	(Ba3MnNb2O9)0.333

_cell_measurement_temperature	300
_diffrn_ambient_temperature	300
_exptl_crystal_density_diffrn	6.3288(12)
_exptl_absorpt_coefficient_mu	19.181
_diffrn_radiation_wavelength	0.729276500
_cell_measurement_theta_min	4.25
_cell_measurement_theta_max	42
_space_group_crystal_system	cubic
_space_group_name_H-M_alt	Fm-3m

_diffrn_measured_fraction_theta_full	52
_cell_measurement_reflns_used	665
_diffrn_reflns_number	?
_diffrn_reflns_av_R_equivalents	?

loop_
	_space_group_symop_id
	_space_group_symop_operation_xyz
	  1 'x, y, z '
	  2 '-x, -y, z '
	  3 '-x, -z, -y '
	  4 '-x, -z, y '
	  5 '-x, z, -y '
	  6 '-x, z, y '
	  7 '-x, y, -z '
	  8 '-x, y, z '
	  9 '-y, -x, -z '
	 10 '-y, -x, z '
	 11 '-y, -z, -x '
	 12 '-y, -z, x '
	 13 '-y, z, -x '
	 14 '-y, z, x '
	 15 '-y, x, -z '
	 16 '-y, x, z '
	 17 '-z, -x, -y '
	 18 '-z, -x, y '
	 19 '-z, -y, -x '
	 20 '-z, -y, x '
	 21 '-z, y, -x '
	 22 '-z, y, x '
	 23 '-z, x, -y '
	 24 '-z, x, y '
	 25 'z, -x, -y '
	 26 'z, -x, y '
	 27 'z, -y, -x '
	 28 'z, -y, x '
	 29 'z, y, -x '
	 30 'z, y, x '
	 31 'z, x, -y '
	 32 'z, x, y '
	 33 'y, -x, -z '
	 34 'y, -x, z '
	 35 'y, -z, -x '
	 36 'y, -z, x '
	 37 'y, z, -x '
	 38 'y, z, x '
	 39 'y, x, -z '
	 40 'y, x, z '
	 41 'x, -y, -z '
	 42 'x, -y, z '
	 43 'x, -z, -y '
	 44 'x, -z, y '
	 45 'x, z, -y '
	 46 'x, z, y '
	 47 'x, y, -z '
	 48 '-x, -y, -z '
	 49 'x+1/2, y+1/2, z '
	 50 '-x+1/2, -y+1/2, z '
	 51 '-x+1/2, -z+1/2, -y '
	 52 '-x+1/2, -z+1/2, y '
	 53 '-x+1/2, z+1/2, -y '
	 54 '-x+1/2, z+1/2, y '
	 55 '-x+1/2, y+1/2, -z '
	 56 '-x+1/2, y+1/2, z '
	 57 '-y+1/2, -x+1/2, -z '
	 58 '-y+1/2, -x+1/2, z '
	 59 '-y+1/2, -z+1/2, -x '
	 60 '-y+1/2, -z+1/2, x '
	 61 '-y+1/2, z+1/2, -x '
	 62 '-y+1/2, z+1/2, x '
	 63 '-y+1/2, x+1/2, -z '
	 64 '-y+1/2, x+1/2, z '
	 65 '-z+1/2, -x+1/2, -y '
	 66 '-z+1/2, -x+1/2, y '
	 67 '-z+1/2, -y+1/2, -x '
	 68 '-z+1/2, -y+1/2, x '
	 69 '-z+1/2, y+1/2, -x '
	 70 '-z+1/2, y+1/2, x '
	 71 '-z+1/2, x+1/2, -y '
	 72 '-z+1/2, x+1/2, y '
	 73 'z+1/2, -x+1/2, -y '
	 74 'z+1/2, -x+1/2, y '
	 75 'z+1/2, -y+1/2, -x '
	 76 'z+1/2, -y+1/2, x '
	 77 'z+1/2, y+1/2, -x '
	 78 'z+1/2, y+1/2, x '
	 79 'z+1/2, x+1/2, -y '
	 80 'z+1/2, x+1/2, y '
	 81 'y+1/2, -x+1/2, -z '
	 82 'y+1/2, -x+1/2, z '
	 83 'y+1/2, -z+1/2, -x '
	 84 'y+1/2, -z+1/2, x '
	 85 'y+1/2, z+1/2, -x '
	 86 'y+1/2, z+1/2, x '
	 87 'y+1/2, x+1/2, -z '
	 88 'y+1/2, x+1/2, z '
	 89 'x+1/2, -y+1/2, -z '
	 90 'x+1/2, -y+1/2, z '
	 91 'x+1/2, -z+1/2, -y '
	 92 'x+1/2, -z+1/2, y '
	 93 'x+1/2, z+1/2, -y '
	 94 'x+1/2, z+1/2, y '
	 95 'x+1/2, y+1/2, -z '
	 96 '-x+1/2, -y+1/2, -z '
	 97 'x+1/2, y, z+1/2 '
	 98 '-x+1/2, -y, z+1/2 '
	 99 '-x+1/2, -z, -y+1/2 '
	100 '-x+1/2, -z, y+1/2 '
	101 '-x+1/2, z, -y+1/2 '
	102 '-x+1/2, z, y+1/2 '
	103 '-x+1/2, y, -z+1/2 '
	104 '-x+1/2, y, z+1/2 '
	105 '-y+1/2, -x, -z+1/2 '
	106 '-y+1/2, -x, z+1/2 '
	107 '-y+1/2, -z, -x+1/2 '
	108 '-y+1/2, -z, x+1/2 '
	109 '-y+1/2, z, -x+1/2 '
	110 '-y+1/2, z, x+1/2 '
	111 '-y+1/2, x, -z+1/2 '
	112 '-y+1/2, x, z+1/2 '
	113 '-z+1/2, -x, -y+1/2 '
	114 '-z+1/2, -x, y+1/2 '
	115 '-z+1/2, -y, -x+1/2 '
	116 '-z+1/2, -y, x+1/2 '
	117 '-z+1/2, y, -x+1/2 '
	118 '-z+1/2, y, x+1/2 '
	119 '-z+1/2, x, -y+1/2 '
	120 '-z+1/2, x, y+1/2 '
	121 'z+1/2, -x, -y+1/2 '
	122 'z+1/2, -x, y+1/2 '
	123 'z+1/2, -y, -x+1/2 '
	124 'z+1/2, -y, x+1/2 '
	125 'z+1/2, y, -x+1/2 '
	126 'z+1/2, y, x+1/2 '
	127 'z+1/2, x, -y+1/2 '
	128 'z+1/2, x, y+1/2 '
	129 'y+1/2, -x, -z+1/2 '
	130 'y+1/2, -x, z+1/2 '
	131 'y+1/2, -z, -x+1/2 '
	132 'y+1/2, -z, x+1/2 '
	133 'y+1/2, z, -x+1/2 '
	134 'y+1/2, z, x+1/2 '
	135 'y+1/2, x, -z+1/2 '
	136 'y+1/2, x, z+1/2 '
	137 'x+1/2, -y, -z+1/2 '
	138 'x+1/2, -y, z+1/2 '
	139 'x+1/2, -z, -y+1/2 '
	140 'x+1/2, -z, y+1/2 '
	141 'x+1/2, z, -y+1/2 '
	142 'x+1/2, z, y+1/2 '
	143 'x+1/2, y, -z+1/2 '
	144 '-x+1/2, -y, -z+1/2 '
	145 'x, y+1/2, z+1/2 '
	146 '-x, -y+1/2, z+1/2 '
	147 '-x, -z+1/2, -y+1/2 '
	148 '-x, -z+1/2, y+1/2 '
	149 '-x, z+1/2, -y+1/2 '
	150 '-x, z+1/2, y+1/2 '
	151 '-x, y+1/2, -z+1/2 '
	152 '-x, y+1/2, z+1/2 '
	153 '-y, -x+1/2, -z+1/2 '
	154 '-y, -x+1/2, z+1/2 '
	155 '-y, -z+1/2, -x+1/2 '
	156 '-y, -z+1/2, x+1/2 '
	157 '-y, z+1/2, -x+1/2 '
	158 '-y, z+1/2, x+1/2 '
	159 '-y, x+1/2, -z+1/2 '
	160 '-y, x+1/2, z+1/2 '
	161 '-z, -x+1/2, -y+1/2 '
	162 '-z, -x+1/2, y+1/2 '
	163 '-z, -y+1/2, -x+1/2 '
	164 '-z, -y+1/2, x+1/2 '
	165 '-z, y+1/2, -x+1/2 '
	166 '-z, y+1/2, x+1/2 '
	167 '-z, x+1/2, -y+1/2 '
	168 '-z, x+1/2, y+1/2 '
	169 'z, -x+1/2, -y+1/2 '
	170 'z, -x+1/2, y+1/2 '
	171 'z, -y+1/2, -x+1/2 '
	172 'z, -y+1/2, x+1/2 '
	173 'z, y+1/2, -x+1/2 '
	174 'z, y+1/2, x+1/2 '
	175 'z, x+1/2, -y+1/2 '
	176 'z, x+1/2, y+1/2 '
	177 'y, -x+1/2, -z+1/2 '
	178 'y, -x+1/2, z+1/2 '
	179 'y, -z+1/2, -x+1/2 '
	180 'y, -z+1/2, x+1/2 '
	181 'y, z+1/2, -x+1/2 '
	182 'y, z+1/2, x+1/2 '
	183 'y, x+1/2, -z+1/2 '
	184 'y, x+1/2, z+1/2 '
	185 'x, -y+1/2, -z+1/2 '
	186 'x, -y+1/2, z+1/2 '
	187 'x, -z+1/2, -y+1/2 '
	188 'x, -z+1/2, y+1/2 '
	189 'x, z+1/2, -y+1/2 '
	190 'x, z+1/2, y+1/2 '
	191 'x, y+1/2, -z+1/2 '
	192 '-x, -y+1/2, -z+1/2 '
loop_
	_atom_site_label
	_atom_site_type_symbol
	_atom_site_site_symmetry_multiplicity
	_atom_site_fract_x
	_atom_site_fract_y
	_atom_site_fract_z
	_atom_site_occupancy
	_atom_site_B_iso_or_equiv
Ba1 Ba+2   8 0.25 0.25 0.25 1 0.48341
Nb1 Nb+5   4 0 0 0 0.3333 0.48341
Mn1 Mn+2   4 0 0 0 0.6667 0.48341
Nb2 Nb+5   4 0.5 0.5 0.5 1 0.48341
O1 O-2  24 0.247 0 0 1 0.48341
loop_
	_geom_bond_atom_site_label_1
	_geom_bond_atom_site_label_2
	_geom_bond_distance
	_geom_bond_site_symmetry_1
	_geom_bond_site_symmetry_2
	Ba1       O1        2.90986(19) 1_555 107_555
	Ba1       O1        2.90986(19) 1_555  98_555
	Ba1       O1        2.90986(19) 1_555  50_555
	Ba1       O1        2.90986(19) 1_555  57_555
	Ba1       O1        2.90986(19) 1_555 153_555
	Ba1       O1        2.90986(19) 1_555 155_555
	Ba1       O1        2.90986(19) 1_555   1_555
	Ba1       O1        2.90986(19) 1_555 111_555
	Ba1       O1        2.90986(19) 1_555 145_555
	Ba1       O1        2.90986(19) 1_555  15_555
	Ba1       O1        2.90986(19) 1_555  12_555
	Ba1       O1        2.90986(19) 1_555  60_555
	Nb1       Mn1       0.00000 1_555   1_555
	Nb1       O1        2.03282(13) 1_555  15_555
	Nb1       O1        2.03282(13) 1_555  11_555
	Nb1       O1        2.03282(13) 1_555   1_555
	Nb1       O1        2.03282(13) 1_555  12_555
	Nb1       O1        2.03282(13) 1_555   9_555
	Nb1       O1        2.03282(13) 1_555   2_555
	Mn1       Nb1       0.00000 1_555   1_555
	Mn1       O1        2.03282(13) 1_555  15_555
	Mn1       O1        2.03282(13) 1_555  11_555
	Mn1       O1        2.03282(13) 1_555   1_555
	Mn1       O1        2.03282(13) 1_555  12_555
	Mn1       O1        2.03282(13) 1_555   9_555
	Mn1       O1        2.03282(13) 1_555   2_555
	Nb2       O1        2.08220(13) 1_555 111_555
	Nb2       O1        2.08220(13) 1_555 145_555
	Nb2       O1        2.08220(13) 1_555  60_555
	Nb2       O1        2.08220(13) 1_555 105_565
	Nb2       O1        2.08220(13) 1_555 146_655
	Nb2       O1        2.08220(13) 1_555  59_556
	O1        Nb1       2.03282(13) 1_555   1_555
	O1        Mn1       2.03282(13) 1_555   1_555
	O1        Nb2       2.08220(13) 1_555 145_544
	O1        O1        2.87484(19) 1_555  15_555
	O1        O1        2.87484(19) 1_555  12_555
	O1        O1        2.87484(19) 1_555  11_555
	O1        O1        2.87484(19) 1_555   9_555
	O1        Ba1       2.90986(19) 1_555  29_555
	O1        Ba1       2.90986(19) 1_555  26_555
	O1        Ba1       2.90986(19) 1_555   1_555
	O1        Ba1       2.90986(19) 1_555  25_555
	O1        O1        2.94468(19) 1_555 108_554
	O1        O1        2.94468(19) 1_555  63_545
	O1        O1        2.94468(19) 1_555 107_555
	O1        O1        2.94468(19) 1_555  57_555
	loop_
		_geom_angle_atom_site_label_1
		_geom_angle_atom_site_label_2
		_geom_angle_atom_site_label_3
		_geom_angle
		_geom_angle_site_symmetry_1
		_geom_angle_site_symmetry_2
		_geom_angle_site_symmetry_3
	O1        Ba1       O1         59.205    98_555 1_555 107_555
	O1        Ba1       O1         179.028   50_555 1_555  98_555
	O1        Ba1       O1         119.998   50_555 1_555 107_555
	O1        Ba1       O1         59.205    57_555 1_555  50_555
	O1        Ba1       O1         119.998   57_555 1_555  98_555
	O1        Ba1       O1         60.793    57_555 1_555 107_555
	O1        Ba1       O1         179.028  153_555 1_555  57_555
	O1        Ba1       O1         119.998  153_555 1_555  50_555
	O1        Ba1       O1         60.793   153_555 1_555  98_555
	O1        Ba1       O1         119.998  153_555 1_555 107_555
	O1        Ba1       O1         59.205   155_555 1_555 153_555
	O1        Ba1       O1         119.998  155_555 1_555  57_555
	O1        Ba1       O1         60.793   155_555 1_555  50_555
	O1        Ba1       O1         119.998  155_555 1_555  98_555
	O1        Ba1       O1         179.028  155_555 1_555 107_555
	O1        Ba1       O1         119.998    1_555 1_555 155_555
	O1        Ba1       O1         119.998    1_555 1_555 153_555
	O1        Ba1       O1         60.793     1_555 1_555  57_555
	O1        Ba1       O1         90.004     1_555 1_555  50_555
	O1        Ba1       O1         90.004     1_555 1_555  98_555
	O1        Ba1       O1         60.793     1_555 1_555 107_555
	O1        Ba1       O1         119.998  111_555 1_555   1_555
	O1        Ba1       O1         119.998  111_555 1_555 155_555
	O1        Ba1       O1         90.004   111_555 1_555 153_555
	O1        Ba1       O1         90.004   111_555 1_555  57_555
	O1        Ba1       O1         119.998  111_555 1_555  50_555
	O1        Ba1       O1         59.205   111_555 1_555  98_555
	O1        Ba1       O1         59.205   111_555 1_555 107_555
	O1        Ba1       O1         60.793   145_555 1_555 111_555
	O1        Ba1       O1         179.028  145_555 1_555   1_555
	O1        Ba1       O1         59.205   145_555 1_555 155_555
	O1        Ba1       O1         59.205   145_555 1_555 153_555
	O1        Ba1       O1         119.998  145_555 1_555  57_555
	O1        Ba1       O1         90.004   145_555 1_555  50_555
	O1        Ba1       O1         90.004   145_555 1_555  98_555
	O1        Ba1       O1         119.998  145_555 1_555 107_555
	O1        Ba1       O1         119.998   15_555 1_555 145_555
	O1        Ba1       O1         179.028   15_555 1_555 111_555
	O1        Ba1       O1         59.205    15_555 1_555   1_555
	O1        Ba1       O1         60.793    15_555 1_555 155_555
	O1        Ba1       O1         90.004    15_555 1_555 153_555
	O1        Ba1       O1         90.004    15_555 1_555  57_555
	O1        Ba1       O1         60.793    15_555 1_555  50_555
	O1        Ba1       O1         119.998   15_555 1_555  98_555
	O1        Ba1       O1         119.998   15_555 1_555 107_555
	O1        Ba1       O1         59.205    12_555 1_555  15_555
	O1        Ba1       O1         119.998   12_555 1_555 145_555
	O1        Ba1       O1         119.998   12_555 1_555 111_555
	O1        Ba1       O1         59.205    12_555 1_555   1_555
	O1        Ba1       O1         90.004    12_555 1_555 155_555
	O1        Ba1       O1         60.793    12_555 1_555 153_555
	O1        Ba1       O1         119.998   12_555 1_555  57_555
	O1        Ba1       O1         119.998   12_555 1_555  50_555
	O1        Ba1       O1         60.793    12_555 1_555  98_555
	O1        Ba1       O1         90.004    12_555 1_555 107_555
	O1        Ba1       O1         179.028   60_555 1_555  12_555
	O1        Ba1       O1         119.998   60_555 1_555  15_555
	O1        Ba1       O1         60.793    60_555 1_555 145_555
	O1        Ba1       O1         60.793    60_555 1_555 111_555
	O1        Ba1       O1         119.998   60_555 1_555   1_555
	O1        Ba1       O1         90.004    60_555 1_555 155_555
	O1        Ba1       O1         119.998   60_555 1_555 153_555
	O1        Ba1       O1         59.205    60_555 1_555  57_555
	O1        Ba1       O1         59.205    60_555 1_555  50_555
	O1        Ba1       O1         119.998   60_555 1_555  98_555
	O1        Ba1       O1         90.004    60_555 1_555 107_555
	O1        Nb1       Mn1        .   15_555 1_555   1_555
	O1        Nb1       O1         90.000    11_555 1_555  15_555
	O1        Nb1       Mn1        .   11_555 1_555   1_555
	O1        Nb1       O1         90.000     1_555 1_555  11_555
	O1        Nb1       O1         90.000     1_555 1_555  15_555
	O1        Nb1       Mn1        .    1_555 1_555   1_555
	O1        Nb1       O1         90.000    12_555 1_555   1_555
	O1        Nb1       O1         180.000   12_555 1_555  11_555
	O1        Nb1       O1         90.000    12_555 1_555  15_555
	O1        Nb1       Mn1        .   12_555 1_555   1_555
	O1        Nb1       O1         90.000     9_555 1_555  12_555
	O1        Nb1       O1         90.000     9_555 1_555   1_555
	O1        Nb1       O1         90.000     9_555 1_555  11_555
	O1        Nb1       O1         180.000    9_555 1_555  15_555
	O1        Nb1       Mn1        .    9_555 1_555   1_555
	O1        Nb1       O1         90.000     2_555 1_555   9_555
	O1        Nb1       O1         90.000     2_555 1_555  12_555
	O1        Nb1       O1         180.000    2_555 1_555   1_555
	O1        Nb1       O1         90.000     2_555 1_555  11_555
	O1        Nb1       O1         90.000     2_555 1_555  15_555
	O1        Nb1       Mn1        .    2_555 1_555   1_555
	O1        Mn1       Nb1        .   15_555 1_555   1_555
	O1        Mn1       O1         90.000    11_555 1_555  15_555
	O1        Mn1       Nb1        .   11_555 1_555   1_555
	O1        Mn1       O1         90.000     1_555 1_555  11_555
	O1        Mn1       O1         90.000     1_555 1_555  15_555
	O1        Mn1       Nb1        .    1_555 1_555   1_555
	O1        Mn1       O1         90.000    12_555 1_555   1_555
	O1        Mn1       O1         180.000   12_555 1_555  11_555
	O1        Mn1       O1         90.000    12_555 1_555  15_555
	O1        Mn1       Nb1        .   12_555 1_555   1_555
	O1        Mn1       O1         90.000     9_555 1_555  12_555
	O1        Mn1       O1         90.000     9_555 1_555   1_555
	O1        Mn1       O1         90.000     9_555 1_555  11_555
	O1        Mn1       O1         180.000    9_555 1_555  15_555
	O1        Mn1       Nb1        .    9_555 1_555   1_555
	O1        Mn1       O1         90.000     2_555 1_555   9_555
	O1        Mn1       O1         90.000     2_555 1_555  12_555
	O1        Mn1       O1         180.000    2_555 1_555   1_555
	O1        Mn1       O1         90.000     2_555 1_555  11_555
	O1        Mn1       O1         90.000     2_555 1_555  15_555
	O1        Mn1       Nb1        .    2_555 1_555   1_555
	O1        Nb2       O1         90.000   145_555 1_555 111_555
	O1        Nb2       O1         90.000    60_555 1_555 145_555
	O1        Nb2       O1         90.000    60_555 1_555 111_555
	O1        Nb2       O1         90.000   105_565 1_555  60_555
	O1        Nb2       O1         90.000   105_565 1_555 145_555
	O1        Nb2       O1         180.000  105_565 1_555 111_555
	O1        Nb2       O1         90.000   146_655 1_555 105_565
	O1        Nb2       O1         90.000   146_655 1_555  60_555
	O1        Nb2       O1         180.000  146_655 1_555 145_555
	O1        Nb2       O1         90.000   146_655 1_555 111_555
	O1        Nb2       O1         90.000    59_556 1_555 146_655
	O1        Nb2       O1         90.000    59_556 1_555 105_565
	O1        Nb2       O1         180.000   59_556 1_555  60_555
	O1        Nb2       O1         90.000    59_556 1_555 145_555
	O1        Nb2       O1         90.000    59_556 1_555 111_555
	Mn1       O1        Nb1        0.000      1_555 1_555   1_555
	Nb2       O1        Mn1        180.000  145_544 1_555   1_555
	Nb2       O1        Nb1        180.000  145_544 1_555   1_555
	O1        O1        Nb2        135.000   15_555 1_555 145_544
	O1        O1        Mn1        45.000    15_555 1_555   1_555
	O1        O1        Nb1        45.000    15_555 1_555   1_555
	O1        O1        O1         60.000    12_555 1_555  15_555
	O1        O1        Nb2        135.000   12_555 1_555 145_544
	O1        O1        Mn1        45.000    12_555 1_555   1_555
	O1        O1        Nb1        45.000    12_555 1_555   1_555
	O1        O1        O1         90.000    11_555 1_555  12_555
	O1        O1        O1         60.000    11_555 1_555  15_555
	O1        O1        Nb2        135.000   11_555 1_555 145_544
	O1        O1        Mn1        45.000    11_555 1_555   1_555
	O1        O1        Nb1        45.000    11_555 1_555   1_555
	O1        O1        O1         60.000     9_555 1_555  11_555
	O1        O1        O1         60.000     9_555 1_555  12_555
	O1        O1        O1         90.000     9_555 1_555  15_555
	O1        O1        Nb2        135.000    9_555 1_555 145_544
	O1        O1        Mn1        45.000     9_555 1_555   1_555
	O1        O1        Nb1        45.000     9_555 1_555   1_555
	Ba1       O1        O1         120.397   29_555 1_555   9_555
	Ba1       O1        O1         60.397    29_555 1_555  11_555
	Ba1       O1        O1         120.397   29_555 1_555  12_555
	Ba1       O1        O1         60.397    29_555 1_555  15_555
	Ba1       O1        Nb2        89.514    29_555 1_555 145_544
	Ba1       O1        Mn1        90.486    29_555 1_555   1_555
	Ba1       O1        Nb1        90.486    29_555 1_555   1_555
	Ba1       O1        Ba1        179.028   26_555 1_555  29_555
	Ba1       O1        O1         60.397    26_555 1_555   9_555
	Ba1       O1        O1         120.397   26_555 1_555  11_555
	Ba1       O1        O1         60.397    26_555 1_555  12_555
	Ba1       O1        O1         120.397   26_555 1_555  15_555
	Ba1       O1        Nb2        89.514    26_555 1_555 145_544
	Ba1       O1        Mn1        90.486    26_555 1_555   1_555
	Ba1       O1        Nb1        90.486    26_555 1_555   1_555
	Ba1       O1        Ba1        89.996     1_555 1_555  26_555
	Ba1       O1        Ba1        89.996     1_555 1_555  29_555
	Ba1       O1        O1         120.397    1_555 1_555   9_555
	Ba1       O1        O1         120.397    1_555 1_555  11_555
	Ba1       O1        O1         60.397     1_555 1_555  12_555
	Ba1       O1        O1         60.397     1_555 1_555  15_555
	Ba1       O1        Nb2        89.514     1_555 1_555 145_544
	Ba1       O1        Mn1        90.486     1_555 1_555   1_555
	Ba1       O1        Nb1        90.486     1_555 1_555   1_555
	Ba1       O1        Ba1        179.028   25_555 1_555   1_555
	Ba1       O1        Ba1        89.996    25_555 1_555  26_555
	Ba1       O1        Ba1        89.996    25_555 1_555  29_555
	Ba1       O1        O1         60.397    25_555 1_555   9_555
	Ba1       O1        O1         60.397    25_555 1_555  11_555
	Ba1       O1        O1         120.397   25_555 1_555  12_555
	Ba1       O1        O1         120.397   25_555 1_555  15_555
	Ba1       O1        Nb2        89.514    25_555 1_555 145_544
	Ba1       O1        Mn1        90.486    25_555 1_555   1_555
	Ba1       O1        Nb1        90.486    25_555 1_555   1_555
	O1        O1        Ba1        59.603   108_554 1_555  25_555
	O1        O1        Ba1        119.603  108_554 1_555   1_555
	O1        O1        Ba1        119.603  108_554 1_555  26_555
	O1        O1        Ba1        59.603   108_554 1_555  29_555
	O1        O1        O1         120.000  108_554 1_555   9_555
	O1        O1        O1         90.000   108_554 1_555  11_555
	O1        O1        O1         180.000  108_554 1_555  12_555
	O1        O1        O1         120.000  108_554 1_555  15_555
	O1        O1        Nb2        45.000   108_554 1_555 145_544
	O1        O1        Mn1        135.000  108_554 1_555   1_555
	O1        O1        Nb1        135.000  108_554 1_555   1_555
	O1        O1        O1         60.000    63_545 1_555 108_554
	O1        O1        Ba1        59.603    63_545 1_555  25_555
	O1        O1        Ba1        119.603   63_545 1_555   1_555
	O1        O1        Ba1        59.603    63_545 1_555  26_555
	O1        O1        Ba1        119.603   63_545 1_555  29_555
	O1        O1        O1         90.000    63_545 1_555   9_555
	O1        O1        O1         120.000   63_545 1_555  11_555
	O1        O1        O1         120.000   63_545 1_555  12_555
	O1        O1        O1         180.0000000(8)  63_545 1_555  15_555
	O1        O1        Nb2        45.000    63_545 1_555 145_544
	O1        O1        Mn1        135.000   63_545 1_555   1_555
	O1        O1        Nb1        135.000   63_545 1_555   1_555
	O1        O1        O1         60.000   107_555 1_555  63_545
	O1        O1        O1         90.000   107_555 1_555 108_554
	O1        O1        Ba1        119.603  107_555 1_555  25_555
	O1        O1        Ba1        59.603   107_555 1_555   1_555
	O1        O1        Ba1        59.603   107_555 1_555  26_555
	O1        O1        Ba1        119.603  107_555 1_555  29_555
	O1        O1        O1         120.000  107_555 1_555   9_555
	O1        O1        O1         180.0000000(8) 107_555 1_555  11_555
	O1        O1        O1         90.000   107_555 1_555  12_555
	O1        O1        O1         120.000  107_555 1_555  15_555
	O1        O1        Nb2        45.000   107_555 1_555 145_544
	O1        O1        Mn1        135.000  107_555 1_555   1_555
	O1        O1        Nb1        135.000  107_555 1_555   1_555
	O1        O1        O1         60.000    57_555 1_555 107_555
	O1        O1        O1         90.000    57_555 1_555  63_545
	O1        O1        O1         60.000    57_555 1_555 108_554
	O1        O1        Ba1        119.603   57_555 1_555  25_555
	O1        O1        Ba1        59.603    57_555 1_555   1_555
	O1        O1        Ba1        119.603   57_555 1_555  26_555
	O1        O1        Ba1        59.603    57_555 1_555  29_555
	O1        O1        O1         180.000   57_555 1_555   9_555
	O1        O1        O1         120.000   57_555 1_555  11_555
	O1        O1        O1         120.000   57_555 1_555  12_555
	O1        O1        O1         90.000    57_555 1_555  15_555
	O1        O1        Nb2        45.000    57_555 1_555 145_544
	O1        O1        Mn1        135.000   57_555 1_555   1_555
	O1        O1        Nb1        135.000   57_555 1_555   1_555
#######	End powder crystal structure	#######


#######	Begin powder diffraction data	#######
data_Bell_BNM_scan1
_pd_block_id	Bell_BNM_scan1
_pd_calc_method	Rietveld
_diffrn_radiation_probe	x-ray
_pd_instr_special_details
;SSRL beam line 2-1
;
_pd_meas_scan_method	step
_diffrn_radiation_wavelength	0.729276500
_diffrn_ambient_temperature	300
_refine_ls_goodness_of_fit_all	0.52257
_pd_proc_ls_prof_R_factor	0.06150
_pd_proc_ls_prof_wR_factor	0.08735
_pd_proc_ls_prof_wR_expected	0.16716
_refine_ls_shift/su_max 0.0000
_refine_ls_number_parameters 36
loop_
	_pd_phase_id
	_pd_phase_block_id
	_pd_phase_mass_%
1	12R-barium_niobium_manganese_oxide	92(7)
2	barium_niobiumV_manganeseIII_oxide	5(6)
3	10H-barium_niobium_manganese_oxide	0.8(9)
4	barium_niobiumV_manganeseII_oxide	2(2)
loop_
	_refln_index_h
	_refln_index_k
	_refln_index_l
	_pd_refln_phase_id
	_refln_d_spacing
	_refln_F_squared_calc
	_refln_F_squared_meas
   0    0    6 1    4.694367     0.000788     0.000786
   0    0    9 1    3.129578     0.049288     0.048324
   0    0   12 1    2.347183     0.781213     0.775568
   0    0   15 1    1.877747     0.255442     0.235599
   0    0   18 1    1.564789     0.028199     0.028814
   0    0   21 1    1.341248     0.062940     0.057527
   0    0   24 1    1.173592     0.940418     0.914874
   0    0   27 1    1.043193     0.061564     0.058487
   0    0   30 1    0.938873     0.002657     0.002629
   0    0   33 1    0.853521     0.104685     0.098443
   0    0   36 1    0.782394     0.011252     0.011424
   0    0   39 1    0.722210     0.217193     0.211791
   0    0   42 1    0.670624     0.015067     0.014784
   0    0   45 1    0.625916     0.017159     0.017610
   0    0   48 1    0.586796     0.016551     0.016248
   0    0   51 1    0.552278     0.025127     0.025160
   1    0  -50 1    0.559732     0.056450     0.054883
   1    0  -47 1    0.594962     0.000789     0.000764
   1    0  -44 1    0.634885     0.009308     0.009471
   1    0  -41 1    0.680496     0.022602     0.022772
   1    0  -38 1    0.733090     0.420957     0.404166
   1    0  -35 1    0.794380     0.000536     0.000584
   1    0  -32 1    0.866678     0.925543     0.892120
   1    0  -29 1    0.953179     0.067406     0.069234
   1    0  -26 1    1.058410     0.402322     0.393005
   1    0  -23 1    1.188978     0.024236     0.023026
   1    0  -20 1    1.354852     0.086945     0.085119
   1    0  -17 1    1.571623     0.977651     0.917600
   1    0  -14 1    1.864582     2.274218     2.141506
   1    0  -11 1    2.275703     0.165073     0.167578
   1    0   -8 1    2.871886     1.224627     1.168953
   1    0   -5 1    3.724558     0.638221     0.616345
   1    0   -2 1    4.682139     0.001025     0.001029
   1    0    1 1    4.889179     0.010758     0.009971
   1    0    4 1    4.057491     0.000239     0.000240
   1    0    7 1    3.125947     4.403172     4.365567
   1    0   10 1    2.449807     0.867197     0.831329
   1    0   13 1    1.985761     0.322184     0.322200
   1    0   16 1    1.659167     0.005792     0.005306
   1    0   19 1    1.420457     1.118623     1.057765
   1    0   22 1    1.239722     0.966328     0.941013
   1    0   25 1    1.098711     0.200956     0.189786
   1    0   28 1    0.985900     0.074228     0.072180
   1    0   31 1    0.893743     0.657084     0.608391
   1    0   34 1    0.817120     0.021792     0.021140
   1    0   37 1    0.752454     0.019524     0.019367
   1    0   40 1    0.697177     0.013596     0.013877
   1    0   43 1    0.649400     0.115297     0.117451
   1    0   46 1    0.607704     0.658569     0.634394
   1    0   49 1    0.571006     0.044514     0.044466
   2   -1    0 1    2.866281     7.085210     7.683324
   2   -1    3 1    2.741376     0.000146     0.000143
   2   -1    6 1    2.446325     0.007494     0.007700
   2   -1    9 1    2.113731     0.259517     0.266699
   2   -1   12 1    1.815985     0.642729     0.646337
   2   -1   15 1    1.570703     1.456635     1.339509
   2   -1   18 1    1.373447     0.133385     0.130052
   2   -1   21 1    1.214823     0.398346     0.371906
   2   -1   24 1    1.086078     2.872426     2.723229
   2   -1   27 1    0.980286     0.411824     0.383186
   2   -1   30 1    0.892227     0.018738     0.018244
   2   -1   33 1    0.818023     0.640194     0.603167
   2   -1   36 1    0.754780     0.005028     0.005077
   2   -1   39 1    0.700321     1.333466     1.268921
   2   -1   42 1    0.652989     0.076027     0.072860
   2   -1   45 1    0.611505     0.121848     0.120959
   2   -1   48 1    0.574873     0.009104     0.009266
   2    0  -49 1    0.560002     0.056139     0.054782
   2    0  -46 1    0.594489     0.443711     0.429558
   2    0  -43 1    0.633348     0.189402     0.187396
   2    0  -40 1    0.677426     0.003337     0.003424
   2    0  -37 1    0.727793     0.033883     0.033468
   2    0  -34 1    0.785812     0.001047     0.001040
   2    0  -31 1    0.853226     0.901119     0.847270
   2    0  -28 1    0.932291     0.031351     0.031633
   2    0  -25 1    1.025920     0.259908     0.252363
   2    0  -22 1    1.137851     0.445171     0.430387
   2    0  -19 1    1.272740     1.731338     1.633462
   2    0  -16 1    1.435943     0.046690     0.041997
   2    0  -13 1    1.632301     0.457623     0.446476
   2    0  -10 1    1.862279     1.625216     1.571166
   2    0   -7 1    2.112612     6.308857     6.412609
   2    0   -4 1    2.341070     0.054298     0.061532
   2    0   -1 1    2.472688     0.128613     0.123463
   2    0    2 1    2.444589     0.271508     0.293707
   2    0    5 1    2.271519     2.088851     2.174609
   2    0    8 1    2.028746     1.375911     1.331269
   2    0   11 1    1.782267     0.300345     0.319986
   2    0   14 1    1.562973     2.730600     2.625728
   2    0   17 1    1.378061     1.827464     1.736120
   2    0   20 1    1.224903     0.133931     0.134606
   2    0   23 1    1.098239     0.002140     0.002049
   2    0   26 1    0.992880     0.525669     0.505800
   2    0   29 1    0.904477     0.000170     0.000177
   2    0   32 1    0.829584     0.923316     0.866943
   2    0   35 1    0.765524     0.006024     0.005842
   2    0   38 1    0.710228     0.473544     0.441801
   2    0   41 1    0.662092     0.001407     0.001384
   2    0   44 1    0.619861     0.013302     0.013457
   2    0   47 1    0.582544     0.000144     0.000139
   2    0   50 1    0.549355     0.070780     0.067269
   3   -1  -47 1    0.570873     0.000077     0.000076
   3   -1  -44 1    0.605855     0.021339     0.021766
   3   -1  -41 1    0.645105     0.047028     0.045673
   3   -1  -38 1    0.689380     0.815219     0.784423
   3   -1  -35 1    0.739600     0.006538     0.006896
   3   -1  -32 1    0.796878     1.604240     1.562077
   3   -1  -29 1    0.862551     0.134996     0.137145
   3   -1  -26 1    0.938187     0.802845     0.781351
   3   -1  -23 1    1.025536     0.010552     0.010262
   3   -1  -20 1    1.126362     0.169991     0.165743
   3   -1  -17 1    1.241974     1.313408     1.281578
   3   -1  -14 1    1.372219     3.901421     3.651265
   3   -1  -11 1    1.513529     0.359972     0.364509
   3   -1   -8 1    1.655925     1.757531     1.828664
   3   -1   -5 1    1.780255     0.656092     0.694134
   3   -1   -2 1    1.859984     0.085845     0.098498
   3   -1    1 1    1.872271     0.095041     0.099969
   3   -1    4 1    1.813149     0.001957     0.002046
   3   -1    7 1    1.700596     5.176930     5.384213
   3   -1   10 1    1.561616     1.698517     1.636341
   3   -1   13 1    1.418421     0.591143     0.591224
   3   -1   16 1    1.283844     0.012422     0.012188
   3   -1   19 1    1.163220     1.501950     1.480480
   3   -1   22 1    1.057567     1.210274     1.176370
   3   -1   25 1    0.965912     0.387472     0.384462
   3   -1   28 1    0.886573     0.126164     0.125764
   3   -1   31 1    0.817763     0.962463     0.910490
   3   -1   34 1    0.757847     0.014797     0.014220
   3   -1   37 1    0.705409     0.043301     0.042393
   3   -1   40 1    0.659263     0.026174     0.026218
   3   -1   43 1    0.618430     0.162763     0.161456
   3   -1   46 1    0.582101     1.059931     1.013745
   3   -1   49 1    0.549610     0.086879     0.083218
   3    0  -48 1    0.553056     0.002118     0.002096
   3    0  -45 1    0.585439     0.047455     0.046206
   3    0  -42 1    0.621527     0.043788     0.043282
   3    0  -39 1    0.661920     0.513195     0.504228
   3    0  -36 1    0.707324     0.004674     0.004762
   3    0  -33 1    0.758568     0.248661     0.233641
   3    0  -30 1    0.816602     0.002199     0.002190
   3    0  -27 1    0.882483     0.124095     0.122432
   3    0  -24 1    0.957295     1.096476     1.078252
   3    0  -21 1    1.041982     0.136717     0.128369
   3    0  -18 1    1.136978     0.088681     0.086512
   3    0  -15 1    1.241519     0.418068     0.402932
   3    0  -12 1    1.352497     0.237519     0.241714
   3    0   -9 1    1.462919     0.053640     0.052958
   3    0   -6 1    1.560713     0.002270     0.002297
   3    0   -3 1    1.629726     0.017026     0.017764
   3    0    0 1    1.654848     4.664235     4.849205
   3    0    3 1    1.629726     0.004620     0.004820
   3    0    6 1    1.560713     0.028576     0.028917
   3    0    9 1    1.462919     0.151850     0.149917
   3    0   12 1    1.352497     0.257150     0.261691
   3    0   15 1    1.241519     0.633560     0.610622
   3    0   18 1    1.136978     0.024484     0.023885
   3    0   21 1    1.041982     0.212210     0.199252
   3    0   24 1    0.957295     1.149196     1.130096
   3    0   27 1    0.882483     0.204492     0.201752
   3    0   30 1    0.816602     0.018558     0.018481
   3    0   33 1    0.758568     0.303756     0.285408
   3    0   36 1    0.707324     0.001931     0.001967
   3    0   39 1    0.661920     0.620567     0.609725
   3    0   42 1    0.621527     0.022387     0.022128
   3    0   45 1    0.585439     0.062100     0.060465
   3    0   48 1    0.553056     0.004743     0.004694
   4   -2    0 1    1.433141     6.311829     6.770101
   4   -2    3 1    1.416730     0.007413     0.008166
   4   -2    6 1    1.370688     0.006344     0.006331
   4   -2    9 1    1.303015     0.165525     0.169221
   4   -2   12 1    1.223162     1.599588     1.669451
   4   -2   15 1    1.139241     0.800795     0.788060
   4   -2   18 1    1.056866     0.098491     0.096458
   4   -2   21 1    0.979281     0.291390     0.270218
   4   -2   24 1    0.907992     3.292162     3.276320
   4   -2   27 1    0.843413     0.230077     0.221209
   4   -2   30 1    0.785351     0.013094     0.013019
   4   -2   33 1    0.733321     0.467494     0.445125
   4   -2   36 1    0.686723     0.036209     0.037425
   4   -2   39 1    0.644946     0.936562     0.909252
   4   -2   42 1    0.607411     0.064958     0.062899
   4   -2   45 1    0.573596     0.082867     0.084364
   4   -2   48 1    0.543039     0.068679     0.068282
   4   -1  -46 1    0.559483     0.999069     0.971911
   4   -1  -43 1    0.591507     0.182177     0.181915
   4   -1  -40 1    0.626931     0.015502     0.015514
   4   -1  -37 1    0.666211     0.035606     0.036315
   4   -1  -34 1    0.709846     0.025126     0.023750
   4   -1  -31 1    0.758360     0.932378     0.878604
   4   -1  -28 1    0.812260     0.084628     0.085992
   4   -1  -25 1    0.871953     0.305426     0.309026
   4   -1  -22 1    0.937599     1.121107     1.091903
   4   -1  -19 1    1.008869     1.432254     1.386861
   4   -1  -16 1    1.084561     0.021605     0.022237
   4   -1  -13 1    1.162101     0.396690     0.401499
   4   -1  -10 1    1.237018     0.973745     0.996289
   4   -1   -7 1    1.302752     4.453642     4.526878
   4   -1   -4 1    1.351324     0.006484     0.006657
   4   -1   -1 1    1.375275     0.050107     0.050431
   4   -1    2 1    1.370383     0.012581     0.012950
   4   -1    5 1    1.337541     0.756337     0.763244
   4   -1    8 1    1.282340     1.359258     1.308015
   4   -1   11 1    1.212701     0.199646     0.203216
   4   -1   14 1    1.136281     2.582003     2.519095
   4   -1   17 1    1.058964     1.236705     1.219365
   4   -1   20 1    0.984539     0.146764     0.145166
   4   -1   23 1    0.915062     0.016175     0.016745
   4   -1   26 1    0.851394     0.530378     0.529701
   4   -1   29 1    0.793667     0.077205     0.083341
   4   -1   32 1    0.741615     1.353229     1.321749
   4   -1   35 1    0.694785     0.001898     0.001941
   4   -1   38 1    0.652659     0.605690     0.583552
   4   -1   41 1    0.614718     0.027440     0.027006
   4   -1   44 1    0.580475     0.017038     0.017443
   4   -1   47 1    0.549492     0.000976     0.000930
   4    0  -44 1    0.568926     0.007466     0.007575
   4    0  -41 1    0.601050     0.000542     0.000524
   4    0  -38 1    0.636370     0.356333     0.346762
   4    0  -35 1    0.675231     0.004095     0.004225
   4    0  -32 1    0.717971     0.627572     0.609109
   4    0  -29 1    0.764886     0.000313     0.000306
   4    0  -26 1    0.816150     0.356903     0.361786
   4    0  -23 1    0.871717     0.001487     0.001522
   4    0  -20 1    0.931140     0.071814     0.071759
   4    0  -17 1    0.993338     0.953781     0.912210
   4    0  -14 1    1.056306     1.538159     1.525903
   4    0  -11 1    1.116852     0.124071     0.126863
   4    0   -8 1    1.170535     0.631358     0.652666
   4    0   -5 1    1.212066     0.758601     0.784189
   4    0   -2 1    1.236344     0.095660     0.097540
   4    0    1 1    1.239933     0.047682     0.046179
   4    0    4 1    1.222295     0.007186     0.007589
   4    0    7 1    1.185998     2.774378     2.929046
   4    0   10 1    1.135759     0.765751     0.748719
   4    0   13 1    1.076952     0.215046     0.213763
   4    0   16 1    1.014373     0.017196     0.016731
   4    0   19 1    0.951641     0.977306     0.970746
   4    0   22 1    0.891134     0.289302     0.292118
   4    0   25 1    0.834206     0.162033     0.161409
   4    0   28 1    0.781487     0.029227     0.029591
   4    0   31 1    0.733134     0.603996     0.578852
   4    0   34 1    0.689030     0.000992     0.000966
   4    0   37 1    0.648913     0.021275     0.021379
   4    0   40 1    0.612452     0.004225     0.004193
   4    0   43 1    0.579300     0.139606     0.142433
   4    0   46 1    0.549119     0.345248     0.328250
   5   -2  -44 1    0.558039     0.007463     0.007619
   5   -2  -41 1    0.588256     0.024313     0.024022
   5   -2  -38 1    0.621243     0.467488     0.464344
   5   -2  -35 1    0.657240     0.000262     0.000282
   5   -2  -32 1    0.696454     1.059955     1.062694
   5   -2  -29 1    0.739024     0.063050     0.066323
   5   -2  -26 1    0.784949     0.366865     0.365273
   5   -2  -23 1    0.834000     0.031969     0.031796
   5   -2  -20 1    0.885582     0.085040     0.084607
   5   -2  -17 1    0.938572     1.026952     1.008472
   5   -2  -14 1    0.991143     1.829658     1.839105
   5   -2  -11 1    1.040643     0.087321     0.084817
   5   -2   -8 1    1.083654     0.926041     0.995376
   5   -2   -5 1    1.116356     0.654463     0.668259
   5   -2   -2 1    1.135238     0.001385     0.001373
   5   -2    1 1    1.138015     0.013317     0.012858
   5   -2    4 1    1.124332     0.000385     0.000385
   5   -2    7 1    1.095889     3.618425     3.763770
   5   -2   10 1    1.055887     0.595350     0.599352
   5   -2   13 1    1.008139     0.223527     0.220564
   5   -2   16 1    0.956256     0.009204     0.009440
   5   -2   19 1    0.903163     1.243681     1.235749
   5   -2   22 1    0.850955     1.062537     1.068370
   5   -2   25 1    0.800973     0.200544     0.209168
   5   -2   28 1    0.753965     0.083837     0.084133
   5   -2   31 1    0.710268     0.847102     0.789821
   5   -2   34 1    0.669945     0.039438     0.039278
   5   -2   37 1    0.632896     0.018865     0.018624
   5   -2   40 1    0.598932     0.016716     0.017107
   5   -2   43 1    0.567819     0.184431     0.185839
   5   -1  -42 1    0.570213     0.039119     0.038870
   5   -1  -39 1    0.600922     0.933700     0.904218
   5   -1  -36 1    0.634278     0.001741     0.001757
   5   -1  -33 1    0.670443     0.411854     0.404535
   5   -1  -30 1    0.709507     0.021899     0.021129
   5   -1  -27 1    0.751445     0.281370     0.275573
   5   -1  -24 1    0.796039     1.623150     1.634660
   5   -1  -21 1    0.842773     0.253576     0.242831
   5   -1  -18 1    0.890714     0.044159     0.044580
   5   -1  -15 1    0.938376     0.793162     0.774978
   5   -1  -12 1    0.983634     0.414549     0.415083
   5   -1   -9 1    1.023749     0.124433     0.127228
   5   -1   -6 1    1.055607     0.022445     0.022885
   5   -1   -3 1    1.076212     0.003390     0.003378
   5   -1    0 1    1.083352     5.595571     6.024338
   5   -1    3 1    1.076212     0.006364     0.006341
   5   -1    6 1    1.055607     0.000030     0.000031
   5   -1    9 1    1.023749     0.055658     0.056908
   5   -1   12 1    0.983634     0.395148     0.395657
   5   -1   15 1    0.938376     0.591000     0.577451
   5   -1   18 1    0.890714     0.106944     0.107963
   5   -1   21 1    0.842773     0.177706     0.170176
   5   -1   24 1    0.796039     1.564961     1.576060
   5   -1   27 1    0.751445     0.189097     0.185201
   5   -1   30 1    0.709507     0.003994     0.003853
   5   -1   33 1    0.670443     0.346351     0.340196
   5   -1   36 1    0.634278     0.004386     0.004427
   5   -1   39 1    0.600922     0.797155     0.771985
   5   -1   42 1    0.570213     0.066423     0.066000
   5    0  -43 1    0.546766     0.045475     0.045917
   5    0  -40 1    0.574377     0.011786     0.011965
   5    0  -37 1    0.604126     0.014277     0.014350
   5    0  -34 1    0.636095     0.001329     0.001304
   5    0  -31 1    0.670300     0.254770     0.250813
   5    0  -28 1    0.706653     0.043434     0.043753
   5    0  -25 1    0.744912     0.115015     0.116614
   5    0  -22 1    0.784605     0.285583     0.285329
   5    0  -19 1    0.824961     0.354207     0.366061
   5    0  -16 1    0.864830     0.002544     0.002579
   5    0  -13 1    0.902639     0.139808     0.138552
   5    0  -10 1    0.936428     0.433752     0.450064
   5    0   -7 1    0.963993     1.137849     1.198909
   5    0   -4 1    0.983183     0.000177     0.000178
   5    0   -1 1    0.992293     0.033286     0.032555
   5    0    2 1    0.990450     0.041557     0.042275
   5    0    5 1    0.977836     0.150177     0.149218
   5    0    8 1    0.955634     0.391670     0.411701
   5    0   11 1    0.925745     0.080710     0.084369
   5    0   14 1    0.890379     1.049482     1.055096
   5    0   17 1    0.851683     0.306735     0.304059
   5    0   20 1    0.811498     0.044611     0.044861
   5    0   23 1    0.771255     0.000881     0.000869
   5    0   26 1    0.731971     0.263813     0.268235
   5    0   29 1    0.694308     0.052237     0.053186
   5    0   32 1    0.658652     0.493376     0.498918
   5    0   35 1    0.625189     0.004370     0.004581
   5    0   38 1    0.593966     0.291029     0.286281
   5    0   41 1    0.564941     0.020617     0.020713
   6   -3    0 1    0.955427     2.349926     2.479327
   6   -3    3 1    0.950518     0.000565     0.000565
   6   -3    6 1    0.936233     0.004854     0.005096
   6   -3    9 1    0.913792     0.049891     0.052946
   6   -3   12 1    0.884923     0.393527     0.394021
   6   -3   15 1    0.851536     0.607060     0.604267
   6   -3   18 1    0.815442     0.063422     0.065153
   6   -3   21 1    0.778178     0.152417     0.153866
   6   -3   24 1    0.740938     1.430208     1.414408
   6   -3   27 1    0.704577     0.212351     0.207685
   6   -3   30 1    0.669660     0.008164     0.008242
   6   -3   33 1    0.636521     0.299635     0.290635
   6   -3   36 1    0.605328     0.000685     0.000695
   6   -3   39 1    0.576132     0.776177     0.769578
   6   -3   42 1    0.548903     0.049159     0.047042
   6   -2  -40 1    0.563181     0.008878     0.009042
   6   -2  -37 1    0.591139     0.025975     0.025843
   6   -2  -34 1    0.620987     0.001114     0.001112
   6   -2  -31 1    0.652690     0.875152     0.842469
   6   -2  -28 1    0.686109     0.049070     0.050272
   6   -2  -25 1    0.720962     0.203912     0.201022
   6   -2  -22 1    0.756765     0.430891     0.434141
   6   -2  -19 1    0.792778     1.289959     1.339487
   6   -2  -16 1    0.827962     0.016888     0.017819
   6   -2  -13 1    0.860957     0.235022     0.239255
   6   -2  -10 1    0.890128     0.894853     0.896763
   6   -2   -7 1    0.913702     3.401510     3.602604
   6   -2   -4 1    0.929992     0.003306     0.003321
   6   -2   -1 1    0.937691     0.049311     0.047943
   6   -2    2 1    0.936136     0.100651     0.106254
   6   -2    5 1    0.925463     0.889257     0.929155
   6   -2    8 1    0.906574     0.747121     0.787177
   6   -2   11 1    0.880938     0.121711     0.124110
   6   -2   14 1    0.850298     1.956000     1.977798
   6   -2   17 1    0.816404     1.224266     1.229801
   6   -2   20 1    0.780808     0.080624     0.081984
   6   -2   23 1    0.744765     0.004711     0.004797
   6   -2   26 1    0.709210     0.485638     0.478052
   6   -2   29 1    0.674793     0.001230     0.001272
   6   -2   32 1    0.641922     0.887691     0.876448
   6   -2   35 1    0.610828     0.004414     0.004412
   6   -2   38 1    0.581610     0.528357     0.509224
   6   -2   41 1    0.554278     0.000633     0.000628
   6   -1  -41 1    0.544196     0.018420     0.018192
   6   -1  -38 1    0.569994     0.429321     0.428074
   6   -1  -35 1    0.597413     0.005991     0.006048
   6   -1  -32 1    0.626405     0.918319     0.923731
   6   -1  -29 1    0.656836     0.050166     0.054281
   6   -1  -26 1    0.688449     0.356956     0.357306
   6   -1  -23 1    0.720829     0.002376     0.002347
   6   -1  -20 1    0.753356     0.103178     0.102977
   6   -1  -17 1    0.785175     0.665913     0.662340
   6   -1  -14 1    0.815184     1.518534     1.562882
   6   -1  -11 1    0.842064     0.127496     0.123836
   6   -1   -8 1    0.864370     0.756285     0.770932
   6   -1   -5 1    0.880694     0.380332     0.389045
   6   -1   -2 1    0.889877     0.030316     0.030334
   6   -1    1 1    0.891212     0.060805     0.061343
   6   -1    4 1    0.884595     0.007425     0.007454
   6   -1    7 1    0.870540     2.200786     2.326714
   6   -1   10 1    0.850079     0.589263     0.597550
   6   -1   13 1    0.824562     0.244452     0.250240
   6   -1   16 1    0.795441     0.019967     0.020951
   6   -1   19 1    0.764090     0.746911     0.736965
   6   -1   22 1    0.731692     0.559301     0.573902
   6   -1   25 1    0.699183     0.214467     0.219212
   6   -1   28 1    0.667259     0.043767     0.045202
   6   -1   31 1    0.636399     0.538010     0.523193
   6   -1   34 1    0.606907     0.005835     0.005772
   6   -1   37 1    0.578954     0.032865     0.033456
   6   -1   40 1    0.552615     0.009308     0.009224
   6    0  -39 1    0.544100     0.271307     0.268319
   6    0  -36 1    0.568489     0.006309     0.006390
   6    0  -33 1    0.594089     0.151808     0.148540
   6    0  -30 1    0.620760     0.005871     0.005891
   6    0  -27 1    0.648265     0.055068     0.054791
   6    0  -24 1    0.676249     0.763430     0.779752
   6    0  -21 1    0.704204     0.088695     0.087044
   6    0  -18 1    0.731459     0.018660     0.019252
   6    0  -15 1    0.757173     0.175931     0.175218
   6    0  -12 1    0.780357     0.283328     0.288229
   6    0   -9 1    0.799938     0.043806     0.046522
   6    0   -6 1    0.814863     0.004036     0.004162
   6    0   -3 1    0.824229     0.002849     0.002900
   6    0    0 1    0.827424     2.186496     2.347336
   6    0    3 1    0.824229     0.005889     0.005993
   6    0    6 1    0.814863     0.001010     0.001041
   6    0    9 1    0.799938     0.035728     0.037943
   6    0   12 1    0.780357     0.280307     0.285155
   6    0   15 1    0.757173     0.157424     0.156787
   6    0   18 1    0.731459     0.026865     0.027717
   6    0   21 1    0.704204     0.079867     0.078381
   6    0   24 1    0.676249     0.755278     0.771426
   6    0   27 1    0.648265     0.046326     0.046092
   6    0   30 1    0.620760     0.003052     0.003062
   6    0   33 1    0.594089     0.143918     0.140819
   6    0   36 1    0.568489     0.005481     0.005552
   6    0   39 1    0.544100     0.255043     0.252234
   7   -3  -38 1    0.548707     0.425156     0.410881
   7   -3  -35 1    0.573037     0.007197     0.007396
   7   -3  -32 1    0.598473     0.766155     0.775729
   7   -3  -29 1    0.624842     0.067186     0.070467
   7   -3  -26 1    0.651869     0.360320     0.359837
   7   -3  -23 1    0.679154     0.001717     0.001808
   7   -3  -20 1    0.706151     0.069340     0.068974
   7   -3  -17 1    0.732154     0.470863     0.475037
   7   -3  -14 1    0.756302     1.399344     1.411653
   7   -3  -11 1    0.777619     0.105723     0.106410
   7   -3   -8 1    0.795083     0.565460     0.605308
   7   -3   -5 1    0.807732     0.237107     0.240420
   7   -3   -2 1    0.814799     0.045326     0.046765
   7   -3    1 1    0.815824     0.048600     0.049669
   7   -3    4 1    0.810738     0.001039     0.001045
   7   -3    7 1    0.799877     1.634369     1.733778
   7   -3   10 1    0.783918     0.561355     0.567383
   7   -3   13 1    0.763773     0.192745     0.190308
   7   -3   16 1    0.740456     0.007256     0.007360
   7   -3   19 1    0.714969     0.533440     0.547967
   7   -3   22 1    0.688217     0.431213     0.435946
   7   -3   25 1    0.660959     0.170358     0.171157
   7   -3   28 1    0.633794     0.053689     0.053547
   7   -3   31 1    0.607170     0.398899     0.389598
   7   -3   34 1    0.581400     0.002092     0.002039
   7   -3   37 1    0.556687     0.024397     0.024856
   7   -2  -36 1    0.557627     0.007647     0.007852
   7   -2  -33 1    0.581725     0.234732     0.225292
   7   -2  -30 1    0.606695     0.000828     0.000828
   7   -2  -27 1    0.632295     0.086671     0.086335
   7   -2  -24 1    0.658178     0.900704     0.930317
   7   -2  -21 1    0.683867     0.102749     0.103288
   7   -2  -18 1    0.708745     0.079277     0.079985
   7   -2  -15 1    0.732061     0.280913     0.284581
   7   -2  -12 1    0.752950     0.192385     0.191528
   7   -2   -9 1    0.770494     0.026577     0.026166
   7   -2   -6 1    0.783804     0.000653     0.000662
   7   -2   -3 1    0.792129     0.015306     0.015604
   7   -2    0 1    0.794963     2.910759     3.131712
   7   -2    3 1    0.792129     0.002043     0.002083
   7   -2    6 1    0.783804     0.024067     0.024370
   7   -2    9 1    0.770494     0.096525     0.095035
   7   -2   12 1    0.752950     0.209951     0.209016
   7   -2   15 1    0.732061     0.477870     0.484109
   7   -2   18 1    0.708745     0.015843     0.015984
   7   -2   21 1    0.683867     0.189375     0.190369
   7   -2   24 1    0.658178     0.963869     0.995559
   7   -2   27 1    0.632295     0.187227     0.186501
   7   -2   30 1    0.606695     0.022994     0.022988
   7   -2   33 1    0.581725     0.318936     0.306110
   7   -2   36 1    0.557627     0.002471     0.002537
   7   -1  -34 1    0.558860     0.013132     0.013031
   7   -1  -31 1    0.581632     0.460995     0.443902
   7   -1  -28 1    0.604908     0.033502     0.033818
   7   -1  -25 1    0.628388     0.129489     0.131865
   7   -1  -22 1    0.651671     0.510855     0.515205
   7   -1  -19 1    0.674246     0.612070     0.627711
   7   -1  -16 1    0.695494     0.011398     0.011556
   7   -1  -13 1    0.714709     0.135115     0.137902
   7   -1  -10 1    0.731135     0.316924     0.328723
   7   -1   -7 1    0.744030     1.666429     1.708108
   7   -1   -4 1    0.752748     0.002214     0.002201
   7   -1   -1 1    0.756813     0.022980     0.023135
   7   -1    2 1    0.755994     0.003674     0.003699
   7   -1    5 1    0.750340     0.309984     0.306289
   7   -1    8 1    0.740167     0.487563     0.502931
   7   -1   11 1    0.726016     0.058786     0.058356
   7   -1   14 1    0.708576     0.923308     0.936663
   7   -1   17 1    0.688601     0.528549     0.525335
   7   -1   20 1    0.666836     0.056895     0.058447
   7   -1   23 1    0.643962     0.009227     0.009192
   7   -1   26 1    0.620561     0.202948     0.204260
   7   -1   29 1    0.597109     0.029919     0.030170
   7   -1   32 1    0.573973     0.655925     0.666067
   7   -1   35 1    0.551421     0.001189     0.001238
   7    0  -32 1    0.552255     0.254274     0.254870
   7    0  -29 1    0.572769     0.015406     0.015901
   7    0  -26 1    0.593370     0.074662     0.075525
   7    0  -23 1    0.613728     0.010958     0.010934
   7    0  -20 1    0.633432     0.013575     0.013447
   7    0  -17 1    0.651998     0.220798     0.219018
   7    0  -14 1    0.668877     0.355978     0.369354
   7    0  -11 1    0.683488     0.013038     0.013067
   7    0   -8 1    0.695255     0.170936     0.174113
   7    0   -5 1    0.703666     0.128344     0.126565
   7    0   -2 1    0.708323     0.000426     0.000434
   7    0    1 1    0.708996     0.002387     0.002380
   7    0    4 1    0.705650     0.000232     0.000228
   7    0    7 1    0.698454     0.711153     0.751146
   7    0   10 1    0.687753     0.108470     0.111333
   7    0   13 1    0.674028     0.038426     0.039226
   7    0   16 1    0.657840     0.001349     0.001417
   7    0   19 1    0.639773     0.269927     0.267946
   7    0   22 1    0.620391     0.259212     0.261386
   7    0   25 1    0.600202     0.039105     0.039297
   7    0   28 1    0.579642     0.020676     0.021141
   7    0   31 1    0.559066     0.209073     0.205637
   8   -4    0 1    0.716570     1.509950     1.563801
   8   -4    3 1    0.714492     0.008053     0.008176
   8   -4    6 1    0.708365     0.003423     0.003488
   8   -4    9 1    0.698495     0.062108     0.065593
   8   -4   12 1    0.685344     0.372718     0.377489
   8   -4   15 1    0.669479     0.232110     0.236431
   8   -4   18 1    0.651507     0.031921     0.032432
   8   -4   21 1    0.632025     0.128499     0.128714
   8   -4   24 1    0.611581     1.112119     1.103775
   8   -4   27 1    0.590649     0.071444     0.071072
   8   -4   30 1    0.569620     0.006968     0.007008
   8   -4   33 1    0.548804     0.243953     0.234529
   8   -3  -31 1    0.559066     0.393269     0.386807
   8   -3  -28 1    0.579642     0.018729     0.019151
   8   -3  -25 1    0.600202     0.141984     0.142682
   8   -3  -22 1    0.620391     0.394979     0.398292
   8   -3  -19 1    0.639773     0.521786     0.517957
   8   -3  -16 1    0.657840     0.019865     0.020862
   8   -3  -13 1    0.674028     0.153804     0.157007
   8   -3  -10 1    0.687753     0.317950     0.326341
   8   -3   -7 1    0.698454     1.420060     1.499919
   8   -3   -4 1    0.705650     0.008473     0.008329
   8   -3   -1 1    0.708996     0.037202     0.037097
   8   -3    2 1    0.708323     0.008151     0.008310
   8   -3    5 1    0.703666     0.269240     0.265507
   8   -3    8 1    0.695255     0.485376     0.494396
   8   -3   11 1    0.683488     0.076617     0.076792
   8   -3   14 1    0.668877     0.848514     0.880396
   8   -3   17 1    0.651998     0.472524     0.468714
   8   -3   20 1    0.633432     0.071723     0.071045
   8   -3   23 1    0.613728     0.002617     0.002612
   8   -3   26 1    0.593370     0.196335     0.198605
   8   -3   29 1    0.572769     0.021596     0.022290
   8   -3   32 1    0.552255     0.642703     0.644209
   8   -2  -29 1    0.561665     0.003579     0.003613
   8   -2  -26 1    0.581050     0.296755     0.295868
   8   -2  -23 1    0.600125     0.003395     0.003428
   8   -2  -20 1    0.618509     0.030686     0.030497
   8   -2  -17 1    0.635757     0.577333     0.574230
   8   -2  -14 1    0.651376     1.058668     1.081282
   8   -2  -11 1    0.664847     0.061773     0.062782
   8   -2   -8 1    0.675662     0.336149     0.344832
   8   -2   -5 1    0.683374     0.361900     0.362661
   8   -2   -2 1    0.687637     0.057030     0.058689
   8   -2    1 1    0.688253     0.023130     0.023350
   8   -2    4 1    0.685191     0.000203     0.000205
   8   -2    7 1    0.678597     1.551968     1.647059
   8   -2   10 1    0.668771     0.484229     0.502972
   8   -2   13 1    0.656131     0.114244     0.121856
   8   -2   16 1    0.641170     0.003573     0.003531
   8   -2   19 1    0.624408     0.612408     0.637664
   8   -2   22 1    0.606350     0.225783     0.228810
   8   -2   25 1    0.587460     0.101994     0.100278
   8   -2   28 1    0.568141     0.036197     0.036564
   8   -2   31 1    0.548726     0.454938     0.439205
   8   -1  -27 1    0.556278     0.117310     0.118342
   8   -1  -24 1    0.573659     0.724766     0.737389
   8   -1  -21 1    0.590429     0.066331     0.066004
   8   -1  -18 1    0.606218     0.023819     0.024217
   8   -1  -15 1    0.620616     0.297905     0.299604
   8   -1  -12 1    0.633191     0.173254     0.171145
   8   -1   -9 1    0.643518     0.023131     0.023277
   8   -1   -6 1    0.651212     0.004145     0.004257
   8   -1   -3 1    0.655963     0.001624     0.001719
   8   -1    0 1    0.657570     2.002258     2.127872
   8   -1    3 1    0.655963     0.000053     0.000056
   8   -1    6 1    0.651212     0.000872     0.000895
   8   -1    9 1    0.643518     0.013734     0.013821
   8   -1   12 1    0.633191     0.169475     0.167413
   8   -1   15 1    0.620616     0.257431     0.258900
   8   -1   18 1    0.606218     0.034428     0.035003
   8   -1   21 1    0.590429     0.052361     0.052102
   8   -1   24 1    0.573659     0.711392     0.723782
   8   -1   27 1    0.556278     0.095245     0.096083
   8    0  -25 1    0.543566     0.030046     0.029828
   8    0  -22 1    0.558426     0.107880     0.109033
   8    0  -19 1    0.572435     0.253862     0.262414
   8    0  -16 1    0.585267     0.000971     0.000946
   8    0  -13 1    0.596580     0.033602     0.033647
   8    0  -10 1    0.606033     0.155459     0.158467
   8    0   -7 1    0.613317     0.608649     0.607842
   8    0   -4 1    0.618172     0.000147     0.000145
   8    0   -1 1    0.620418     0.003257     0.003284
   8    0    2 1    0.619966     0.011428     0.011556
   8    0    5 1    0.616837     0.146041     0.145505
   8    0    8 1    0.611147     0.117996     0.117436
   8    0   11 1    0.603109     0.015835     0.015903
   8    0   14 1    0.592999     0.359650     0.367271
   8    0   17 1    0.581142     0.232128     0.230023
   8    0   20 1    0.567880     0.008864     0.008936
   8    0   23 1    0.553552     0.004870     0.004838
   9   -4  -26 1    0.548237     0.122935     0.122373
   9   -4  -23 1    0.564173     0.014269     0.014556
   9   -4  -20 1    0.579364     0.023353     0.023835
   9   -4  -17 1    0.593468     0.332297     0.334819
   9   -4  -14 1    0.606112     0.555503     0.565773
   9   -4  -11 1    0.616920     0.027455     0.027348
   9   -4   -8 1    0.625532     0.266309     0.277345
   9   -4   -5 1    0.631636     0.183534     0.184697
   9   -4   -2 1    0.634998     0.000684     0.000695
   9   -4    1 1    0.635483     0.005546     0.005575
   9   -4    4 1    0.633071     0.000185     0.000182
   9   -4    7 1    0.627859     1.039418     1.062234
   9   -4   10 1    0.620051     0.180072     0.182021
   9   -4   13 1    0.609937     0.069075     0.068988
   9   -4   16 1    0.597864     0.002644     0.002666
   9   -4   19 1    0.584205     0.400316     0.395997
   9   -4   22 1    0.569336     0.381424     0.385736
   9   -4   25 1    0.553612     0.065717     0.065302
   9   -3  -24 1    0.551975     0.589895     0.599448
   9   -3  -21 1    0.566865     0.080482     0.081131
   9   -3  -18 1    0.580794     0.014111     0.014283
   9   -3  -15 1    0.593418     0.255043     0.257510
   9   -3  -12 1    0.604383     0.119040     0.119611
   9   -3   -9 1    0.613344     0.037793     0.037748
   9   -3   -6 1    0.619995     0.006611     0.006685
   9   -3   -3 1    0.624090     0.000910     0.000939
   9   -3    0 1    0.625474     1.620843     1.690700
   9   -3    3 1    0.624090     0.002583     0.002665
   9   -3    6 1    0.619995     0.000069     0.000070
   9   -3    9 1    0.613344     0.015201     0.015182
   9   -3   12 1    0.604383     0.112724     0.113265
   9   -3   15 1    0.593418     0.182114     0.183875
   9   -3   18 1    0.580794     0.034254     0.034671
   9   -3   21 1    0.566865     0.050763     0.051172
   9   -3   24 1    0.551975     0.565278     0.574432
   9   -2  -22 1    0.548120     0.212851     0.213332
   9   -2  -19 1    0.561350     0.235073     0.236530
   9   -2  -16 1    0.573435     0.001637     0.001670
   9   -2  -13 1    0.584063     0.091847     0.090893
   9   -2  -10 1    0.592925     0.289351     0.295711
   9   -2   -7 1    0.599741     0.702412     0.721954
   9   -2   -4 1    0.604278     0.000178     0.000179
   9   -2   -1 1    0.606375     0.017961     0.018188
   9   -2    2 1    0.605954     0.023061     0.023519
   9   -2    5 1    0.603030     0.087418     0.087678
   9   -2    8 1    0.597712     0.248589     0.250792
   9   -2   11 1    0.590185     0.053909     0.053650
   9   -2   14 1    0.580701     0.697069     0.708585
   9   -2   17 1    0.569553     0.206758     0.208237
   9   -2   20 1    0.557052     0.028220     0.028973
   9   -2   23 1    0.543509     0.002000     0.001986
   9   -1  -17 1    0.548314     0.238774     0.236551
   9   -1  -14 1    0.558240     0.538077     0.546899
   9   -1  -11 1    0.566649     0.049578     0.050032
   9   -1   -8 1    0.573301     0.258406     0.264195
   9   -1   -5 1    0.577989     0.117391     0.118090
   9   -1   -2 1    0.580562     0.008751     0.008940
   9   -1    1 1    0.580932     0.016681     0.016755
   9   -1    4 1    0.579088     0.002805     0.002858
   9   -1    7 1    0.575091     0.722800     0.735670
   9   -1   10 1    0.569073     0.215944     0.218987
   9   -1   13 1    0.561224     0.089894     0.090295
   9   -1   16 1    0.551775     0.007024     0.007211
   9    0   -9 1    0.543242     0.005481     0.005446
   9    0   -6 1    0.547847     0.000234     0.000237
   9    0   -3 1    0.550666     0.002914     0.003006
   9    0    0 1    0.551616     0.522618     0.540532
   9    0    3 1    0.550666     0.000611     0.000631
   9    0    6 1    0.547847     0.003753     0.003811
   9    0    9 1    0.543242     0.020694     0.020565
  10   -5    0 1    0.573256     0.702604     0.718925
  10   -5    3 1    0.572191     0.001773     0.001828
  10   -5    6 1    0.569029     0.001049     0.001064
  10   -5    9 1    0.563875     0.008608     0.008807
  10   -5   12 1    0.556888     0.128674     0.131726
  10   -5   15 1    0.548275     0.200046     0.198670
  10   -4  -13 1    0.550766     0.055939     0.057995
  10   -4  -10 1    0.558178     0.257863     0.262491
  10   -4   -7 1    0.563853     0.895417     0.916194
  10   -4   -4 1    0.567619     0.000437     0.000439
  10   -4   -1 1    0.569356     0.004717     0.004769
  10   -4    2 1    0.569007     0.020943     0.021244
  10   -4    5 1    0.566585     0.205820     0.207751
  10   -4    8 1    0.562166     0.174205     0.176413
  10   -4   11 1    0.555890     0.029036     0.029143
  10   -4   14 1    0.547944     0.578673     0.585149
  10   -3  -11 1    0.545722     0.052431     0.051015
  10   -3   -8 1    0.551656     0.260832     0.269305
  10   -3   -5 1    0.555829     0.130157     0.130581
  10   -3   -2 1    0.558116     0.004693     0.004783
  10   -3    1 1    0.558445     0.018997     0.019187
  10   -3    4 1    0.556806     0.007488     0.007651
  10   -3    7 1    0.553250     0.697545     0.691612
  10   -3   10 1    0.547886     0.179811     0.182283
   1    0    0 2    4.097520     0.022054     0.020631
   1    1    0 2    2.897384     0.805497     0.831706
   1    1    1 2    2.365704     0.169898     0.155755
   2    0    0 2    2.048760     0.584688     0.586381
   2    1    0 2    1.832467     0.067220     0.063029
   2    1    1 2    1.672805     1.097525     1.103162
   2    2    0 2    1.448692     0.753068     0.734568
   2    2    1 2    1.365840     0.058210     0.061491
   2    2    2 2    1.182852     0.364537     0.372414
   3    0    0 2    1.365840     0.014552     0.015373
   3    1    0 2    1.295749     0.817316     0.829130
   3    1    1 2    1.235449     0.195821     0.200890
   3    2    0 2    1.136447     0.051011     0.049538
   3    2    1 2    1.095108     1.275600     1.309516
   3    2    2 2    0.993794     0.044009     0.041843
   3    3    0 2    0.965795     0.255856     0.253550
   3    3    1 2    0.940035     0.120833     0.120396
   3    3    2 2    0.873594     0.418599     0.415456
   3    3    3 2    0.788568     0.027684     0.026997
   4    0    0 2    1.024380     0.210924     0.211972
   4    1    0 2    0.993794     0.044009     0.041843
   4    1    1 2    0.965795     0.511712     0.507100
   4    2    0 2    0.916233     0.674575     0.654172
   4    2    1 2    0.894152     0.075097     0.069131
   4    2    2 2    0.836403     0.552406     0.549023
   4    3    0 2    0.819504     0.031946     0.030330
   4    3    1 2    0.803590     0.695245     0.698887
   4    3    2 2    0.760890     0.054529     0.052431
   4    3    3 2    0.702719     0.248208     0.249449
   4    4    0 2    0.724346     0.194457     0.192121
   4    4    1 2    0.713287     0.023424     0.023389
   4    4    2 2    0.682920     0.332158     0.333814
   4    4    3 2    0.639925     0.017731     0.017634
   4    4    4 2    0.591426     0.072330     0.072039
   5    0    0 2    0.819504     0.007986     0.007583
   5    1    0 2    0.803590     0.347623     0.349444
   5    1    1 2    0.788568     0.083053     0.080992
   5    2    0 2    0.760890     0.027264     0.026216
   5    2    1 2    0.748101     0.584484     0.578410
   5    2    2 2    0.713287     0.023424     0.023389
   5    3    0 2    0.702719     0.248208     0.249449
   5    3    1 2    0.692607     0.121112     0.118628
   5    3    2 2    0.664705     0.425269     0.433539
   5    3    3 2    0.624866     0.046152     0.048698
   5    4    0 2    0.639925     0.017731     0.017634
   5    4    1 2    0.632261     0.367000     0.365734
   5    4    2 2    0.610822     0.031250     0.031272
   5    4    3 2    0.579477     0.278256     0.284670
   5    4    4 2    0.542730     0.011162     0.011105
   5    5    0 2    0.579477     0.069564     0.071168
   5    5    1 2    0.573768     0.036341     0.036927
   5    5    2 2    0.557602     0.122033     0.125757
   6    0    0 2    0.682920     0.083040     0.083453
   6    1    0 2    0.673628     0.020291     0.020542
   6    1    1 2    0.664705     0.212635     0.216770
   6    2    0 2    0.647875     0.286221     0.284818
   6    2    1 2    0.639925     0.035461     0.035269
   6    2    2 2    0.617724     0.248454     0.244675
   6    3    0 2    0.610822     0.015625     0.015636
   6    3    1 2    0.604146     0.318705     0.320288
   6    3    2 2    0.585360     0.027753     0.026951
   6    3    3 2    0.557602     0.122033     0.125757
   6    4    0 2    0.568224     0.190480     0.192620
   6    4    1 2    0.562838     0.024817     0.025223
   6    4    2 2    0.547554     0.335853     0.345637
   7    0    0 2    0.585360     0.003469     0.003369
   7    1    0 2    0.579477     0.139128     0.142335
   7    1    1 2    0.573768     0.036341     0.036927
   7    2    0 2    0.562838     0.012408     0.012612
   7    2    1 2    0.557602     0.244067     0.251513
   7    2    2 2    0.542730     0.011162     0.011105
   0    0    6 3    3.915685     0.000007     0.000007
   0    0    8 3    2.936764     0.001054     0.001052
   0    0   10 3    2.349411     0.010277     0.010535
   0    0   12 3    1.957842     0.002523     0.002462
   0    0   14 3    1.678151     0.001065     0.001022
   0    0   16 3    1.468382     0.000386     0.000375
   0    0   18 3    1.305228     0.000671     0.000634
   0    0   20 3    1.174705     0.008190     0.008311
   0    0   22 3    1.067914     0.002019     0.002039
   0    0   24 3    0.978921     0.000058     0.000054
   0    0   26 3    0.903620     0.000150     0.000151
   0    0   28 3    0.839075     0.000308     0.000307
   0    0   30 3    0.783137     0.000007     0.000008
   0    0   32 3    0.734191     0.003352     0.003131
   0    0   34 3    0.691003     0.000065     0.000064
   0    0   36 3    0.652614     0.000103     0.000097
   0    0   38 3    0.618266     0.000014     0.000014
   0    0   40 3    0.587353     0.000080     0.000078
   0    0   42 3    0.559384     0.000684     0.000656
   1    0    0 3    4.965041     0.000042     0.000041
   1    0    1 3    4.857750     0.000144     0.000144
   1    0    2 3    4.573320     0.000043     0.000042
   1    0    3 3    4.193308     0.000017     0.000017
   1    0    4 3    3.791793     0.000560     0.000578
   1    0    5 3    3.412804     0.009699     0.010389
   1    0    6 3    3.074583     0.030250     0.032870
   1    0    7 3    2.780593     0.000124     0.000119
   1    0    8 3    2.527696     0.002353     0.002330
   1    0    9 3    2.310563     0.003000     0.002940
   1    0   10 3    2.123657     0.000241     0.000240
   1    0   11 3    1.961996     0.015093     0.014254
   1    0   12 3    1.821353     0.005163     0.004910
   1    0   13 3    1.698237     0.001134     0.001125
   1    0   14 3    1.589797     0.001024     0.001072
   1    0   15 3    1.493713     0.004074     0.003974
   1    0   16 3    1.408093     0.006864     0.006877
   1    0   17 3    1.331392     0.003310     0.003166
   1    0   18 3    1.262338     0.005611     0.005465
   1    0   19 3    1.199881     0.005587     0.005390
   1    0   20 3    1.143146     0.000053     0.000054
   1    0   21 3    1.091403     0.002594     0.002752
   1    0   22 3    1.044037     0.000033     0.000032
   1    0   23 3    1.000528     0.000339     0.000328
   1    0   24 3    0.960432     0.003209     0.003188
   1    0   25 3    0.923370     0.000011     0.000011
   1    0   26 3    0.889016     0.010152     0.010326
   1    0   27 3    0.857089     0.004826     0.004843
   1    0   28 3    0.827344     0.000946     0.001043
   1    0   29 3    0.799568     0.000063     0.000067
   1    0   30 3    0.773573     0.000002     0.000002
   1    0   31 3    0.749197     0.002030     0.002035
   1    0   32 3    0.726293     0.000486     0.000484
   1    0   33 3    0.704735     0.000790     0.000766
   1    0   34 3    0.684407     0.000871     0.000883
   1    0   35 3    0.665208     0.000035     0.000035
   1    0   36 3    0.647049     0.000133     0.000136
   1    0   37 3    0.629846     0.002309     0.002294
   1    0   38 3    0.613528     0.008285     0.008370
   1    0   39 3    0.598027     0.000751     0.000753
   1    0   40 3    0.583286     0.000038     0.000038
   1    0   41 3    0.569248     0.000005     0.000005
   1    0   42 3    0.555867     0.000069     0.000069
   1    0   43 3    0.543096     0.002293     0.002278
   2   -1    0 3    2.866568     0.047533     0.054462
   2   -1    2 3    2.784851     0.000093     0.000089
   2   -1    4 3    2.576133     0.000020     0.000019
   2   -1    6 3    2.313004     0.000281     0.000284
   2   -1    8 3    2.051337     0.001780     0.001869
   2   -1   10 3    1.817089     0.001942     0.002032
   2   -1   12 3    1.616739     0.015552     0.014935
   2   -1   14 3    1.448233     0.001577     0.001593
   2   -1   16 3    1.306898     0.001605     0.001480
   2   -1   18 3    1.187886     0.002200     0.002118
   2   -1   20 3    1.086977     0.015726     0.015520
   2   -1   22 3    1.000726     0.011502     0.011131
   2   -1   24 3    0.926393     0.000068     0.000071
   2   -1   26 3    0.861815     0.000428     0.000435
   2   -1   28 3    0.805286     0.001175     0.001210
   2   -1   30 3    0.755452     0.003027     0.003036
   2   -1   32 3    0.711233     0.018476     0.017244
   2   -1   34 3    0.671761     0.000009     0.000009
   2   -1   36 3    0.636332     0.000256     0.000246
   2   -1   38 3    0.604369     0.000153     0.000153
   2   -1   40 3    0.575398     0.000117     0.000121
   2   -1   42 3    0.549028     0.003549     0.003309
   2    0    0 3    2.482520     0.000807     0.000748
   2    0    1 3    2.468776     0.003032     0.002830
   2    0    2 3    2.428875     0.002372     0.002289
   2    0    3 3    2.366466     0.002994     0.002729
   2    0    4 3    2.286660     0.013725     0.012309
   2    0    5 3    2.195004     0.032373     0.028500
   2    0    6 3    2.096654     0.061989     0.054908
   2    0    7 3    1.995879     0.000810     0.000814
   2    0    8 3    1.895896     0.009086     0.008924
   2    0    9 3    1.798935     0.006905     0.007134
   2    0   10 3    1.706402     0.002119     0.001916
   2    0   11 3    1.619076     0.027063     0.025887
   2    0   12 3    1.537292     0.008482     0.008452
   2    0   13 3    1.461084     0.004826     0.004593
   2    0   14 3    1.390296     0.006575     0.006440
   2    0   15 3    1.324661     0.011724     0.011337
   2    0   16 3    1.263848     0.017031     0.016013
   2    0   17 3    1.207506     0.001702     0.001714
   2    0   18 3    1.155281     0.001596     0.001671
   2    0   19 3    1.106830     0.003619     0.003558
   2    0   20 3    1.061828     0.000651     0.000642
   2    0   21 3    1.019977     0.006669     0.006574
   2    0   22 3    0.980998     0.000222     0.000214
   2    0   23 3    0.944641     0.000028     0.000028
   2    0   24 3    0.910677     0.000731     0.000767
   2    0   25 3    0.878898     0.000513     0.000524
   2    0   26 3    0.849118     0.016522     0.017339
   2    0   27 3    0.821169     0.004064     0.004057
   2    0   28 3    0.794898     0.000092     0.000102
   2    0   29 3    0.770169     0.000088     0.000086
   2    0   30 3    0.746856     0.000172     0.000173
   2    0   31 3    0.724849     0.004489     0.004401
   2    0   32 3    0.704047     0.000597     0.000589
   2    0   33 3    0.684357     0.000152     0.000154
   2    0   34 3    0.665696     0.000135     0.000137
   2    0   35 3    0.647990     0.000087     0.000085
   2    0   36 3    0.631169     0.001081     0.001088
   2    0   37 3    0.615172     0.002309     0.002268
   2    0   38 3    0.599940     0.005428     0.005668
   2    0   39 3    0.585423     0.000798     0.000769
   2    0   40 3    0.571573     0.000017     0.000017
   2    0   41 3    0.558346     0.000384     0.000394
   2    0   42 3    0.545702     0.000069     0.000066
   3   -1    0 3    1.876609     0.000376     0.000323
   3   -1    1 3    1.870651     0.001317     0.001415
   3   -1    2 3    1.853112     0.000080     0.000096
   3   -1    3 3    1.824945     0.000414     0.000416
   3   -1    4 3    1.787585     0.000737     0.000733
   3   -1    5 3    1.742761     0.010525     0.010204
   3   -1    6 3    1.692298     0.039536     0.038116
   3   -1    7 3    1.637960     0.000009     0.000009
   3   -1    8 3    1.581327     0.003027     0.003227
   3   -1    9 3    1.523740     0.009574     0.009732
   3   -1   10 3    1.466274     0.001740     0.001669
   3   -1   11 3    1.409751     0.032907     0.031428
   3   -1   12 3    1.354771     0.007612     0.007292
   3   -1   13 3    1.301744     0.003261     0.003102
   3   -1   14 3    1.250932     0.001511     0.001536
   3   -1   15 3    1.202478     0.004936     0.005035
   3   -1   16 3    1.156438     0.009923     0.010121
   3   -1   17 3    1.112807     0.004640     0.004664
   3   -1   18 3    1.071533     0.009711     0.009665
   3   -1   19 3    1.032534     0.005822     0.005750
   3   -1   20 3    0.995713     0.000519     0.000509
   3   -1   21 3    0.960957     0.007271     0.007366
   3   -1   22 3    0.928152     0.000057     0.000056
   3   -1   23 3    0.897181     0.000203     0.000199
   3   -1   24 3    0.867931     0.005557     0.005618
   3   -1   25 3    0.840289     0.000136     0.000139
   3   -1   26 3    0.814151     0.016006     0.016676
   3   -1   27 3    0.789417     0.008142     0.008016
   3   -1   28 3    0.765993     0.001943     0.001875
   3   -1   29 3    0.743791     0.000442     0.000454
   3   -1   30 3    0.722729     0.000062     0.000060
   3   -1   31 3    0.702731     0.005141     0.005169
   3   -1   32 3    0.683727     0.000911     0.000913
   3   -1   33 3    0.665650     0.000959     0.000972
   3   -1   34 3    0.648441     0.001551     0.001532
   3   -1   35 3    0.632043     0.000196     0.000197
   3   -1   36 3    0.616404     0.000123     0.000122
   3   -1   37 3    0.601477     0.004230     0.004066
   3   -1   38 3    0.587218     0.015659     0.015332
   3   -1   39 3    0.573584     0.000863     0.000874
   3   -1   40 3    0.560539     0.000017     0.000017
   3   -1   41 3    0.548046     0.000121     0.000123
   3    0    0 3    1.655014     0.033947     0.036244
   3    0    1 3    1.650922     0.000067     0.000070
   3    0    2 3    1.638829     0.000023     0.000023
   3    0    3 3    1.619250     0.000002     0.000002
   3    0    4 3    1.592982     0.000022     0.000023
   3    0    5 3    1.561015     0.001395     0.001273
   3    0    6 3    1.524440     0.000223     0.000223
   3    0    7 3    1.484360     0.000003     0.000003
   3    0    8 3    1.441822     0.001416     0.001228
   3    0    9 3    1.397769     0.000090     0.000087
   3    0   10 3    1.353013     0.001850     0.001916
   3    0   11 3    1.308223     0.000014     0.000013
   3    0   12 3    1.263931     0.011921     0.011227
   3    0   13 3    1.220546     0.000001     0.000001
   3    0   14 3    1.178366     0.001218     0.001238
   3    0   15 3    1.137601     0.000600     0.000579
   3    0   16 3    1.098385     0.001422     0.001270
   3    0   17 3    1.060795     0.000002     0.000002
   3    0   18 3    1.024861     0.001998     0.001942
   3    0   19 3    0.990582     0.000062     0.000062
   3    0   20 3    0.957932     0.012591     0.012509
   3    0   21 3    0.926864     0.000001     0.000001
   3    0   22 3    0.897324     0.009800     0.009652
   3    0   23 3    0.869247     0.000001     0.000001
   3    0   24 3    0.842565     0.000074     0.000070
   3    0   25 3    0.817208     0.000242     0.000231
   3    0   26 3    0.793105     0.000389     0.000414
   3    0   27 3    0.770188     0.000002     0.000002
   3    0   28 3    0.748388     0.001058     0.001026
   3    0   29 3    0.727641     0.000043     0.000042
   3    0   30 3    0.707886     0.002835     0.002909
   3    0   31 3    0.689063     0.000000     0.000000
   3    0   32 3    0.671118     0.016529     0.016165
   3    0   33 3    0.653999     0.000001     0.000001
   3    0   34 3    0.637655     0.000015     0.000015
   3    0   35 3    0.622043     0.000111     0.000109
   3    0   36 3    0.607118     0.000240     0.000232
   3    0   37 3    0.592840     0.000002     0.000002
   3    0   38 3    0.579172     0.000132     0.000135
   3    0   39 3    0.566079     0.000031     0.000031
   3    0   40 3    0.553528     0.000142     0.000142
   4   -2    0 3    1.433284     0.065732     0.074455
   4   -2    2 3    1.422733     0.000108     0.000100
   4   -2    4 3    1.392425     0.000162     0.000161
   4   -2    6 3    1.345950     0.000084     0.000081
   4   -2    8 3    1.288066     0.002538     0.002512
   4   -2   10 3    1.223566     0.019088     0.020268
   4   -2   12 3    1.156502     0.009312     0.009481
   4   -2   14 3    1.089875     0.003001     0.002960
   4   -2   16 3    1.025669     0.001629     0.001541
   4   -2   18 3    0.965039     0.002913     0.003094
   4   -2   20 3    0.908544     0.028843     0.029153
   4   -2   22 3    0.856348     0.008810     0.008803
   4   -2   24 3    0.808370     0.000156     0.000160
   4   -2   26 3    0.764388     0.000679     0.000677
   4   -2   28 3    0.724117     0.001452     0.001440
   4   -2   30 3    0.687241     0.000110     0.000115
   4   -2   32 3    0.653449     0.016055     0.015225
   4   -2   34 3    0.622442     0.000234     0.000233
   4   -2   36 3    0.593943     0.000509     0.000496
   4   -2   38 3    0.567701     0.000062     0.000062
   4   -2   40 3    0.543488     0.000266     0.000264
   4   -1    0 3    1.377055     0.000065     0.000058
   4   -1    1 3    1.374695     0.000090     0.000094
   4   -1    2 3    1.367689     0.000018     0.000023
   4   -1    3 3    1.356247     0.000072     0.000069
   4   -1    4 3    1.340700     0.001951     0.001705
   4   -1    5 3    1.321475     0.012786     0.012147
   4   -1    6 3    1.299064     0.038222     0.040779
   4   -1    7 3    1.273993     0.000026     0.000026
   4   -1    8 3    1.246793     0.003416     0.003509
   4   -1    9 3    1.217978     0.004040     0.003980
   4   -1   10 3    1.188023     0.000643     0.000606
   4   -1   11 3    1.157356     0.020299     0.020590
   4   -1   12 3    1.126350     0.006870     0.006556
   4   -1   13 3    1.095321     0.001768     0.001767
   4   -1   14 3    1.064530     0.002061     0.002078
   4   -1   15 3    1.034188     0.006100     0.006056
   4   -1   16 3    1.004460     0.011361     0.011503
   4   -1   17 3    0.975471     0.004425     0.004422
   4   -1   18 3    0.947311     0.006835     0.006758
   4   -1   19 3    0.920042     0.006822     0.006589
   4   -1   20 3    0.893705     0.000236     0.000213
   4   -1   21 3    0.868318     0.004538     0.004649
   4   -1   22 3    0.843889     0.000068     0.000065
   4   -1   23 3    0.820409     0.000413     0.000405
   4   -1   24 3    0.797864     0.004157     0.004084
   4   -1   25 3    0.776232     0.000003     0.000003
   4   -1   26 3    0.755487     0.016592     0.016617
   4   -1   27 3    0.735599     0.007512     0.007421
   4   -1   28 3    0.716536     0.001360     0.001437
   4   -1   29 3    0.698265     0.000099     0.000107
   4   -1   30 3    0.680751     0.000014     0.000014
   4   -1   31 3    0.663961     0.003519     0.003691
   4   -1   32 3    0.647862     0.000793     0.000783
   4   -1   33 3    0.632421     0.001254     0.001238
   4   -1   34 3    0.617607     0.001236     0.001217
   4   -1   35 3    0.603389     0.000046     0.000046
   4   -1   36 3    0.589738     0.000333     0.000331
   4   -1   37 3    0.576626     0.003964     0.003897
   4   -1   38 3    0.564026     0.013533     0.013983
   4   -1   39 3    0.551912     0.001225     0.001252
   4    0    0 3    1.241260     0.000229     0.000212
   4    0    1 3    1.239531     0.001077     0.001040
   4    0    2 3    1.234388     0.000581     0.000624
   4    0    3 3    1.225957     0.000994     0.000939
   4    0    4 3    1.214437     0.004172     0.003711
   4    0    5 3    1.200093     0.013046     0.012551
   4    0    6 3    1.183233     0.027777     0.027720
   4    0    7 3    1.164195     0.000242     0.000244
   4    0    8 3    1.143330     0.003827     0.003881
   4    0    9 3    1.120987     0.003342     0.003322
   4    0   10 3    1.097502     0.000798     0.000800
   4    0   11 3    1.073188     0.014982     0.014670
   4    0   12 3    1.048327     0.004797     0.004741
   4    0   13 3    1.023172     0.002634     0.002753
   4    0   14 3    0.997939     0.003089     0.003032
   4    0   15 3    0.972814     0.006483     0.006322
   4    0   16 3    0.947948     0.010099     0.009858
   4    0   17 3    0.923467     0.001272     0.001307
   4    0   18 3    0.899468     0.001388     0.001421
   4    0   19 3    0.876027     0.002434     0.002399
   4    0   20 3    0.853201     0.000392     0.000356
   4    0   21 3    0.831029     0.004718     0.004566
   4    0   22 3    0.809538     0.000147     0.000145
   4    0   23 3    0.788742     0.000015     0.000014
   4    0   24 3    0.768646     0.000763     0.000747
   4    0   25 3    0.749248     0.000291     0.000292
   4    0   26 3    0.730542     0.011909     0.012539
   4    0   27 3    0.712514     0.003167     0.003138
   4    0   28 3    0.695148     0.000121     0.000124
   4    0   29 3    0.678427     0.000065     0.000070
   4    0   30 3    0.662330     0.000100     0.000098
   4    0   31 3    0.646837     0.003500     0.003542
   4    0   32 3    0.631924     0.000477     0.000483
   4    0   33 3    0.617570     0.000135     0.000133
   4    0   34 3    0.603753     0.000177     0.000179
   4    0   35 3    0.590451     0.000044     0.000044
   4    0   36 3    0.577641     0.000790     0.000791
   4    0   37 3    0.565302     0.001938     0.001932
   4    0   38 3    0.553415     0.004782     0.004782
   5   -2    0 3    1.139058     0.000022     0.000021
   5   -2    1 3    1.137722     0.000078     0.000074
   5   -2    2 3    1.133741     0.000042     0.000047
   5   -2    3 3    1.127198     0.000004     0.000004
   5   -2    4 3    1.118225     0.001609     0.001593
   5   -2    5 3    1.106997     0.012181     0.011956
   5   -2    6 3    1.093722     0.031534     0.032474
   5   -2    7 3    1.078633     0.000109     0.000105
   5   -2    8 3    1.061976     0.002964     0.002927
   5   -2    9 3    1.043999     0.001524     0.001469
   5   -2   10 3    1.024949     0.000045     0.000044
   5   -2   11 3    1.005061     0.012545     0.012891
   5   -2   12 3    0.984554     0.005846     0.005850
   5   -2   13 3    0.963628     0.000924     0.000969
   5   -2   14 3    0.942461     0.001526     0.001533
   5   -2   15 3    0.921212     0.006059     0.006054
   5   -2   16 3    0.900014     0.010176     0.010427
   5   -2   17 3    0.878982     0.004187     0.004274
   5   -2   18 3    0.858211     0.005599     0.005601
   5   -2   19 3    0.837779     0.007797     0.007812
   5   -2   20 3    0.817748     0.000010     0.000009
   5   -2   21 3    0.798165     0.002495     0.002490
   5   -2   22 3    0.779067     0.000058     0.000059
   5   -2   23 3    0.760479     0.000676     0.000644
   5   -2   24 3    0.742419     0.004062     0.004029
   5   -2   25 3    0.724896     0.000012     0.000012
   5   -2   26 3    0.707915     0.015240     0.015633
   5   -2   27 3    0.691474     0.006902     0.006762
   5   -2   28 3    0.675568     0.001185     0.001212
   5   -2   29 3    0.660190     0.000000     0.000000
   5   -2   30 3    0.645329     0.000028     0.000027
   5   -2   31 3    0.630972     0.002143     0.002148
   5   -2   32 3    0.617107     0.000680     0.000682
   5   -2   33 3    0.603719     0.001584     0.001607
   5   -2   34 3    0.590792     0.001379     0.001373
   5   -2   35 3    0.578310     0.000008     0.000008
   5   -2   36 3    0.566258     0.000388     0.000393
   5   -2   37 3    0.554621     0.003651     0.003614
   5   -2   38 3    0.543381     0.012419     0.012329
   5   -1    0 3    1.083461     0.047900     0.053773
   5   -1    1 3    1.082310     0.000033     0.000034
   5   -1    2 3    1.078881     0.000026     0.000025
   5   -1    3 3    1.073238     0.000000     0.000000
   5   -1    4 3    1.065485     0.000002     0.000002
   5   -1    5 3    1.055758     0.000839     0.000828
   5   -1    6 3    1.044224     0.000176     0.000170
   5   -1    7 3    1.031069     0.000001     0.000001
   5   -1    8 3    1.016490     0.001726     0.001697
   5   -1    9 3    1.000692     0.000058     0.000056
   5   -1   10 3    0.983879     0.005206     0.005253
   5   -1   11 3    0.966247     0.000008     0.000008
   5   -1   12 3    0.947983     0.016920     0.016522
   5   -1   13 3    0.929260     0.000000     0.000000
   5   -1   14 3    0.910235     0.002129     0.002168
   5   -1   15 3    0.891048     0.000527     0.000548
   5   -1   16 3    0.871822     0.002028     0.001999
   5   -1   17 3    0.852664     0.000001     0.000001
   5   -1   18 3    0.833665     0.003017     0.002968
   5   -1   19 3    0.814899     0.000060     0.000062
   5   -1   20 3    0.796429     0.020642     0.019755
   5   -1   21 3    0.778305     0.000001     0.000001
   5   -1   22 3    0.760566     0.015339     0.014622
   5   -1   23 3    0.743243     0.000000     0.000000
   5   -1   24 3    0.726356     0.000057     0.000057
   5   -1   25 3    0.709921     0.000280     0.000254
   5   -1   26 3    0.693948     0.000582     0.000591
   5   -1   27 3    0.678440     0.000002     0.000002
   5   -1   28 3    0.663398     0.001601     0.001628
   5   -1   29 3    0.648818     0.000052     0.000052
   5   -1   30 3    0.634696     0.003855     0.003977
   5   -1   31 3    0.621022     0.000000     0.000000
   5   -1   32 3    0.607789     0.027538     0.026229
   5   -1   33 3    0.594986     0.000001     0.000001
   5   -1   34 3    0.582600     0.000010     0.000009
   5   -1   35 3    0.570620     0.000143     0.000141
   5   -1   36 3    0.559033     0.000388     0.000378
   5   -1   37 3    0.547827     0.000002     0.000002
   5    0    0 3    0.993008     0.000200     0.000186
   5    0    1 3    0.992122     0.000882     0.000875
   5    0    2 3    0.989479     0.000011     0.000011
   5    0    3 3    0.985120     0.000268     0.000258
   5    0    4 3    0.979114     0.000235     0.000212
   5    0    5 3    0.971550     0.002843     0.002862
   5    0    6 3    0.962539     0.010171     0.010567
   5    0    7 3    0.952206     0.000023     0.000023
   5    0    8 3    0.940688     0.000703     0.000692
   5    0    9 3    0.928125     0.002944     0.002900
   5    0   10 3    0.914664     0.000571     0.000621
   5    0   11 3    0.900446     0.010505     0.010931
   5    0   12 3    0.885610     0.002113     0.002098
   5    0   13 3    0.870287     0.001232     0.001305
   5    0   14 3    0.854601     0.000354     0.000338
   5    0   15 3    0.838662     0.001249     0.001252
   5    0   16 3    0.822572     0.002774     0.002790
   5    0   17 3    0.806423     0.001311     0.001315
   5    0   18 3    0.790294     0.003268     0.003331
   5    0   19 3    0.774252     0.001245     0.001226
   5    0   20 3    0.758359     0.000292     0.000267
   5    0   21 3    0.742662     0.003202     0.003194
   5    0   22 3    0.727203     0.000017     0.000017
   5    0   23 3    0.712017     0.000016     0.000015
   5    0   24 3    0.697129     0.002080     0.002133
   5    0   25 3    0.682561     0.000110     0.000113
   5    0   26 3    0.668328     0.004951     0.005134
   5    0   27 3    0.654441     0.002818     0.002826
   5    0   28 3    0.640908     0.000884     0.000877
   5    0   29 3    0.627733     0.000287     0.000296
   5    0   30 3    0.614917     0.000048     0.000047
   5    0   31 3    0.602458     0.002384     0.002361
   5    0   32 3    0.590354     0.000339     0.000338
   5    0   33 3    0.578600     0.000257     0.000261
   5    0   34 3    0.567191     0.000684     0.000686
   5    0   35 3    0.556119     0.000151     0.000151
   5    0   36 3    0.545377     0.000018     0.000017
   6   -3    0 3    0.955523     0.021932     0.023952
   6   -3    2 3    0.952377     0.000018     0.000018
   6   -3    4 3    0.943124     0.000005     0.000005
   6   -3    6 3    0.928284     0.000038     0.000037
   6   -3    8 3    0.908637     0.000656     0.000666
   6   -3   10 3    0.885118     0.003256     0.003259
   6   -3   12 3    0.858711     0.007486     0.007408
   6   -3   14 3    0.830354     0.001127     0.001071
   6   -3   16 3    0.800884     0.000812     0.000849
   6   -3   18 3    0.771001     0.001262     0.001253
   6   -3   20 3    0.741262     0.010300     0.009840
   6   -3   22 3    0.712088     0.007003     0.006851
   6   -3   24 3    0.683779     0.000005     0.000005
   6   -3   26 3    0.656538     0.000238     0.000263
   6   -3   28 3    0.630489     0.000671     0.000669
   6   -3   30 3    0.605696     0.001368     0.001401
   6   -3   32 3    0.582181     0.012783     0.012072
   6   -3   34 3    0.559930     0.000001     0.000001
   6   -2    0 3    0.938304     0.000238     0.000228
   6   -2    1 3    0.937557     0.001243     0.001154
   6   -2    2 3    0.935325     0.000611     0.000681
   6   -2    3 3    0.931641     0.001138     0.001131
   6   -2    4 3    0.926556     0.004653     0.004807
   6   -2    5 3    0.920138     0.016870     0.016305
   6   -2    6 3    0.912473     0.035604     0.036354
   6   -2    7 3    0.903655     0.000231     0.000233
   6   -2    8 3    0.893793     0.004642     0.004202
   6   -2    9 3    0.882996     0.003823     0.003785
   6   -2   10 3    0.871380     0.000778     0.000834
   6   -2   11 3    0.859061     0.019629     0.019454
   6   -2   12 3    0.846149     0.006587     0.006583
   6   -2   13 3    0.832755     0.003441     0.003462
   6   -2   14 3    0.818980     0.003778     0.003542
   6   -2   15 3    0.804920     0.009077     0.009202
   6   -2   16 3    0.790664     0.014041     0.014439
   6   -2   17 3    0.776290     0.002013     0.002012
   6   -2   18 3    0.761870     0.002356     0.002310
   6   -2   19 3    0.747467     0.003909     0.003958
   6   -2   20 3    0.733137     0.000479     0.000447
   6   -2   21 3    0.718926     0.006795     0.006624
   6   -2   22 3    0.704876     0.000210     0.000203
   6   -2   23 3    0.691019     0.000010     0.000010
   6   -2   24 3    0.677385     0.001469     0.001494
   6   -2   25 3    0.663997     0.000432     0.000454
   6   -2   26 3    0.650872     0.018286     0.019126
   6   -2   27 3    0.638025     0.005180     0.005097
   6   -2   28 3    0.625466     0.000279     0.000296
   6   -2   29 3    0.613202     0.000068     0.000068
   6   -2   30 3    0.601239     0.000113     0.000108
   6   -2   31 3    0.589578     0.005420     0.005399
   6   -2   32 3    0.578219     0.000767     0.000775
   6   -2   33 3    0.567162     0.000278     0.000279
   6   -2   34 3    0.556403     0.000418     0.000420
   6   -2   35 3    0.545940     0.000064     0.000062
   6   -1    0 3    0.891748     0.000325     0.000327
   6   -1    1 3    0.891106     0.000797     0.000828
   6   -1    2 3    0.889189     0.000023     0.000023
   6   -1    3 3    0.886022     0.000255     0.000250
   6   -1    4 3    0.881644     0.001447     0.001445
   6   -1    5 3    0.876110     0.007379     0.007260
   6   -1    6 3    0.869485     0.022810     0.023146
   6   -1    7 3    0.861846     0.000002     0.000002
   6   -1    8 3    0.853277     0.001890     0.001721
   6   -1    9 3    0.843868     0.003477     0.003358
   6   -1   10 3    0.833712     0.000898     0.000883
   6   -1   11 3    0.822903     0.015522     0.015646
   6   -1   12 3    0.811533     0.004249     0.004229
   6   -1   13 3    0.799694     0.001633     0.001747
   6   -1   14 3    0.787472     0.001483     0.001472
   6   -1   15 3    0.774949     0.003581     0.003525
   6   -1   16 3    0.762202     0.007519     0.007407
   6   -1   17 3    0.749300     0.002625     0.002641
   6   -1   18 3    0.736308     0.004551     0.004465
   6   -1   19 3    0.723283     0.003142     0.003118
   6   -1   20 3    0.710275     0.000522     0.000474
   6   -1   21 3    0.697330     0.004680     0.004819
   6   -1   22 3    0.684486     0.000054     0.000055
   6   -1   23 3    0.671776     0.000109     0.000109
   6   -1   24 3    0.659230     0.002639     0.002594
   6   -1   25 3    0.646870     0.000015     0.000015
   6   -1   26 3    0.634717     0.011688     0.012064
   6   -1   27 3    0.622785     0.005409     0.005401
   6   -1   28 3    0.611089     0.001116     0.001104
   6   -1   29 3    0.599636     0.000226     0.000238
   6   -1   30 3    0.588435     0.000104     0.000103
   6   -1   31 3    0.577490     0.003696     0.003689
   6   -1   32 3    0.566803     0.000614     0.000621
   6   -1   33 3    0.556377     0.000698     0.000700
   6   -1   34 3    0.546209     0.000851     0.000827
   6    0    0 3    0.827507     0.024909     0.027821
   6    0    1 3    0.826994     0.000001     0.000001
   6    0    2 3    0.825461     0.000049     0.000052
   6    0    3 3    0.822925     0.000000     0.000000
   6    0    4 3    0.819414     0.000013     0.000012
   6    0    5 3    0.814965     0.000008     0.000008
   6    0    6 3    0.809625     0.000064     0.000064
   6    0    7 3    0.803447     0.000000     0.000000
   6    0    8 3    0.796491     0.001169     0.001116
   6    0    9 3    0.788822     0.000002     0.000002
   6    0   10 3    0.780508     0.007453     0.007650
   6    0   11 3    0.771617     0.000001     0.000001
   6    0   12 3    0.762220     0.005097     0.005023
   6    0   13 3    0.752385     0.000000     0.000000
   6    0   14 3    0.742180     0.001331     0.001309
   6    0   15 3    0.731668     0.000006     0.000006
   6    0   16 3    0.720911     0.001028     0.001014
   6    0   17 3    0.709966     0.000000     0.000000
   6    0   18 3    0.698885     0.001852     0.002027
   6    0   19 3    0.687717     0.000001     0.000001
   6    0   20 3    0.676507     0.014356     0.014692
   6    0   21 3    0.665293     0.000000     0.000000
   6    0   22 3    0.654111     0.005504     0.005435
   6    0   23 3    0.642993     0.000000     0.000000
   6    0   24 3    0.631965     0.000043     0.000043
   6    0   25 3    0.621052     0.000004     0.000004
   6    0   26 3    0.610273     0.000464     0.000471
   6    0   27 3    0.599645     0.000000     0.000000
   6    0   28 3    0.589183     0.001046     0.001044
   6    0   29 3    0.578899     0.000001     0.000001
   6    0   30 3    0.568801     0.000215     0.000219
   6    0   31 3    0.558897     0.000000     0.000000
   6    0   32 3    0.549193     0.011163     0.010353
   7   -3    0 3    0.816248     0.000346     0.000355
   7   -3    1 3    0.815755     0.001265     0.001312
   7   -3    2 3    0.814284     0.000005     0.000006
   7   -3    3 3    0.811850     0.000386     0.000383
   7   -3    4 3    0.808478     0.000640     0.000652
   7   -3    5 3    0.804204     0.005110     0.004902
   7   -3    6 3    0.799071     0.016777     0.017183
   7   -3    7 3    0.793130     0.000024     0.000026
   7   -3    8 3    0.786436     0.001194     0.001183
   7   -3    9 3    0.779051     0.003929     0.003988
   7   -3   10 3    0.771039     0.000874     0.000868
   7   -3   11 3    0.762464     0.015427     0.015281
   7   -3   12 3    0.753394     0.003363     0.003354
   7   -3   13 3    0.743893     0.001813     0.001872
   7   -3   14 3    0.734024     0.000768     0.000716
   7   -3   15 3    0.723851     0.002343     0.002340
   7   -3   16 3    0.713430     0.005093     0.005097
   7   -3   17 3    0.702817     0.002111     0.002108
   7   -3   18 3    0.692062     0.004824     0.004731
   7   -3   19 3    0.681213     0.002096     0.002108
   7   -3   20 3    0.670313     0.000524     0.000504
   7   -3   21 3    0.659400     0.005101     0.005038
   7   -3   22 3    0.648508     0.000035     0.000034
   7   -3   23 3    0.637668     0.000030     0.000029
   7   -3   24 3    0.626908     0.003011     0.002973
   7   -3   25 3    0.616250     0.000103     0.000103
   7   -3   26 3    0.605714     0.008824     0.009044
   7   -3   27 3    0.595319     0.004772     0.004637
   7   -3   28 3    0.585078     0.001404     0.001357
   7   -3   29 3    0.575003     0.000399     0.000410
   7   -3   30 3    0.565104     0.000108     0.000108
   7   -3   31 3    0.555389     0.004012     0.004026
   7   -3   32 3    0.545863     0.000560     0.000540
   7   -2    0 3    0.795043     0.028108     0.030968
   7   -2    1 3    0.794588     0.000055     0.000061
   7   -2    2 3    0.793228     0.000004     0.000004
   7   -2    3 3    0.790977     0.000000     0.000000
   7   -2    4 3    0.787858     0.000018     0.000018
   7   -2    5 3    0.783901     0.001432     0.001456
   7   -2    6 3    0.779145     0.000151     0.000154
   7   -2    7 3    0.773634     0.000000     0.000000
   7   -2    8 3    0.767418     0.001179     0.001156
   7   -2    9 3    0.760552     0.000107     0.000102
   7   -2   10 3    0.753091     0.003190     0.003177
   7   -2   11 3    0.745095     0.000015     0.000015
   7   -2   12 3    0.736624     0.011063     0.010813
   7   -2   13 3    0.727736     0.000000     0.000000
   7   -2   14 3    0.718489     0.001245     0.001191
   7   -2   15 3    0.708939     0.001077     0.001103
   7   -2   16 3    0.699141     0.001571     0.001656
   7   -2   17 3    0.689144     0.000002     0.000002
   7   -2   18 3    0.678996     0.002323     0.002550
   7   -2   19 3    0.668741     0.000135     0.000142
   7   -2   20 3    0.658420     0.013041     0.013224
   7   -2   21 3    0.648068     0.000001     0.000001
   7   -2   22 3    0.637719     0.011130     0.010822
   7   -2   23 3    0.627403     0.000000     0.000000
   7   -2   24 3    0.617146     0.000080     0.000080
   7   -2   25 3    0.606970     0.000675     0.000661
   7   -2   26 3    0.596896     0.000498     0.000504
   7   -2   27 3    0.586941     0.000003     0.000003
   7   -2   28 3    0.577119     0.001342     0.001332
   7   -2   29 3    0.567443     0.000135     0.000135
   7   -2   30 3    0.557923     0.003407     0.003488
   7   -2   31 3    0.548568     0.000000     0.000000
   7   -1    0 3    0.757162     0.000025     0.000026
   7   -1    1 3    0.756769     0.000062     0.000064
   7   -1    2 3    0.755594     0.000077     0.000077
   7   -1    3 3    0.753647     0.000035     0.000035
   7   -1    4 3    0.750948     0.001452     0.001401
   7   -1    5 3    0.747519     0.007118     0.007203
   7   -1    6 3    0.743391     0.019268     0.019415
   7   -1    7 3    0.738600     0.000030     0.000032
   7   -1    8 3    0.733185     0.001855     0.001729
   7   -1    9 3    0.727190     0.001164     0.001138
   7   -1   10 3    0.720661     0.000132     0.000131
   7   -1   11 3    0.713645     0.008515     0.008542
   7   -1   12 3    0.706191     0.003635     0.003619
   7   -1   13 3    0.698348     0.000701     0.000757
   7   -1   14 3    0.690165     0.001284     0.001220
   7   -1   15 3    0.681688     0.003750     0.003789
   7   -1   16 3    0.672963     0.007268     0.007373
   7   -1   17 3    0.664033     0.002497     0.002625
   7   -1   18 3    0.654940     0.003059     0.003094
   7   -1   19 3    0.645723     0.004077     0.003986
   7   -1   20 3    0.636416     0.000078     0.000075
   7   -1   21 3    0.627054     0.002236     0.002218
   7   -1   22 3    0.617665     0.000062     0.000061
   7   -1   23 3    0.608278     0.000327     0.000315
   7   -1   24 3    0.598917     0.002179     0.002234
   7   -1   25 3    0.589603     0.000014     0.000014
   7   -1   26 3    0.580356     0.011157     0.011643
   7   -1   27 3    0.571193     0.004835     0.004841
   7   -1   28 3    0.562129     0.000753     0.000763
   7   -1   29 3    0.553176     0.000007     0.000007
   7   -1   30 3    0.544346     0.000003     0.000003
   7    0    0 3    0.709292     0.000010     0.000010
   7    0    1 3    0.708969     0.000016     0.000016
   7    0    2 3    0.708002     0.000028     0.000029
   7    0    3 3    0.706400     0.000002     0.000002
   7    0    4 3    0.704176     0.000460     0.000453
   7    0    5 3    0.701346     0.003274     0.003180
   7    0    6 3    0.697934     0.007958     0.008306
   7    0    7 3    0.693964     0.000042     0.000043
   7    0    8 3    0.689467     0.000777     0.000731
   7    0    9 3    0.684475     0.000222     0.000225
   7    0   10 3    0.679022     0.000006     0.000006
   7    0   11 3    0.673143     0.002829     0.002855
   7    0   12 3    0.666877     0.001582     0.001624
   7    0   13 3    0.660261     0.000185     0.000192
   7    0   14 3    0.653331     0.000380     0.000359
   7    0   15 3    0.646127     0.001770     0.001742
   7    0   16 3    0.638683     0.003035     0.003026
   7    0   17 3    0.631034     0.001240     0.001244
   7    0   18 3    0.623215     0.001448     0.001456
   7    0   19 3    0.615258     0.002430     0.002391
   7    0   20 3    0.607191     0.000003     0.000003
   7    0   21 3    0.599044     0.000596     0.000615
   7    0   22 3    0.590842     0.000025     0.000025
   7    0   23 3    0.582610     0.000263     0.000255
   7    0   24 3    0.574369     0.001284     0.001299
   7    0   25 3    0.566139     0.000013     0.000013
   7    0   26 3    0.557937     0.004894     0.005011
   7    0   27 3    0.549781     0.002287     0.002177
   8   -4    0 3    0.716642     0.018348     0.019450
   8   -4    2 3    0.715312     0.000040     0.000042
   8   -4    4 3    0.711366     0.000004     0.000004
   8   -4    6 3    0.704933     0.000059     0.000057
   8   -4    8 3    0.696213     0.000924     0.000905
   8   -4   10 3    0.685462     0.005405     0.005464
   8   -4   12 3    0.672975     0.004044     0.004101
   8   -4   14 3    0.659062     0.000984     0.000967
   8   -4   16 3    0.644033     0.000853     0.000854
   8   -4   18 3    0.628184     0.001533     0.001604
   8   -4   20 3    0.611783     0.011021     0.010967
   8   -4   22 3    0.595071     0.004625     0.004468
   8   -4   24 3    0.578251     0.000024     0.000025
   8   -4   26 3    0.561494     0.000404     0.000409
   8   -4   28 3    0.544938     0.000923     0.000897
   8   -3    0 3    0.709292     0.000180     0.000178
   8   -3    1 3    0.708969     0.000331     0.000338
   8   -3    2 3    0.708002     0.000077     0.000079
   8   -3    3 3    0.706400     0.000109     0.000109
   8   -3    4 3    0.704176     0.001650     0.001625
   8   -3    5 3    0.701346     0.006256     0.006076
   8   -3    6 3    0.697934     0.018091     0.018881
   8   -3    7 3    0.693964     0.000003     0.000003
   8   -3    8 3    0.689467     0.001675     0.001576
   8   -3    9 3    0.684475     0.001712     0.001732
   8   -3   10 3    0.679022     0.000487     0.000534
   8   -3   11 3    0.673143     0.009573     0.009662
   8   -3   12 3    0.666877     0.003302     0.003389
   8   -3   13 3    0.660261     0.000916     0.000951
   8   -3   14 3    0.653331     0.001508     0.001425
   8   -3   15 3    0.646127     0.003291     0.003238
   8   -3   16 3    0.638683     0.007017     0.006995
   8   -3   17 3    0.631034     0.002083     0.002090
   8   -3   18 3    0.623215     0.002709     0.002723
   8   -3   19 3    0.615258     0.002843     0.002797
   8   -3   20 3    0.607191     0.000321     0.000308
   8   -3   21 3    0.599044     0.002992     0.003087
   8   -3   22 3    0.590842     0.000067     0.000067
   8   -3   23 3    0.582610     0.000150     0.000145
   8   -3   24 3    0.574369     0.001572     0.001590
   8   -3   25 3    0.566139     0.000007     0.000007
   8   -3   26 3    0.557937     0.010541     0.010792
   8   -3   27 3    0.549781     0.004408     0.004196
   8   -2    0 3    0.688527     0.000116     0.000116
   8   -2    1 3    0.688232     0.000890     0.000906
   8   -2    2 3    0.687348     0.000276     0.000288
   8   -2    3 3    0.685882     0.000672     0.000686
   8   -2    4 3    0.683845     0.002060     0.002079
   8   -2    5 3    0.681252     0.008538     0.008587
   8   -2    6 3    0.678124     0.019048     0.019845
   8   -2    7 3    0.674481     0.000122     0.000127
   8   -2    8 3    0.670350     0.002378     0.002291
   8   -2    9 3    0.665759     0.002329     0.002370
   8   -2   10 3    0.660737     0.000346     0.000356
   8   -2   11 3    0.655318     0.012055     0.012302
   8   -2   12 3    0.649532     0.003855     0.003953
   8   -2   13 3    0.643414     0.002100     0.002146
   8   -2   14 3    0.636996     0.001737     0.001665
   8   -2   15 3    0.630313     0.004774     0.004756
   8   -2   16 3    0.623397     0.008006     0.008071
   8   -2   17 3    0.616279     0.001312     0.001302
   8   -2   18 3    0.608989     0.001777     0.001729
   8   -2   19 3    0.601558     0.002320     0.002232
   8   -2   20 3    0.594012     0.000237     0.000230
   8   -2   21 3    0.586377     0.004667     0.004585
   8   -2   22 3    0.578678     0.000142     0.000144
   8   -2   23 3    0.570937     0.000009     0.000009
   8   -2   24 3    0.563175     0.001344     0.001364
   8   -2   25 3    0.555410     0.000149     0.000149
   8   -2   26 3    0.547660     0.011584     0.011957
   8   -1    0 3    0.657636     0.024261     0.025941
   8   -1    1 3    0.657378     0.000003     0.000003
   8   -1    2 3    0.656608     0.000018     0.000020
   8   -1    3 3    0.655329     0.000001     0.000001
   8   -1    4 3    0.653552     0.000012     0.000012
   8   -1    5 3    0.651288     0.000134     0.000138
   8   -1    6 3    0.648552     0.000028     0.000028
   8   -1    7 3    0.645364     0.000000     0.000000
   8   -1    8 3    0.641742     0.000711     0.000694
   8   -1    9 3    0.637711     0.000007     0.000007
   8   -1   10 3    0.633293     0.004878     0.004802
   8   -1   11 3    0.628517     0.000000     0.000000
   8   -1   12 3    0.623407     0.008515     0.008585
   8   -1   13 3    0.617991     0.000001     0.000001
   8   -1   14 3    0.612299     0.001428     0.001414
   8   -1   15 3    0.606356     0.000106     0.000110
   8   -1   16 3    0.600191     0.000944     0.000957
   8   -1   17 3    0.593830     0.000000     0.000000
   8   -1   18 3    0.587301     0.001524     0.001493
   8   -1   19 3    0.580627     0.000012     0.000012
   8   -1   20 3    0.573833     0.013464     0.013675
   8   -1   21 3    0.566941     0.000000     0.000000
   8   -1   22 3    0.559974     0.009262     0.008956
   8   -1   23 3    0.552951     0.000000     0.000000
   8   -1   24 3    0.545890     0.000001     0.000001
   8    0    0 3    0.620630     0.000025     0.000026
   8    0    1 3    0.620414     0.000201     0.000203
   8    0    2 3    0.619766     0.000104     0.000105
   8    0    3 3    0.618690     0.000216     0.000217
   8    0    4 3    0.617194     0.000822     0.000822
   8    0    5 3    0.615286     0.003865     0.003805
   8    0    6 3    0.612978     0.007702     0.007656
   8    0    7 3    0.610284     0.000030     0.000030
   8    0    8 3    0.607219     0.000917     0.000878
   8    0    9 3    0.603800     0.000671     0.000679
   8    0   10 3    0.600047     0.000094     0.000097
   8    0   11 3    0.595979     0.004328     0.004278
   8    0   12 3    0.591617     0.001541     0.001531
   8    0   13 3    0.586982     0.000743     0.000728
   8    0   14 3    0.582098     0.000664     0.000624
   8    0   15 3    0.576984     0.002246     0.002224
   8    0   16 3    0.571665     0.003378     0.003426
   8    0   17 3    0.566161     0.000599     0.000606
   8    0   18 3    0.560494     0.000780     0.000771
   8    0   19 3    0.554684     0.001264     0.001253
   8    0   20 3    0.548751     0.000060     0.000057
   8    0   21 3    0.542715     0.001634     0.001625
   9   -4    0 3    0.635708     0.000004     0.000004
   9   -4    1 3    0.635476     0.000007     0.000007
   9   -4    2 3    0.634779     0.000065     0.000067
   9   -4    3 3    0.633624     0.000007     0.000007
   9   -4    4 3    0.632017     0.000888     0.000896
   9   -4    5 3    0.629969     0.005319     0.005288
   9   -4    6 3    0.627493     0.013374     0.013548
   9   -4    7 3    0.624603     0.000055     0.000059
   9   -4    8 3    0.621318     0.001319     0.001298
   9   -4    9 3    0.617657     0.000492     0.000483
   9   -4   10 3    0.613641     0.000009     0.000009
   9   -4   11 3    0.609292     0.005193     0.005094
   9   -4   12 3    0.604634     0.002666     0.002675
   9   -4   13 3    0.599689     0.000361     0.000381
   9   -4   14 3    0.594483     0.000705     0.000671
   9   -4   15 3    0.589040     0.002908     0.002901
   9   -4   16 3    0.583383     0.005404     0.005336
   9   -4   17 3    0.577537     0.002037     0.002035
   9   -4   18 3    0.571525     0.002306     0.002327
   9   -4   19 3    0.565369     0.003733     0.003727
   9   -4   20 3    0.559091     0.000001     0.000001
   9   -4   21 3    0.552711     0.001255     0.001223
   9   -4   22 3    0.546249     0.000055     0.000054
   9   -3    0 3    0.625536     0.019757     0.020923
   9   -3    1 3    0.625315     0.000013     0.000014
   9   -3    2 3    0.624651     0.000007     0.000007
   9   -3    3 3    0.623550     0.000001     0.000001
   9   -3    4 3    0.622019     0.000001     0.000001
   9   -3    5 3    0.620066     0.000515     0.000520
   9   -3    6 3    0.617704     0.000068     0.000067
   9   -3    7 3    0.614947     0.000000     0.000000
   9   -3    8 3    0.611811     0.000751     0.000747
   9   -3    9 3    0.608315     0.000032     0.000031
   9   -3   10 3    0.604477     0.003243     0.003238
   9   -3   11 3    0.600319     0.000002     0.000002
   9   -3   12 3    0.595862     0.007513     0.007403
   9   -3   13 3    0.591128     0.000001     0.000001
   9   -3   14 3    0.586140     0.001006     0.000985
   9   -3   15 3    0.580920     0.000415     0.000423
   9   -3   16 3    0.575492     0.001004     0.001028
   9   -3   17 3    0.569878     0.000000     0.000000
   9   -3   18 3    0.564099     0.001537     0.001586
   9   -3   19 3    0.558178     0.000048     0.000050
   9   -3   20 3    0.552134     0.010457     0.010488
   9   -3   21 3    0.545987     0.000000     0.000000
   9   -2    0 3    0.606576     0.000228     0.000233
   9   -2    1 3    0.606374     0.000998     0.001028
   9   -2    2 3    0.605769     0.000009     0.000009
   9   -2    3 3    0.604765     0.000312     0.000315
   9   -2    4 3    0.603367     0.000286     0.000291
   9   -2    5 3    0.601584     0.002761     0.002658
   9   -2    6 3    0.599427     0.008980     0.009425
   9   -2    7 3    0.596906     0.000027     0.000027
   9   -2    8 3    0.594037     0.000524     0.000507
   9   -2    9 3    0.590835     0.002545     0.002534
   9   -2   10 3    0.587317     0.000574     0.000562
   9   -2   11 3    0.583501     0.009902     0.009793
   9   -2   12 3    0.579405     0.001851     0.001889
   9   -2   13 3    0.575050     0.001248     0.001286
   9   -2   14 3    0.570455     0.000312     0.000306
   9   -2   15 3    0.565640     0.001259     0.001266
   9   -2   16 3    0.560626     0.002907     0.002888
   9   -2   17 3    0.555431     0.001254     0.001259
   9   -2   18 3    0.550077     0.003328     0.003271
   9   -2   19 3    0.544582     0.001117     0.001101
   9   -1    0 3    0.581114     0.000224     0.000223
   9   -1    1 3    0.580936     0.000605     0.000616
   9   -1    2 3    0.580404     0.000016     0.000017
   9   -1    3 3    0.579521     0.000203     0.000207
   9   -1    4 3    0.578291     0.000798     0.000807
   9   -1    5 3    0.576720     0.003733     0.003678
   9   -1    6 3    0.574818     0.010703     0.010889
   9   -1    7 3    0.572595     0.000006     0.000006
   9   -1    8 3    0.570061     0.000787     0.000777
   9   -1    9 3    0.567229     0.001775     0.001779
   9   -1   10 3    0.564114     0.000580     0.000598
   9   -1   11 3    0.560730     0.008205     0.008180
   9   -1   12 3    0.557093     0.001996     0.002080
   9   -1   13 3    0.553218     0.000954     0.000947
   9   -1   14 3    0.549123     0.000728     0.000676
   9   -1   15 3    0.544824     0.001925     0.001879
   9    0    0 3    0.551671     0.006918     0.007202
   9    0    1 3    0.551519     0.000015     0.000016
   9    0    2 3    0.551064     0.000002     0.000003
   9    0    3 3    0.550307     0.000001     0.000001
   9    0    4 3    0.549254     0.000004     0.000004
   9    0    5 3    0.547908     0.000439     0.000450
   9    0    6 3    0.546276     0.000047     0.000046
   9    0    7 3    0.544367     0.000000     0.000000
  10   -5    0 3    0.573314     0.010098     0.010265
  10   -5    2 3    0.572632     0.000014     0.000014
  10   -5    4 3    0.570602     0.000020     0.000020
  10   -5    6 3    0.567265     0.000004     0.000004
  10   -5    8 3    0.562692     0.000267     0.000271
  10   -5   10 3    0.556970     0.002558     0.002656
  10   -5   12 3    0.550209     0.003356     0.003349
  10   -5   14 3    0.542527     0.000664     0.000660
  10   -4    0 3    0.569529     0.000039     0.000039
  10   -4    1 3    0.569362     0.000408     0.000416
  10   -4    2 3    0.568861     0.000167     0.000170
  10   -4    3 3    0.568029     0.000384     0.000388
  10   -4    4 3    0.566871     0.001265     0.001277
  10   -4    5 3    0.565391     0.006029     0.006025
  10   -4    6 3    0.563599     0.012418     0.012766
  10   -4    7 3    0.561502     0.000052     0.000052
  10   -4    8 3    0.559112     0.001443     0.001398
  10   -4    9 3    0.556440     0.001239     0.001246
  10   -4   10 3    0.553498     0.000162     0.000162
  10   -4   11 3    0.550301     0.007583     0.007649
  10   -4   12 3    0.546861     0.002545     0.002606
  10   -4   13 3    0.543195     0.001284     0.001275
  10   -3    0 3    0.558611     0.000218     0.000221
  10   -3    1 3    0.558453     0.000430     0.000440
  10   -3    2 3    0.557980     0.000061     0.000063
  10   -3    3 3    0.557195     0.000142     0.000148
  10   -3    4 3    0.556101     0.001263     0.001262
  10   -3    5 3    0.554705     0.004106     0.004073
  10   -3    6 3    0.553012     0.011659     0.011454
  10   -3    7 3    0.551031     0.000000     0.000001
  10   -3    8 3    0.548771     0.000993     0.000942
  10   -3    9 3    0.546244     0.001389     0.001353
  10   -3   10 3    0.543460     0.000581     0.000576
   1    1    1 4    4.751616     0.000404     0.000403
   2    0    0 4    4.115020     0.005388     0.005259
   2    2    0 4    2.909759     0.283906     0.287996
   2    2    2 4    2.375808     0.051000     0.047841
   3    1    1 4    2.481451     0.001558     0.001465
   3    3    1 4    1.888101     0.001692     0.001733
   3    3    3 4    1.583872     0.000580     0.000613
   4    0    0 4    2.057510     0.204440     0.215342
   4    2    0 4    1.840293     0.017169     0.017221
   4    2    2 4    1.679950     0.391552     0.394052
   4    4    0 4    1.454879     0.267326     0.262029
   4    4    2 4    1.371673     0.015358     0.015574
   4    4    4 4    1.187904     0.131259     0.131086
   5    1    1 4    1.583872     0.000848     0.000897
   5    3    1 4    1.391131     0.001934     0.001906
   5    3    3 4    1.255069     0.001046     0.001047
   5    5    1 4    1.152436     0.000611     0.000628
   5    5    3 4    1.071460     0.000677     0.000675
   5    5    5 4    0.950323     0.000148     0.000149
   6    0    0 4    1.371673     0.003815     0.003869
   6    2    0 4    1.301284     0.295849     0.301376
   6    2    2 4    1.240725     0.058830     0.058020
   6    4    0 4    1.141301     0.013698     0.013897
   6    4    2 4    1.099785     0.468004     0.455463
   6    4    4 4    0.998039     0.012022     0.011785
   6    6    0 4    0.969920     0.095251     0.094738
   6    6    2 4    0.944050     0.036778     0.036726
   6    6    4 4    0.877325     0.157868     0.158018
   6    6    6 4    0.791936     0.008585     0.008862
   7    1    1 4    1.152436     0.001098     0.001128
   7    3    1 4    1.071460     0.002270     0.002262
   7    3    3 4    1.005459     0.001160     0.001205
   7    5    1 4    0.950323     0.001534     0.001544
   7    5    3 4    0.903364     0.001594     0.001627
   7    5    5 4    0.827150     0.000544     0.000569
   7    7    1 4    0.827150     0.000835     0.000872
   7    7    3 4    0.795628     0.000846     0.000875
   7    7    5 4    0.742078     0.000593     0.000592
   7    7    7 4    0.678802     0.000204     0.000212
   8    0    0 4    1.028755     0.076999     0.075998
   8    2    0 4    0.998039     0.012079     0.011841
   8    2    2 4    0.969920     0.190059     0.189034
   8    4    0 4    0.920146     0.249535     0.248680
   8    4    2 4    0.897971     0.020901     0.020880
   8    4    4 4    0.839975     0.206929     0.206970
   8    6    0 4    0.823004     0.008973     0.009073
   8    6    2 4    0.807022     0.265154     0.267813
   8    6    4 4    0.764140     0.015539     0.015255
   8    6    6 4    0.705720     0.096936     0.096146
   8    8    0 4    0.727440     0.074552     0.074097
   8    8    2 4    0.716333     0.006811     0.006960
   8    8    4 4    0.685837     0.128718     0.131369
   8    8    6 4    0.642658     0.005326     0.005300
   8    8    8 4    0.593952     0.028879     0.028614
   9    1    1 4    0.903364     0.000486     0.000496
   9    3    1 4    0.862743     0.001038     0.001054
   9    3    3 4    0.827150     0.000545     0.000569
   9    5    1 4    0.795628     0.000682     0.000705
   9    5    3 4    0.767455     0.000724     0.000708
   9    5    5 4    0.719062     0.000229     0.000225
   9    7    1 4    0.719062     0.000787     0.000774
   9    7    3 4    0.698063     0.000811     0.000833
   9    7    5 4    0.661053     0.000531     0.000531
   9    7    7 4    0.615142     0.000289     0.000286
   9    9    1 4    0.644627     0.000155     0.000153
   9    9    3 4    0.629367     0.000164     0.000164
   9    9    5 4    0.601840     0.000092     0.000090
   9    9    7 4    0.566579     0.000112     0.000113
  10    0    0 4    0.823004     0.002224     0.002249
  10    2    0 4    0.807022     0.132873     0.134205
  10    2    2 4    0.791936     0.025755     0.026585
  10    4    0 4    0.764140     0.007704     0.007563
  10    4    2 4    0.751296     0.226021     0.223084
  10    4    4 4    0.716333     0.006725     0.006872
  10    6    0 4    0.705720     0.097151     0.096360
  10    6    2 4    0.695565     0.038478     0.039023
  10    6    4 4    0.667544     0.168200     0.173482
  10    6    6 4    0.627535     0.015092     0.015280
  10    8    0 4    0.642658     0.005282     0.005256
  10    8    2 4    0.634961     0.146443     0.146609
  10    8    4 4    0.613431     0.009502     0.009439
  10    8    6 4    0.581952     0.113281     0.110566
  10    8    8 4    0.545048     0.003627     0.003556
  10   10    0 4    0.581952     0.028385     0.027705
  10   10    2 4    0.576218     0.012269     0.012260
  10   10    4 4    0.559983     0.050252     0.049566
  11    1    1 4    0.742078     0.000593     0.000591
  11    3    1 4    0.719062     0.001204     0.001184
  11    3    3 4    0.698063     0.000608     0.000625
  11    5    1 4    0.678802     0.000828     0.000861
  11    5    3 4    0.661053     0.000843     0.000843
  11    5    5 4    0.629367     0.000282     0.000282
  11    7    1 4    0.629367     0.000864     0.000867
  11    7    3 4    0.615142     0.000872     0.000863
  11    7    5 4    0.589365     0.000599     0.000595
  11    7    7 4    0.556135     0.000312     0.000316
  11    9    1 4    0.577636     0.000384     0.000385
  11    9    3 4    0.566579     0.000396     0.000399
  11    9    5 4    0.546247     0.000247     0.000246
  12    0    0 4    0.685837     0.032180     0.032842
  12    2    0 4    0.676505     0.006004     0.006175
  12    2    2 4    0.667544     0.083726     0.086355
  12    4    0 4    0.650642     0.112063     0.114502
  12    4    2 4    0.642658     0.010697     0.010644
  12    4    4 4    0.620363     0.098247     0.098545
  12    6    0 4    0.613431     0.004791     0.004759
  12    6    2 4    0.606727     0.128107     0.127322
  12    6    4 4    0.587860     0.008694     0.008572
  12    6    6 4    0.559983     0.050021     0.049338
  12    8    0 4    0.570651     0.076778     0.077085
  12    8    2 4    0.565241     0.007980     0.008055
  12    8    4 4    0.549893     0.136648     0.135140
  13    1    1 4    0.629367     0.000164     0.000165
  13    3    1 4    0.615142     0.000344     0.000341
  13    3    3 4    0.601840     0.000180     0.000177
  13    5    1 4    0.589365     0.000198     0.000197
  13    5    3 4    0.577636     0.000212     0.000212
  13    5    5 4    0.556135     0.000055     0.000056
  13    7    1 4    0.556135     0.000236     0.000239
  13    7    3 4    0.546247     0.000248     0.000247
  14    0    0 4    0.587860     0.001065     0.001050
  14    2    0 4    0.581952     0.056769     0.055409
  14    2    2 4    0.576218     0.012269     0.012260
  14    4    0 4    0.565241     0.003894     0.003930
  14    4    2 4    0.559983     0.100504     0.099132
  14    4    4 4    0.545048     0.003583     0.003513
  15    1    1 4    0.546247     0.000208     0.000207
loop_
	_pd_meas_2theta_scan
	_pd_meas_intensity_total
	_pd_proc_ls_weight
	_pd_calc_intensity_total
	_pd_proc_intensity_bkg_calc
   8.500000    51.141851     0.019553    51.457374    51.241293 
   8.505000    51.880407     0.019275    51.489985    51.233402 
   8.510000    53.874152     0.018562    51.543614    51.225482 
   8.515000    50.941121     0.019631    51.644510    51.217534 
   8.520000    52.097028     0.019195    51.852127    51.209558 
   8.525000    51.489083     0.019422    52.282695    51.201554 
   8.530000    52.489919     0.019051    53.123580    51.193522 
   8.535000    53.076672     0.018841    54.606472    51.185463 
   8.540000    55.186390     0.018120    56.907516    51.177375 
   8.545000    55.473143     0.018027    59.983240    51.169259 
   8.550000    59.776675     0.016729    63.420746    51.161116 
   8.555000    59.803224     0.016722    66.416202    51.152945 
   8.560000    62.348538     0.016039    67.982598    51.144747 
   8.565000    59.006207     0.016947    67.473354    51.136521 
   8.570000    59.737797     0.016740    65.105460    51.128268 
   8.575000    55.749856     0.017937    61.767634    51.119987 
   8.580000    55.244271     0.018101    58.407204    51.111679 
   8.585000    53.669761     0.018632    55.657084    51.103343 
   8.590000    52.121052     0.019186    53.749060    51.094980 
   8.595000    52.465169     0.019060    52.608467    51.086590 
   8.600000    52.328005     0.019110    52.020683    51.078173 
   8.605000    53.000124     0.018868    51.763765    51.069729 
   8.610000    51.599206     0.019380    51.666714    51.061257 
   8.615000    51.888782     0.019272    51.616512    51.052759 
   8.620000    51.595601     0.019381    51.552072    51.044234 
   8.625000    50.445141     0.019824    51.459483    51.035682 
   8.630000    52.083480     0.019200    51.355375    51.027103 
   8.635000    50.581190     0.019770    51.261874    51.018497 
   8.640000    50.961697     0.019623    51.191017    51.009865 
   8.645000    51.361053     0.019470    51.142556    51.001206 
   8.650000    52.519613     0.019041    51.109818    50.992520 
   8.655000    50.304746     0.019879    51.085927    50.983808 
   8.660000    52.290935     0.019124    51.066450    50.975070 
   8.665000    51.222528     0.019523    51.049217    50.966305 
   8.670000    50.693735     0.019726    51.033321    50.957513 
   8.675000    50.730540     0.019712    51.018382    50.948696 
   8.680000    52.021738     0.019223    51.004205    50.939852 
   8.685000    50.858581     0.019662    50.990660    50.930982 
   8.690000    50.755033     0.019702    50.977650    50.922085 
   8.695000    49.977075     0.020009    50.965095    50.913163 
   8.700000    49.835156     0.020066    50.952931    50.904215 
   8.705000    51.317789     0.019486    50.941107    50.895240 
   8.710000    51.047168     0.019590    50.929582    50.886240 
   8.715000    51.782761     0.019311    50.918322    50.877214 
   8.720000    51.955315     0.019247    50.907311    50.868162 
   8.725000    50.299875     0.019881    50.896545    50.859085 
   8.730000    52.839871     0.018925    50.886060    50.849981 
   8.735000    51.405196     0.019453    50.875952    50.840852 
   8.740000    50.348976     0.019861    50.866434    50.831698 
   8.745000    52.054882     0.019210    50.857919    50.822518 
   8.750000    48.637866     0.020560    50.851134    50.813312 
   8.755000    51.951090     0.019249    50.847234    50.804081 
   8.760000    50.257487     0.019898    50.847882    50.794825 
   8.765000    50.002353     0.019999    50.855194    50.785544 
   8.770000    50.906053     0.019644    50.871456    50.776237 
   8.775000    50.396779     0.019843    50.898553    50.766905 
   8.780000    50.253463     0.019899    50.937145    50.757547 
   8.785000    51.566434     0.019392    50.985796    50.748165 
   8.790000    50.605836     0.019761    51.040384    50.738758 
   8.795000    51.000982     0.019607    51.094150    50.729326 
   8.800000    51.686775     0.019347    51.138638    50.719868 
   8.805000    51.386216     0.019460    51.165427    50.710386 
   8.810000    50.934570     0.019633    51.168293    50.700879 
   8.815000    49.747921     0.020101    51.145041    50.691348 
   8.820000    50.887153     0.019651    51.098215    50.681791 
   8.825000    51.248636     0.019513    51.034293    50.672210 
   8.830000    50.787379     0.019690    50.961797    50.662604 
   8.835000    50.259844     0.019897    50.889155    50.652974 
   8.840000    50.964841     0.019621    50.823007    50.643320 
   8.845000    51.107557     0.019567    50.767342    50.633640 
   8.850000    51.198843     0.019532    50.723513    50.623937 
   8.855000    51.089326     0.019574    50.690890    50.614209 
   8.860000    49.990356     0.020004    50.667802    50.604457 
   8.865000    50.696743     0.019725    50.652617    50.594680 
   8.870000    49.775589     0.020090    50.644809    50.584880 
   8.875000    52.008248     0.019228    50.646285    50.575055 
   8.880000    49.743763     0.020103    50.662954    50.565207 
   8.885000    49.361100     0.020259    50.705924    50.555334 
   8.890000    50.944656     0.019629    50.790696    50.545437 
   8.895000    51.621138     0.019372    50.932495    50.535516 
   8.900000    52.137486     0.019180    51.137836    50.525572 
   8.905000    50.636381     0.019749    51.396099    50.515604 
   8.910000    51.598684     0.019380    51.676645    50.505612 
   8.915000    51.312705     0.019488    51.935085    50.495596 
   8.920000    51.797161     0.019306    52.133042    50.485557 
   8.925000    51.172469     0.019542    52.262754    50.475494 
   8.930000    53.059663     0.018847    52.336171    50.465407 
   8.935000    52.997396     0.018869    52.346861    50.455297 
   8.940000    52.456829     0.019063    52.260543    50.445164 
   8.945000    52.782528     0.018946    52.049579    50.435007 
   8.950000    51.762987     0.019319    51.738217    50.424827 
   8.955000    51.587705     0.019384    51.390287    50.414624 
   8.960000    50.843280     0.019668    51.069015    50.404397 
   8.965000    51.486314     0.019423    50.813812    50.394147 
   8.970000    50.606922     0.019760    50.635371    50.383874 
   8.975000    49.344069     0.020266    50.522823    50.373578 
   8.980000    51.534586     0.019404    50.456205    50.363259 
   8.985000    50.758930     0.019701    50.416696    50.352917 
   8.990000    49.631814     0.020148    50.391177    50.342552 
   8.995000    50.340138     0.019865    50.372225    50.332165 
   9.000000    50.144654     0.019942    50.356266    50.321754 
   9.005000    49.797611     0.020081    50.341762    50.311321 
   9.010000    50.148919     0.019941    50.328083    50.300865 
   9.015000    51.505032     0.019416    50.314952    50.290386 
   9.020000    49.076373     0.020376    50.302225    50.279885 
   9.025000    50.942892     0.019630    50.289810    50.269361 
   9.030000    49.677362     0.020130    50.277641    50.258815 
   9.035000    50.653266     0.019742    50.265669    50.248246 
   9.040000    50.313423     0.019875    50.253855    50.237655 
   9.045000    47.630127     0.020995    50.242170    50.227041 
   9.050000    49.459770     0.020218    50.230590    50.216406 
   9.055000    50.345715     0.019863    50.219094    50.205748 
   9.060000    50.436004     0.019827    50.207669    50.195067 
   9.065000    51.228851     0.019520    50.196301    50.184365 
   9.070000    49.424984     0.020233    50.184980    50.173641 
   9.075000    50.885847     0.019652    50.173698    50.162894 
   9.080000    50.903851     0.019645    50.162448    50.152126 
   9.085000    50.595456     0.019765    50.151226    50.141335 
   9.090000    49.902627     0.020039    50.140027    50.130523 
   9.095000    49.628123     0.020150    50.128850    50.119689 
   9.100000    49.246917     0.020306    50.117694    50.108833 
   9.105000    49.686408     0.020126    50.106569    50.097955 
   9.110000    49.660523     0.020137    50.095514    50.087056 
   9.115000    50.614242     0.019757    50.084670    50.076135 
   9.120000    50.293472     0.019883    50.074443    50.065192 
   9.125000    51.388973     0.019459    50.065766    50.054228 
   9.130000    50.582272     0.019770    50.060227    50.043242 
   9.135000    49.410004     0.020239    50.059564    50.032235 
   9.140000    49.353857     0.020262    50.064169    50.021207 
   9.145000    48.901928     0.020449    50.071286    50.010157 
   9.150000    48.713248     0.020528    50.074785    49.999086 
   9.155000    48.697330     0.020535    50.067950    49.987994 
   9.160000    50.057702     0.019977    50.048455    49.976880 
   9.165000    50.031105     0.019988    50.020506    49.965746 
   9.170000    49.171704     0.020337    49.991121    49.954590 
   9.175000    50.090864     0.019964    49.965515    49.943413 
   9.180000    49.178732     0.020334    49.945311    49.932215 
   9.185000    50.736831     0.019710    49.929486    49.920997 
   9.190000    50.081100     0.019968    49.916230    49.909757 
   9.195000    50.076973     0.019969    49.904148    49.898497 
   9.200000    48.256805     0.020722    49.892497    49.887215 
   9.205000    49.184813     0.020331    49.880978    49.875914 
   9.210000    49.420145     0.020235    49.869491    49.864591 
   9.215000    49.735226     0.020106    49.858007    49.853248 
   9.220000    49.194531     0.020327    49.846517    49.841884 
   9.225000    49.890918     0.020044    49.835019    49.830499 
   9.230000    48.961637     0.020424    49.823510    49.819094 
   9.235000    50.375143     0.019851    49.811989    49.807669 
   9.240000    50.229562     0.019909    49.800454    49.796223 
   9.245000    48.986423     0.020414    49.788904    49.784757 
   9.250000    50.428057     0.019830    49.777340    49.773271 
   9.255000    49.861748     0.020055    49.765759    49.761764 
   9.260000    49.027667     0.020397    49.754163    49.750237 
   9.265000    48.195631     0.020749    49.742550    49.738690 
   9.270000    49.251754     0.020304    49.730921    49.727123 
   9.275000    49.936754     0.020025    49.719274    49.715536 
   9.280000    49.815434     0.020074    49.707611    49.703929 
   9.285000    48.745531     0.020515    49.695930    49.692301 
   9.290000    50.545648     0.019784    49.684232    49.680654 
   9.295000    49.523716     0.020192    49.672516    49.668987 
   9.300000    47.675642     0.020975    49.660783    49.657300 
   9.305000    49.149867     0.020346    49.649032    49.645594 
   9.310000    49.825536     0.020070    49.637264    49.633868 
   9.315000    49.362464     0.020258    49.625477    49.622122 
   9.320000    48.643176     0.020558    49.613673    49.610356 
   9.325000    50.214929     0.019914    49.601851    49.598571 
   9.330000    50.473135     0.019813    49.590010    49.586766 
   9.335000    48.834384     0.020477    49.578152    49.574942 
   9.340000    48.121280     0.020781    49.566276    49.563098 
   9.345000    48.001640     0.020833    49.554382    49.551235 
   9.350000    49.430329     0.020230    49.542470    49.539353 
   9.355000    50.191978     0.019924    49.530540    49.527451 
   9.360000    50.937854     0.019632    49.518592    49.515530 
   9.365000    47.805227     0.020918    49.506627    49.503590 
   9.370000    49.077532     0.020376    49.494643    49.491631 
   9.375000    49.551363     0.020181    49.482641    49.479653 
   9.380000    49.611131     0.020157    49.470621    49.467655 
   9.385000    49.942408     0.020023    49.458583    49.455639 
   9.390000    49.799053     0.020081    49.446528    49.443603 
   9.395000    50.291000     0.019884    49.434454    49.431549 
   9.400000    49.819218     0.020073    49.422363    49.419476 
   9.405000    50.105321     0.019958    49.410254    49.407384 
   9.410000    49.086652     0.020372    49.398127    49.395273 
   9.415000    48.559991     0.020593    49.385982    49.383143 
   9.420000    48.031907     0.020819    49.373819    49.370995 
   9.425000    49.207679     0.020322    49.361639    49.358828 
   9.430000    50.546407     0.019784    49.349441    49.346643 
   9.435000    48.987093     0.020414    49.337225    49.334439 
   9.440000    48.506194     0.020616    49.324991    49.322216 
   9.445000    50.361318     0.019857    49.312740    49.309975 
   9.450000    48.404980     0.020659    49.300472    49.297716 
   9.455000    51.367393     0.019468    49.288185    49.285438 
   9.460000    49.183289     0.020332    49.275882    49.273142 
   9.465000    48.897660     0.020451    49.263560    49.260828 
   9.470000    48.461954     0.020635    49.251222    49.248496 
   9.475000    48.905932     0.020447    49.238866    49.236145 
   9.480000    47.708821     0.020960    49.226492    49.223776 
   9.485000    48.755419     0.020511    49.214102    49.211389 
   9.490000    48.895037     0.020452    49.201694    49.198984 
   9.495000    48.863784     0.020465    49.189269    49.186561 
   9.500000    48.339619     0.020687    49.176826    49.174120 
   9.505000    49.862237     0.020055    49.164367    49.161661 
   9.510000    49.560516     0.020177    49.151890    49.149185 
   9.515000    49.141636     0.020349    49.139396    49.136690 
   9.520000    49.580407     0.020169    49.126886    49.124178 
   9.525000    47.985122     0.020840    49.114358    49.111648 
   9.530000    48.502736     0.020617    49.101813    49.099100 
   9.535000    48.258194     0.020722    49.089252    49.086535 
   9.540000    48.231877     0.020733    49.076674    49.073952 
   9.545000    48.986973     0.020414    49.064079    49.061352 
   9.550000    48.796133     0.020493    49.051467    49.048734 
   9.555000    48.808661     0.020488    49.038838    49.036099 
   9.560000    48.937579     0.020434    49.026193    49.023446 
   9.565000    49.106148     0.020364    49.013532    49.010776 
   9.570000    48.407000     0.020658    49.000854    48.998088 
   9.575000    48.069756     0.020803    48.988159    48.985384 
   9.580000    48.201181     0.020746    48.975448    48.972662 
   9.585000    47.708621     0.020961    48.962721    48.959923 
   9.590000    49.487682     0.020207    48.949978    48.947167 
   9.595000    49.129146     0.020355    48.937218    48.934393 
   9.600000    47.940534     0.020859    48.924441    48.921603 
   9.605000    48.169502     0.020760    48.911649    48.908796 
   9.610000    48.040444     0.020816    48.898841    48.895971 
   9.615000    47.769997     0.020934    48.886017    48.883130 
   9.620000    47.908257     0.020873    48.873177    48.870272 
   9.625000    48.017598     0.020826    48.860321    48.857397 
   9.630000    48.239899     0.020730    48.847450    48.844505 
   9.635000    48.687658     0.020539    48.834563    48.831597 
   9.640000    47.950023     0.020855    48.821660    48.818672 
   9.645000    47.972333     0.020845    48.808741    48.805730 
   9.650000    48.918086     0.020442    48.795808    48.792771 
   9.655000    49.599166     0.020162    48.782858    48.779797 
   9.660000    48.507111     0.020616    48.769893    48.766805 
   9.665000    48.780461     0.020500    48.756913    48.753797 
   9.670000    48.235914     0.020731    48.743918    48.740773 
   9.675000    47.390967     0.021101    48.730908    48.727732 
   9.680000    49.588899     0.020166    48.717883    48.714675 
   9.685000    49.571971     0.020173    48.704842    48.701601 
   9.690000    47.600040     0.021008    48.691787    48.688512 
   9.695000    48.110862     0.020785    48.678717    48.675406 
   9.700000    48.097007     0.020791    48.665633    48.662284 
   9.705000    48.191915     0.020750    48.652534    48.649146 
   9.710000    47.741464     0.020946    48.639420    48.635991 
   9.715000    49.263997     0.020299    48.626292    48.622821 
   9.720000    48.999752     0.020408    48.613149    48.609635 
   9.725000    48.495224     0.020621    48.599993    48.596433 
   9.730000    48.471140     0.020631    48.586822    48.583215 
   9.735000    49.089629     0.020371    48.573638    48.569981 
   9.740000    48.390046     0.020665    48.560439    48.556731 
   9.745000    48.782906     0.020499    48.547227    48.543465 
   9.750000    47.564448     0.021024    48.549820    48.530184 
   9.755000    47.406263     0.021094    48.536687    48.516887 
   9.760000    48.420023     0.020653    48.523542    48.503574 
   9.765000    47.831959     0.020907    48.510384    48.490246 
   9.770000    47.500490     0.021052    48.497215    48.476902 
   9.775000    47.745665     0.020944    48.484034    48.463542 
   9.780000    47.821334     0.020911    48.470841    48.450167 
   9.785000    47.487023     0.021058    48.457634    48.436777 
   9.790000    48.781825     0.020499    48.444418    48.423371 
   9.795000    47.257537     0.021161    48.431192    48.409950 
   9.800000    48.212208     0.020742    48.417955    48.396514 
   9.805000    48.086528     0.020796    48.404707    48.383062 
   9.810000    47.890861     0.020881    48.391449    48.369595 
   9.815000    45.838581     0.021816    48.378181    48.356113 
   9.820000    49.310584     0.020280    48.364902    48.342616 
   9.825000    47.433917     0.021082    48.351615    48.329104 
   9.830000    47.229700     0.021173    48.338317    48.315576 
   9.835000    48.801416     0.020491    48.325011    48.302034 
   9.840000    46.473819     0.021517    48.311696    48.288477 
   9.845000    47.632101     0.020994    48.298373    48.274904 
   9.850000    47.342808     0.021123    48.285042    48.261317 
   9.855000    47.422004     0.021087    48.271703    48.247715 
   9.860000    47.445249     0.021077    48.258357    48.234098 
   9.865000    48.105246     0.020788    48.245004    48.220467 
   9.870000    47.677536     0.020974    48.231645    48.206820 
   9.875000    46.993313     0.021280    48.218280    48.193159 
   9.880000    48.101721     0.020789    48.204910    48.179484 
   9.885000    49.382974     0.020250    48.191535    48.165793 
   9.890000    48.755315     0.020511    48.178156    48.152088 
   9.895000    48.145420     0.020770    48.164781    48.138369 
   9.900000    47.302255     0.021141    48.151396    48.124635 
   9.905000    48.230818     0.020734    48.138010    48.110887 
   9.910000    48.769836     0.020504    48.124623    48.097124 
   9.915000    47.484070     0.021060    48.111236    48.083347 
   9.920000    47.135540     0.021215    48.097852    48.069556 
   9.925000    46.567265     0.021474    48.084470    48.055750 
   9.930000    46.611458     0.021454    48.071095    48.041930 
   9.935000    49.491051     0.020206    48.057728    48.028096 
   9.940000    47.000917     0.021276    48.044380    48.014248 
   9.945000    47.963670     0.020849    48.031082    48.000386 
   9.950000    46.929493     0.021309    48.017927    47.986509 
   9.955000    48.756783     0.020510    48.005150    47.972619 
   9.960000    48.480370     0.020627    47.993206    47.958715 
   9.965000    49.720718     0.020112    47.982712    47.944796 
   9.970000    48.350546     0.020682    47.974080    47.930864 
   9.975000    46.803784     0.021366    47.966443    47.916918 
   9.980000    47.196098     0.021188    47.959009    47.902958 
   9.985000    47.319524     0.021133    47.948947    47.888984 
   9.990000    47.662188     0.020981    47.934644    47.874997 
   9.995000    47.246843     0.021165    47.916664    47.860996 
  10.000000    48.264855     0.020719    47.897228    47.846981 
  10.005000    48.519173     0.020610    47.878521    47.832952 
  10.010000    47.597221     0.021010    47.861621    47.818910 
  10.015000    46.700476     0.021413    47.846485    47.804855 
  10.020000    46.591862     0.021463    47.832541    47.790785 
  10.025000    47.970740     0.020846    47.819236    47.776703 
  10.030000    47.853314     0.020897    47.806235    47.762607 
  10.035000    47.505539     0.021050    47.793394    47.748497 
  10.040000    47.933162     0.020862    47.780671    47.734375 
  10.045000    46.519427     0.021496    47.768061    47.720239 
  10.050000    47.006098     0.021274    47.755575    47.706089 
  10.055000    46.281993     0.021607    47.743231    47.691927 
  10.060000    47.748192     0.020943    47.731050    47.677751 
  10.065000    47.405617     0.021095    47.719065    47.663562 
  10.070000    46.382614     0.021560    47.707323    47.649360 
  10.075000    46.425870     0.021540    47.695903    47.635145 
  10.080000    46.837746     0.021350    47.684948    47.620917 
  10.085000    46.406864     0.021549    47.674729    47.606676 
  10.090000    46.454557     0.021526    47.665767    47.592422 
  10.095000    46.446597     0.021530    47.659042    47.578155 
  10.100000    47.473904     0.021064    47.656336    47.563875 
  10.105000    46.578197     0.021469    47.660725    47.549582 
  10.110000    45.544835     0.021956    47.677218    47.535277 
  10.115000    47.340704     0.021123    47.713430    47.520959 
  10.120000    46.940328     0.021304    47.780058    47.506628 
  10.125000    46.721660     0.021403    47.890784    47.492284 
  10.130000    49.007979     0.020405    48.061150    47.477928 
  10.135000    48.284497     0.020711    48.306030    47.463559 
  10.140000    47.733533     0.020950    48.635662    47.449178 
  10.145000    47.843728     0.020901    49.050784    47.434784 
  10.150000    49.653046     0.020140    49.538095    47.420377 
  10.155000    50.383191     0.019848    50.067837    47.405958 
  10.160000    50.763493     0.019699    50.595503    47.391527 
  10.165000    51.066292     0.019582    51.069787    47.377083 
  10.170000    51.064130     0.019583    51.449352    47.362627 
  10.175000    49.968163     0.020013    51.731895    47.348159 
  10.180000    50.801781     0.019684    51.997441    47.333678 
  10.185000    50.845590     0.019667    52.457249    47.319186 
  10.190000    52.499493     0.019048    53.474845    47.304681 
  10.195000    52.580864     0.019018    55.497717    47.290164 
  10.200000    56.865647     0.017585    58.846715    47.275634 
  10.205000    59.038818     0.016938    63.400625    47.261093 
  10.210000    64.913832     0.015405    68.360462    47.246540 
  10.215000    66.839997     0.014961    72.343764    47.231974 
  10.220000    67.616632     0.014789    73.919571    47.217397 
  10.225000    65.458806     0.015277    72.381170    47.202808 
  10.230000    62.964304     0.015882    68.198899    47.188207 
  10.235000    60.572764     0.016509    62.712871    47.173594 
  10.240000    53.772551     0.018597    57.378530    47.158969 
  10.245000    50.463889     0.019816    53.159191    47.144333 
  10.250000    48.803196     0.020490    50.342407    47.129685 
  10.255000    48.143099     0.020771    48.720948    47.115025 
  10.260000    49.383600     0.020250    47.899792    47.100353 
  10.265000    46.442968     0.021532    47.522448    47.085670 
  10.270000    46.993755     0.021279    47.355335    47.070976 
  10.275000    46.069587     0.021706    47.276194    47.056269 
  10.280000    47.624026     0.020998    47.232096    47.041552 
  10.285000    46.852905     0.021343    47.204292    47.026822 
  10.290000    46.520781     0.021496    47.188259    47.012082 
  10.295000    47.107298     0.021228    47.184388    46.997330 
  10.300000    47.339100     0.021124    47.193451    46.982566 
  10.305000    46.560098     0.021478    47.213717    46.967792 
  10.310000    46.692095     0.021417    47.239156    46.953006 
  10.315000    47.066558     0.021247    47.259312    46.938208 
  10.320000    49.145570     0.020348    47.261711    46.923400 
  10.325000    47.560861     0.021026    47.237857    46.908580 
  10.330000    47.687319     0.020970    47.189537    46.893750 
  10.335000    46.366312     0.021567    47.127209    46.878908 
  10.340000    47.699182     0.020965    47.062857    46.864055 
  10.345000    47.302872     0.021140    47.005188    46.849191 
  10.350000    47.693082     0.020967    46.958282    46.834316 
  10.355000    47.210803     0.021182    46.922066    46.819430 
  10.360000    47.508790     0.021049    46.894197    46.804533 
  10.365000    47.979230     0.020842    46.871769    46.789626 
  10.370000    46.421602     0.021542    46.852528    46.774707 
  10.375000    45.768004     0.021849    46.834937    46.759778 
  10.380000    45.998314     0.021740    46.818181    46.744838 
  10.385000    47.272671     0.021154    46.801871    46.729887 
  10.390000    46.288185     0.021604    46.785833    46.714925 
  10.395000    46.138082     0.021674    46.769988    46.699953 
  10.400000    44.855246     0.022294    46.754295    46.684971 
  10.405000    47.183686     0.021194    46.738728    46.669977 
  10.410000    45.522454     0.021967    46.723268    46.654973 
  10.415000    46.143626     0.021671    46.707898    46.639959 
  10.420000    46.821885     0.021358    46.692615    46.624934 
  10.425000    45.117326     0.022164    46.677405    46.609898 
  10.430000    47.701347     0.020964    46.662259    46.594853 
  10.435000    45.898419     0.021787    46.647171    46.579797 
  10.440000    46.404359     0.021550    46.632136    46.564730 
  10.445000    46.436954     0.021535    46.617149    46.549653 
  10.450000    46.571529     0.021472    46.602205    46.534566 
  10.455000    46.615504     0.021452    46.587300    46.519469 
  10.460000    45.870529     0.021800    46.572433    46.504361 
  10.465000    47.606809     0.021005    46.557600    46.489244 
  10.470000    45.874300     0.021799    46.542799    46.474116 
  10.475000    46.188871     0.021650    46.528028    46.458978 
  10.480000    46.068995     0.021707    46.513286    46.443830 
  10.485000    45.205729     0.022121    46.498570    46.428672 
  10.490000    45.652811     0.021904    46.483880    46.413504 
  10.495000    44.685187     0.022379    46.469215    46.398326 
  10.500000    46.777547     0.021378    46.454573    46.383139 
  10.505000    46.435127     0.021535    46.439954    46.367941 
  10.510000    45.048136     0.022198    46.425358    46.352733 
  10.515000    46.097620     0.021693    46.410783    46.337516 
  10.520000    46.576561     0.021470    46.396229    46.322289 
  10.525000    45.976217     0.021750    46.381697    46.307052 
  10.530000    46.184610     0.021652    46.367186    46.291806 
  10.535000    46.102541     0.021691    46.352695    46.276549 
  10.540000    46.658469     0.021432    46.338225    46.261284 
  10.545000    45.896148     0.021788    46.323775    46.246008 
  10.550000    45.174070     0.022137    46.309346    46.230723 
  10.555000    45.722378     0.021871    46.294939    46.215429 
  10.560000    45.473674     0.021991    46.280552    46.200124 
  10.565000    44.894175     0.022275    46.266187    46.184811 
  10.570000    45.647506     0.021907    46.251843    46.169488 
  10.575000    45.768829     0.021849    46.237522    46.154156 
  10.580000    46.057389     0.021712    46.223223    46.138814 
  10.585000    45.360960     0.022045    46.208948    46.123463 
  10.590000    46.562663     0.021476    46.194696    46.108103 
  10.595000    46.281983     0.021607    46.180468    46.092733 
  10.600000    45.663888     0.021899    46.166265    46.077354 
  10.605000    45.460840     0.021997    46.152089    46.061966 
  10.610000    45.227492     0.022110    46.137938    46.046569 
  10.615000    45.620064     0.021920    46.123815    46.031163 
  10.620000    44.543823     0.022450    46.109721    46.015747 
  10.625000    45.889699     0.021791    46.095656    46.000323 
  10.630000    45.930713     0.021772    46.081621    45.984890 
  10.635000    44.770008     0.022336    46.067618    45.969447 
  10.640000    43.284200     0.023103    46.053648    45.953996 
  10.645000    44.750627     0.022346    46.039714    45.938536 
  10.650000    44.350372     0.022548    46.025818    45.923066 
  10.655000    46.282846     0.021606    46.011973    45.907588 
  10.660000    44.827713     0.022308    45.998210    45.892102 
  10.665000    47.646280     0.020988    45.984609    45.876606 
  10.670000    46.129001     0.021678    45.971328    45.861102 
  10.675000    45.320875     0.022065    45.958590    45.845588 
  10.680000    43.976752     0.022739    45.946558    45.830067 
  10.685000    45.557292     0.021950    45.935109    45.814536 
  10.690000    45.217539     0.022115    45.923677    45.798997 
  10.695000    44.999817     0.022222    45.911407    45.783450 
  10.700000    45.117414     0.022164    45.897670    45.767893 
  10.705000    47.306106     0.021139    45.882602    45.752329 
  10.710000    46.658221     0.021432    45.866977    45.736755 
  10.715000    45.184079     0.022132    45.851606    45.721174 
  10.720000    45.077342     0.022184    45.836916    45.705584 
  10.725000    45.700610     0.021882    45.822918    45.689985 
  10.730000    44.909969     0.022267    45.809415    45.674378 
  10.735000    44.654605     0.022394    45.796201    45.658763 
  10.740000    45.535197     0.021961    45.783149    45.643140 
  10.745000    45.354921     0.022048    45.770201    45.627508 
  10.750000    43.874233     0.022792    45.757340    45.611868 
  10.755000    46.121547     0.021682    45.744562    45.596220 
  10.760000    44.162971     0.022643    45.731869    45.580564 
  10.765000    45.876945     0.021797    45.719264    45.564900 
  10.770000    43.846555     0.022807    45.706751    45.549227 
  10.775000    45.522259     0.021967    45.694333    45.533547 
  10.780000    44.349315     0.022548    45.682016    45.517858 
  10.785000    44.453651     0.022495    45.669802    45.502162 
  10.790000    45.114258     0.022166    45.657698    45.486457 
  10.795000    44.749357     0.022347    45.645708    45.470745 
  10.800000    45.471413     0.021992    45.633837    45.455024 
  10.805000    43.773706     0.022845    45.622092    45.439296 
  10.810000    46.974643     0.021288    45.610478    45.423560 
  10.815000    45.023292     0.022211    45.599002    45.407816 
  10.820000    46.163034     0.021662    45.587671    45.392065 
  10.825000    46.189741     0.021650    45.576491    45.376305 
  10.830000    44.961399     0.022241    45.565471    45.360538 
  10.835000    45.560271     0.021949    45.554618    45.344763 
  10.840000    45.576245     0.021941    45.543941    45.328981 
  10.845000    44.369491     0.022538    45.533450    45.313191 
  10.850000    45.079142     0.022183    45.523153    45.297393 
  10.855000    44.594854     0.022424    45.513063    45.281588 
  10.860000    44.612440     0.022415    45.503188    45.265776 
  10.865000    44.714842     0.022364    45.493542    45.249956 
  10.870000    45.899194     0.021787    45.484136    45.234128 
  10.875000    45.123215     0.022162    45.474985    45.218293 
  10.880000    44.828334     0.022307    45.466102    45.202451 
  10.885000    46.120376     0.021682    45.457504    45.186601 
  10.890000    44.890022     0.022277    45.449205    45.170744 
  10.895000    44.125863     0.022662    45.441225    45.154880 
  10.900000    45.513308     0.021972    45.433581    45.139008 
  10.905000    46.352977     0.021574    45.426295    45.123129 
  10.910000    45.914401     0.021780    45.419387    45.107243 
  10.915000    43.952496     0.022752    45.412883    45.091350 
  10.920000    44.641871     0.022400    45.406807    45.075449 
  10.925000    45.772407     0.021847    45.401186    45.059542 
  10.930000    44.979696     0.022232    45.396051    45.043627 
  10.935000    44.665532     0.022389    45.391434    45.027706 
  10.940000    44.270873     0.022588    45.387370    45.011777 
  10.945000    45.368150     0.022042    45.383897    44.995842 
  10.950000    43.696855     0.022885    45.381056    44.979899 
  10.955000    45.309695     0.022070    45.378894    44.963950 
  10.960000    45.022774     0.022211    45.377461    44.947993 
  10.965000    44.734726     0.022354    45.376812    44.932030 
  10.970000    46.895206     0.021324    45.377008    44.916060 
  10.975000    44.770964     0.022336    45.378117    44.900083 
  10.980000    45.595621     0.021932    45.380218    44.884099 
  10.985000    46.076680     0.021703    45.383397    44.868109 
  10.990000    45.468595     0.021993    45.387758    44.852112 
  10.995000    45.230401     0.022109    45.393442    44.836108 
  11.000000    44.789959     0.022326    45.400714    44.820098 
  11.005000    44.707875     0.022367    45.410274    44.804081 
  11.010000    44.430522     0.022507    45.424151    44.788057 
  11.015000    45.099261     0.022173    45.447548    44.772027 
  11.020000    46.402533     0.021551    45.491112    44.755990 
  11.025000    45.919130     0.021777    45.570671    44.739947 
  11.030000    44.708176     0.022367    45.699598    44.723898 
  11.035000    46.620665     0.021450    45.873069    44.707841 
  11.040000    46.906252     0.021319    46.054872    44.691779 
  11.045000    48.692032     0.020537    46.184323    44.675710 
  11.050000    47.253162     0.021163    46.210769    44.659635 
  11.055000    48.675814     0.020544    46.135021    44.643553 
  11.060000    48.169521     0.020760    46.008905    44.627466 
  11.065000    48.964949     0.020423    45.893578    44.611371 
  11.070000    47.367161     0.021112    45.825414    44.595271 
  11.075000    45.965964     0.021755    45.809537    44.579165 
  11.080000    47.253923     0.021162    45.833209    44.563052 
  11.085000    46.664908     0.021429    45.881511    44.546933 
  11.090000    45.320751     0.022065    45.944851    44.530808 
  11.095000    45.796926     0.021836    46.019170    44.514677 
  11.100000    47.223316     0.021176    46.103689    44.498540 
  11.105000    46.723798     0.021402    46.199118    44.482397 
  11.110000    46.114821     0.021685    46.306811    44.466248 
  11.115000    46.244353     0.021624    46.428515    44.450093 
  11.120000    46.229675     0.021631    46.566351    44.433932 
  11.125000    45.845504     0.021812    46.722981    44.417765 
  11.130000    46.888775     0.021327    46.901279    44.401593 
  11.135000    48.043185     0.020815    47.105109    44.385414 
  11.140000    47.859254     0.020895    47.339069    44.369230 
  11.145000    49.221922     0.020316    47.608837    44.353040 
  11.150000    48.057678     0.020808    47.921476    44.336844 
  11.155000    50.069939     0.019972    48.285866    44.320642 
  11.160000    49.628252     0.020150    48.713309    44.304435 
  11.165000    50.783271     0.019692    49.218475    44.288222 
  11.170000    50.462699     0.019817    49.821152    44.272003 
  11.175000    52.196529     0.019158    50.550201    44.255779 
  11.180000    53.653423     0.018638    51.453990    44.239549 
  11.185000    55.303391     0.018082    52.628593    44.223314 
  11.190000    58.352011     0.017137    54.289286    44.207073 
  11.195000    61.326172     0.016306    56.930881    44.190827 
  11.200000    67.016759     0.014922    61.631291    44.174575 
  11.205000    77.636045     0.012881    70.505616    44.158317 
  11.210000    91.118641     0.010975    87.156343    44.142055 
  11.215000   119.418548     0.008374   116.692032    44.125787 
  11.220000   163.254434     0.006125   164.682566    44.109513 
  11.225000   228.356879     0.004379   234.644621    44.093235 
  11.230000   317.854937     0.003146   324.532993    44.076950 
  11.235000   417.744670     0.002394   423.822872    44.060661 
  11.240000   495.506813     0.002018   513.115946    44.044367 
  11.245000   536.387796     0.001864   567.987044    44.028067 
  11.250000   518.958327     0.001927   569.347165    44.011762 
  11.255000   459.463582     0.002176   516.666270    43.995452 
  11.260000   382.482826     0.002614   428.414656    43.979137 
  11.265000   304.589405     0.003283   329.061288    43.962816 
  11.270000   237.083248     0.004218   238.375438    43.946491 
  11.275000   183.984592     0.005435   167.323796    43.930160 
  11.280000   140.171067     0.007134   118.302830    43.913825 
  11.285000   109.848553     0.009103    87.977942    43.897485 
  11.290000    91.757018     0.010898    70.807639    43.881139 
  11.295000    75.934248     0.013169    61.626061    43.864789 
  11.300000    68.893366     0.014515    56.753227    43.848434 
  11.305000    62.957922     0.015884    54.012084    43.832073 
  11.310000    60.505737     0.016527    52.286644    43.815709 
  11.315000    56.751811     0.017621    51.062620    43.799339 
  11.320000    53.676630     0.018630    50.116061    43.782964 
  11.325000    52.123805     0.019185    49.347363    43.766585 
  11.330000    51.737196     0.019328    48.706756    43.750201 
  11.335000    49.188879     0.020330    48.164771    43.733812 
  11.340000    49.875865     0.020050    47.701308    43.717419 
  11.345000    49.486335     0.020208    47.301498    43.701021 
  11.350000    47.834799     0.020905    46.953906    43.684618 
  11.355000    47.159579     0.021205    46.649548    43.668211 
  11.360000    47.885132     0.020883    46.381280    43.651799 
  11.365000    47.818691     0.020912    46.143365    43.635382 
  11.370000    47.870390     0.020890    45.931151    43.618961 
  11.375000    45.440411     0.022007    45.740839    43.602536 
  11.380000    46.985205     0.021283    45.569300    43.586106 
  11.385000    46.532024     0.021491    45.413942    43.569672 
  11.390000    45.286339     0.022082    45.272602    43.553233 
  11.395000    45.759136     0.021854    45.143465    43.536790 
  11.400000    45.820796     0.021824    45.024999    43.520342 
  11.405000    45.799468     0.021834    44.915903    43.503891 
  11.410000    45.128500     0.022159    44.815069    43.487434 
  11.415000    44.800922     0.022321    44.721544    43.470974 
  11.420000    44.433110     0.022506    44.634513    43.454509 
  11.425000    45.198053     0.022125    44.553265    43.438041 
  11.430000    45.503743     0.021976    44.477189    43.421568 
  11.435000    44.424296     0.022510    44.405749    43.405090 
  11.440000    42.276103     0.023654    44.338477    43.388609 
  11.445000    45.597208     0.021931    44.274962    43.372124 
  11.450000    43.450558     0.023015    44.214843    43.355634 
  11.455000    46.513837     0.021499    44.157802    43.339141 
  11.460000    44.546410     0.022448    44.103555    43.322643 
  11.465000    44.500639     0.022472    44.051851    43.306141 
  11.470000    45.769984     0.021848    44.002467    43.289636 
  11.475000    45.022331     0.022211    43.955204    43.273126 
  11.480000    44.489996     0.022477    43.909882    43.256613 
  11.485000    43.937083     0.022760    43.866341    43.240095 
  11.490000    46.131926     0.021677    43.824437    43.223574 
  11.495000    43.362187     0.023062    43.784040    43.207049 
  11.500000    45.471575     0.021992    43.745034    43.190520 
  11.505000    43.919894     0.022769    43.707311    43.173987 
  11.510000    42.540588     0.023507    43.670480    43.157451 
  11.515000    44.427114     0.022509    43.635047    43.140911 
  11.520000    44.399058     0.022523    43.600634    43.124367 
  11.525000    42.914245     0.023302    43.567169    43.107819 
  11.530000    42.414440     0.023577    43.534585    43.091268 
  11.535000    43.895547     0.022781    43.502822    43.074713 
  11.540000    43.799367     0.022831    43.471825    43.058154 
  11.545000    44.063317     0.022695    43.441543    43.041592 
  11.550000    43.697138     0.022885    43.411928    43.025026 
  11.555000    43.885414     0.022787    43.382939    43.008457 
  11.560000    43.705958     0.022880    43.354534    42.991884 
  11.565000    42.979086     0.023267    43.326679    42.975308 
  11.570000    43.730985     0.022867    43.299338    42.958728 
  11.575000    43.199153     0.023149    43.272482    42.942145 
  11.580000    42.307482     0.023636    43.246080    42.925559 
  11.585000    43.718544     0.022874    43.220106    42.908969 
  11.590000    43.874531     0.022792    43.194535    42.892375 
  11.595000    43.019191     0.023245    43.169345    42.875779 
  11.600000    42.877825     0.023322    43.144513    42.859179 
  11.605000    43.872988     0.022793    43.120020    42.842576 
  11.610000    43.456671     0.023011    43.095847    42.825969 
  11.615000    42.802391     0.023363    43.071977    42.809360 
  11.620000    42.879153     0.023321    43.048394    42.792747 
  11.625000    42.970556     0.023272    43.025081    42.776131 
  11.630000    42.793039     0.023368    43.002026    42.759511 
  11.635000    42.928959     0.023294    42.979215    42.742889 
  11.640000    43.514768     0.022981    42.956636    42.726264 
  11.645000    43.469987     0.023004    42.934276    42.709635 
  11.650000    43.644061     0.022913    42.912125    42.693003 
  11.655000    43.630601     0.022920    42.890173    42.676369 
  11.660000    43.928758     0.022764    42.868410    42.659731 
  11.665000    42.863230     0.023330    42.846827    42.643091 
  11.670000    41.545797     0.024070    42.825415    42.626447 
  11.675000    44.314007     0.022566    42.804166    42.609801 
  11.680000    43.904788     0.022777    42.783074    42.593151 
  11.685000    42.087914     0.023760    42.762129    42.576499 
  11.690000    43.488742     0.022994    42.741327    42.559844 
  11.695000    43.233871     0.023130    42.720661    42.543186 
  11.700000    43.107373     0.023198    42.700123    42.526525 
  11.705000    42.249718     0.023669    42.679710    42.509861 
  11.710000    41.450693     0.024125    42.659415    42.493195 
  11.715000    42.472936     0.023544    42.639233    42.476526 
  11.720000    42.734032     0.023401    42.619159    42.459854 
  11.725000    42.428360     0.023569    42.599190    42.443180 
  11.730000    43.053763     0.023227    42.579320    42.426503 
  11.735000    41.697884     0.023982    42.559545    42.409823 
  11.740000    42.395423     0.023587    42.539862    42.393141 
  11.745000    42.278611     0.023653    42.520267    42.376456 
  11.750000    41.681827     0.023991    42.500756    42.359768 
  11.755000    41.590104     0.024044    42.481326    42.343078 
  11.760000    42.835808     0.023345    42.461973    42.326386 
  11.765000    43.188559     0.023154    42.442696    42.309691 
  11.770000    43.315126     0.023087    42.423490    42.292993 
  11.775000    42.600455     0.023474    42.404353    42.276294 
  11.780000    41.932037     0.023848    42.385282    42.259591 
  11.785000    41.623913     0.024025    42.366276    42.242886 
  11.790000    43.214560     0.023140    42.347324    42.226179 
  11.795000    41.975880     0.023823    42.328439    42.209470 
  11.800000    42.982618     0.023265    42.309610    42.192758 
  11.805000    42.548859     0.023502    42.290837    42.176044 
  11.810000    43.997432     0.022729    42.272983    42.159328 
  11.815000    41.834703     0.023904    42.254319    42.142609 
  11.820000    43.463069     0.023008    42.235705    42.125888 
  11.825000    43.198434     0.023149    42.294346    42.109165 
  11.830000    42.840535     0.023342    42.276315    42.092440 
  11.835000    43.286529     0.023102    42.258332    42.075713 
  11.840000    43.493124     0.022992    42.240398    42.058983 
  11.845000    42.022716     0.023797    42.222510    42.042252 
  11.850000    43.276795     0.023107    42.204667    42.025518 
  11.855000    43.002889     0.023254    42.186868    42.008782 
  11.860000    41.758954     0.023947    42.169111    41.992045 
  11.865000    42.897160     0.023312    42.151350    41.975305 
  11.870000    43.890022     0.022784    42.133676    41.958563 
  11.875000    42.543128     0.023506    42.116041    41.941819 
  11.880000    42.948722     0.023284    42.098445    41.925074 
  11.885000    41.681870     0.023991    42.080886    41.908326 
  11.890000    41.995084     0.023812    42.063363    41.891576 
  11.895000    43.090014     0.023207    42.045876    41.874825 
  11.900000    42.394758     0.023588    42.028425    41.858072 
  11.905000    43.654571     0.022907    42.011007    41.841317 
  11.910000    41.554865     0.024065    41.993623    41.824560 
  11.915000    43.018433     0.023246    41.976271    41.807801 
  11.920000    43.371705     0.023057    41.958952    41.791041 
  11.925000    42.219493     0.023686    41.941664    41.774279 
  11.930000    42.791370     0.023369    41.924407    41.757515 
  11.935000    42.962911     0.023276    41.907181    41.740749 
  11.940000    41.826072     0.023909    41.889984    41.723982 
  11.945000    41.672041     0.023997    41.872817    41.707213 
  11.950000    42.115477     0.023744    41.855678    41.690443 
  11.955000    41.702837     0.023979    41.838568    41.673670 
  11.960000    43.149305     0.023175    41.821487    41.656897 
  11.965000    42.263973     0.023661    41.804433    41.640122 
  11.970000    43.025202     0.023242    41.787406    41.623345 
  11.975000    42.937211     0.023290    41.770407    41.606567 
  11.980000    41.556156     0.024064    41.753434    41.589787 
  11.985000    42.484243     0.023538    41.736489    41.573006 
  11.990000    41.058363     0.024356    41.719569    41.556223 
  11.995000    41.438747     0.024132    41.702677    41.539439 
  12.000000    40.466621     0.024712    41.685810    41.522653 
  12.005000    41.911502     0.023860    41.668969    41.505867 
  12.010000    40.736173     0.024548    41.652155    41.489078 
  12.015000    42.296342     0.023643    41.635367    41.472289 
  12.020000    41.386280     0.024163    41.618605    41.455498 
  12.025000    41.349684     0.024184    41.601869    41.438706 
  12.030000    41.784438     0.023932    41.585160    41.421912 
  12.035000    41.459723     0.024120    41.568477    41.405118 
  12.040000    41.447199     0.024127    41.551821    41.388322 
  12.045000    42.957380     0.023279    41.535192    41.371525 
  12.050000    41.467272     0.024115    41.518591    41.354727 
  12.055000    41.732010     0.023962    41.502017    41.337927 
  12.060000    40.786751     0.024518    41.485472    41.321127 
  12.065000    40.918561     0.024439    41.468957    41.304325 
  12.070000    41.129961     0.024313    41.452471    41.287522 
  12.075000    41.176401     0.024286    41.436016    41.270719 
  12.080000    41.289708     0.024219    41.419593    41.253914 
  12.085000    41.847205     0.023896    41.403203    41.237108 
  12.090000    41.396808     0.024156    41.386847    41.220301 
  12.095000    41.724673     0.023967    41.370526    41.203493 
  12.100000    41.562243     0.024060    41.354244    41.186684 
  12.105000    42.790712     0.023370    41.338001    41.169875 
  12.110000    41.305660     0.024210    41.321800    41.153064 
  12.115000    42.663123     0.023439    41.305644    41.136253 
  12.120000    42.090656     0.023758    41.289535    41.119440 
  12.125000    41.724370     0.023967    41.273479    41.102627 
  12.130000    41.498679     0.024097    41.257478    41.085813 
  12.135000    41.237053     0.024250    41.241539    41.068998 
  12.140000    42.842295     0.023341    41.225667    41.052182 
  12.145000    41.681619     0.023991    41.209869    41.035366 
  12.150000    41.302324     0.024212    41.194154    41.018549 
  12.155000    42.511416     0.023523    41.178533    41.001731 
  12.160000    42.144394     0.023728    41.163017    40.984912 
  12.165000    41.332565     0.024194    41.147623    40.968093 
  12.170000    41.762750     0.023945    41.132367    40.951273 
  12.175000    41.209171     0.024266    41.117274    40.934453 
  12.180000    43.222113     0.023136    41.102372    40.917631 
  12.185000    41.050739     0.024360    41.087696    40.900810 
  12.190000    43.078671     0.023213    41.073294    40.883987 
  12.195000    42.490486     0.023535    41.059222    40.867164 
  12.200000    42.360872     0.023607    41.045559    40.850341 
  12.205000    43.175995     0.023161    41.032397    40.833517 
  12.210000    42.681364     0.023429    41.019890    40.816693 
  12.215000    43.020734     0.023245    41.008217    40.799868 
  12.220000    42.427942     0.023569    40.997666    40.783042 
  12.225000    44.845695     0.022299    40.988785    40.766217 
  12.230000    44.868248     0.022287    40.983120    40.749390 
  12.235000    45.106065     0.022170    40.986040    40.732564 
  12.240000    44.781868     0.022330    41.015578    40.715737 
  12.245000    44.005787     0.022724    41.123077    40.698910 
  12.250000    44.617935     0.022413    41.424966    40.682082 
  12.255000    45.558342     0.021950    42.118584    40.665254 
  12.260000    47.141626     0.021213    43.419846    40.648426 
  12.265000    48.280611     0.020712    45.378620    40.631597 
  12.270000    50.239194     0.019905    47.656727    40.614769 
  12.275000    54.169389     0.018461    49.498133    40.597940 
  12.280000    53.694469     0.018624    50.071877    40.581111 
  12.285000    52.915315     0.018898    49.074059    40.564281 
  12.290000    49.416432     0.020236    46.999926    40.547452 
  12.295000    47.109722     0.021227    44.714842    40.530622 
  12.300000    47.118011     0.021223    42.882448    40.513793 
  12.305000    44.822477     0.022310    41.724259    40.496963 
  12.310000    43.605943     0.022933    41.123813    40.480133 
  12.315000    42.825580     0.023351    40.857121    40.463303 
  12.320000    43.949266     0.022754    40.746434    40.446473 
  12.325000    42.899108     0.023311    40.695374    40.429643 
  12.330000    41.573311     0.024054    40.664101    40.412813 
  12.335000    42.575811     0.023488    40.639314    40.395983 
  12.340000    42.161388     0.023718    40.617153    40.379153 
  12.345000    41.807707     0.023919    40.596478    40.362323 
  12.350000    42.293394     0.023644    40.576841    40.345493 
  12.355000    41.499059     0.024097    40.557990    40.328664 
  12.360000    42.581362     0.023484    40.539752    40.311834 
  12.365000    42.221529     0.023685    40.522003    40.295005 
  12.370000    41.339243     0.024190    40.504649    40.278175 
  12.375000    41.534826     0.024076    40.487618    40.261346 
  12.380000    42.269810     0.023658    40.470857    40.244517 
  12.385000    42.145974     0.023727    40.454322    40.227689 
  12.390000    41.050732     0.024360    40.437981    40.210860 
  12.395000    40.568440     0.024650    40.421807    40.194032 
  12.400000    40.292836     0.024818    40.405779    40.177204 
  12.405000    40.958407     0.024415    40.389880    40.160377 
  12.410000    40.601698     0.024630    40.374097    40.143549 
  12.415000    40.643508     0.024604    40.358417    40.126722 
  12.420000    41.212551     0.024264    40.342833    40.109896 
  12.425000    41.723673     0.023967    40.327335    40.093069 
  12.430000    41.936516     0.023846    40.311919    40.076244 
  12.435000    41.435397     0.024134    40.296578    40.059418 
  12.440000    41.889529     0.023872    40.281309    40.042593 
  12.445000    41.094031     0.024334    40.266107    40.025769 
  12.450000    40.203415     0.024874    40.250970    40.008945 
  12.455000    40.555321     0.024658    40.235896    39.992121 
  12.460000    40.665842     0.024591    40.220883    39.975298 
  12.465000    41.526820     0.024081    40.205928    39.958476 
  12.470000    41.453207     0.024124    40.191031    39.941654 
  12.475000    39.889577     0.025069    40.177155    39.924832 
  12.480000    39.521973     0.025302    40.162652    39.908011 
  12.485000    41.024697     0.024376    40.147929    39.891191 
  12.490000    41.013773     0.024382    40.133262    39.874372 
  12.495000    40.557543     0.024656    40.118649    39.857553 
  12.500000    42.145456     0.023727    40.104091    39.840734 
  12.505000    40.263921     0.024836    40.089588    39.823917 
  12.510000    40.143286     0.024911    40.075139    39.807100 
  12.515000    39.692636     0.025194    40.060745    39.790284 
  12.520000    40.882428     0.024460    40.046407    39.773468 
  12.525000    39.868917     0.025082    40.032124    39.756654 
  12.530000    39.301076     0.025445    40.017898    39.739840 
  12.535000    40.389884     0.024759    40.003729    39.723027 
  12.540000    39.789158     0.025132    39.989618    39.706214 
  12.545000    40.114913     0.024928    39.975565    39.689403 
  12.550000    40.051054     0.024968    39.961571    39.672592 
  12.555000    40.137840     0.024914    39.947638    39.655783 
  12.560000    40.424900     0.024737    39.933766    39.638974 
  12.565000    41.176961     0.024285    39.919956    39.622166 
  12.570000    42.804740     0.023362    39.906210    39.605359 
  12.575000    43.916454     0.022771    39.892528    39.588553 
  12.580000    42.396328     0.023587    39.878912    39.571748 
  12.585000    40.964407     0.024411    39.865363    39.554943 
  12.590000    41.357211     0.024180    39.851882    39.538140 
  12.595000    42.311656     0.023634    39.838471    39.521338 
  12.600000    40.595330     0.024633    39.825130    39.504537 
  12.605000    40.369426     0.024771    39.811863    39.487737 
  12.610000    41.541017     0.024073    39.798670    39.470938 
  12.615000    39.991849     0.025005    39.785552    39.454140 
  12.620000    40.090350     0.024944    39.772513    39.437343 
  12.625000    40.548993     0.024662    39.759552    39.420548 
  12.630000    40.076594     0.024952    39.746673    39.403753 
  12.635000    40.247819     0.024846    39.733876    39.386960 
  12.640000    41.074232     0.024346    39.721165    39.370168 
  12.645000    39.967739     0.025020    39.708541    39.353377 
  12.650000    41.025825     0.024375    39.696006    39.336587 
  12.655000    40.694005     0.024574    39.683562    39.319799 
  12.660000    40.372364     0.024769    39.671212    39.303011 
  12.665000    40.626669     0.024614    39.658958    39.286225 
  12.670000    39.902498     0.025061    39.646802    39.269441 
  12.675000    40.526949     0.024675    39.634748    39.252657 
  12.680000    40.806679     0.024506    39.622797    39.235875 
  12.685000    39.548463     0.025285    39.610952    39.219095 
  12.690000    41.429029     0.024138    39.599216    39.202315 
  12.695000    41.989059     0.023816    39.587593    39.185537 
  12.700000    40.382107     0.024763    39.576084    39.168761 
  12.705000    41.888318     0.023873    39.564694    39.151985 
  12.710000    41.802580     0.023922    39.553425    39.135212 
  12.715000    40.678227     0.024583    39.542281    39.118439 
  12.720000    42.715402     0.023411    39.531265    39.101668 
  12.725000    40.853000     0.024478    39.520382    39.084899 
  12.730000    40.264778     0.024836    39.509634    39.068131 
  12.735000    40.745531     0.024543    39.499025    39.051365 
  12.740000    39.846143     0.025097    39.488560    39.034600 
  12.745000    40.423239     0.024738    39.478244    39.017837 
  12.750000    38.955989     0.025670    39.452360    39.001075 
  12.755000    40.581647     0.024642    39.442457    38.984315 
  12.760000    39.060850     0.025601    39.432713    38.967556 
  12.765000    39.925093     0.025047    39.423135    38.950800 
  12.770000    39.587329     0.025261    39.413728    38.934044 
  12.775000    38.905927     0.025703    39.404496    38.917291 
  12.780000    39.942955     0.025036    39.395446    38.900539 
  12.785000    40.216869     0.024865    39.386583    38.883788 
  12.790000    40.023747     0.024985    39.377912    38.867040 
  12.795000    40.341906     0.024788    39.369441    38.850293 
  12.800000    40.229864     0.024857    39.361176    38.833548 
  12.805000    39.870511     0.025081    39.353123    38.816805 
  12.810000    40.473917     0.024707    39.345289    38.800063 
  12.815000    39.726440     0.025172    39.337682    38.783323 
  12.820000    39.094253     0.025579    39.330310    38.766586 
  12.825000    40.133106     0.024917    39.323179    38.749849 
  12.830000    40.691154     0.024575    39.316300    38.733115 
  12.835000    40.322385     0.024800    39.309679    38.716383 
  12.840000    41.496549     0.024098    39.303327    38.699652 
  12.845000    39.815207     0.025116    39.297252    38.682923 
  12.850000    39.837387     0.025102    39.291465    38.666197 
  12.855000    40.234205     0.024854    39.285976    38.649472 
  12.860000    40.651461     0.024599    39.280795    38.632749 
  12.865000    39.517932     0.025305    39.275934    38.616028 
  12.870000    39.898744     0.025063    39.271405    38.599309 
  12.875000    39.320467     0.025432    39.267220    38.582592 
  12.880000    39.572632     0.025270    39.263391    38.565877 
  12.885000    39.268143     0.025466    39.259932    38.549164 
  12.890000    40.050549     0.024968    39.256858    38.532453 
  12.895000    40.289300     0.024820    39.254184    38.515745 
  12.900000    40.486036     0.024700    39.251924    38.499038 
  12.905000    40.795691     0.024512    39.250095    38.482333 
  12.910000    40.360430     0.024777    39.248715    38.465631 
  12.915000    39.034984     0.025618    39.247800    38.448930 
  12.920000    39.762677     0.025149    39.247372    38.432232 
  12.925000    38.824860     0.025757    39.247448    38.415536 
  12.930000    39.523860     0.025301    39.248050    38.398842 
  12.935000    40.353981     0.024781    39.249201    38.382150 
  12.940000    40.583911     0.024640    39.250923    38.365460 
  12.945000    40.428683     0.024735    39.253241    38.348773 
  12.950000    40.592533     0.024635    39.256180    38.332088 
  12.955000    39.606689     0.025248    39.259769    38.315405 
  12.960000    40.836445     0.024488    39.264034    38.298724 
  12.965000    41.221098     0.024259    39.269008    38.282046 
  12.970000    39.848404     0.025095    39.292873    38.265370 
  12.975000    40.576501     0.024645    39.299472    38.248696 
  12.980000    41.330902     0.024195    39.306881    38.232025 
  12.985000    42.022025     0.023797    39.315138    38.215356 
  12.990000    41.702493     0.023979    39.324285    38.198689 
  12.995000    40.962569     0.024413    39.438627    38.182025 
  13.000000    41.318233     0.024202    39.450320    38.165363 
  13.005000    40.556418     0.024657    39.463044    38.148704 
  13.010000    41.048966     0.024361    39.476849    38.132046 
  13.015000    40.343973     0.024787    39.491790    38.115392 
  13.020000    41.893056     0.023870    39.507924    38.098740 
  13.025000    42.392014     0.023589    39.525313    38.082090 
  13.030000    41.876147     0.023880    39.544022    38.065443 
  13.035000    39.752292     0.025156    39.564122    38.048798 
  13.040000    41.329198     0.024196    39.585686    38.032156 
  13.045000    40.575041     0.024646    39.608795    38.015516 
  13.050000    40.610584     0.024624    39.633533    37.998879 
  13.055000    40.792324     0.024514    39.659991    37.982245 
  13.060000    41.350799     0.024183    39.688267    37.965613 
  13.065000    40.199542     0.024876    39.718466    37.948983 
  13.070000    39.837047     0.025102    39.750699    37.932357 
  13.075000    41.414235     0.024146    39.785088    37.915733 
  13.080000    40.446611     0.024724    39.821762    37.899111 
  13.085000    40.554032     0.024658    39.860860    37.882492 
  13.090000    41.867885     0.023885    39.902533    37.865876 
  13.095000    40.344532     0.024787    39.946943    37.849263 
  13.100000    40.727468     0.024553    39.999209    37.832652 
  13.105000    41.564573     0.024059    40.049669    37.816044 
  13.110000    42.410640     0.023579    40.103437    37.799439 
  13.115000    40.428785     0.024735    40.160734    37.782836 
  13.120000    42.438181     0.023564    40.221812    37.766237 
  13.125000    41.447011     0.024127    40.286915    37.749640 
  13.130000    41.815675     0.023914    40.356338    37.733045 
  13.135000    42.116410     0.023744    40.430393    37.716454 
  13.140000    42.142271     0.023729    40.509420    37.699866 
  13.145000    41.490641     0.024102    40.593790    37.683280 
  13.150000    42.536468     0.023509    40.683912    37.666697 
  13.155000    42.502832     0.023528    40.780232    37.650117 
  13.160000    42.694149     0.023422    40.883242    37.633540 
  13.165000    43.167967     0.023165    40.993484    37.616966 
  13.170000    43.178565     0.023160    41.111553    37.600394 
  13.175000    43.063446     0.023222    41.238110    37.583826 
  13.180000    42.345517     0.023615    41.373885    37.567261 
  13.185000    43.265774     0.023113    41.519689    37.550698 
  13.190000    43.959825     0.022748    41.676424    37.534139 
  13.195000    43.474916     0.023002    41.845094    37.517582 
  13.200000    43.131153     0.023185    42.026824    37.501029 
  13.205000    43.378553     0.023053    42.222870    37.484478 
  13.210000    43.593109     0.022939    42.434647    37.467931 
  13.215000    44.460970     0.022492    42.663745    37.451387 
  13.220000    44.318167     0.022564    42.911961    37.434845 
  13.225000    44.287072     0.022580    43.181331    37.418307 
  13.230000    45.212882     0.022118    43.474166    37.401772 
  13.235000    46.264979     0.021615    43.793103    37.385240 
  13.240000    47.177059     0.021197    44.141157    37.368711 
  13.245000    48.814190     0.020486    44.521788    37.352185 
  13.250000    46.037299     0.021722    44.938984    37.335663 
  13.255000    48.143971     0.020771    45.397360    37.319143 
  13.260000    49.115922     0.020360    45.902276    37.302627 
  13.265000    50.012644     0.019995    46.459989    37.286114 
  13.270000    49.331680     0.020271    47.077833    37.269604 
  13.275000    51.020123     0.019600    47.764456    37.253097 
  13.280000    50.962880     0.019622    48.530099    37.236594 
  13.285000    52.578344     0.019019    49.386967    37.220093 
  13.290000    53.936884     0.018540    50.349691    37.203596 
  13.295000    53.640257     0.018643    51.435923    37.187103 
  13.300000    55.993961     0.017859    52.667108    37.170612 
  13.305000    57.344099     0.017439    54.069505    37.154125 
  13.310000    58.200014     0.017182    55.675563    37.137642 
  13.315000    60.150621     0.016625    57.525829    37.121161 
  13.320000    63.403451     0.015772    59.671906    37.104684 
  13.325000    66.591679     0.015017    62.181526    37.088210 
  13.330000    70.478180     0.014189    65.148841    37.071740 
  13.335000    73.367194     0.013630    68.717961    37.055273 
  13.340000    81.802796     0.012225    73.139535    37.038809 
  13.345000    88.756066     0.011267    78.904236    37.022349 
  13.350000    98.290364     0.010174    87.036490    37.005893 
  13.355000   111.459408     0.008972    99.674782    36.989439 
  13.360000   132.415694     0.007552   121.061186    36.972990 
  13.365000   163.282430     0.006124   158.909582    36.956543 
  13.370000   215.688618     0.004636   225.706470    36.940100 
  13.375000   305.303416     0.003275   338.846909    36.923661 
  13.380000   448.631775     0.002229   517.995531    36.907225 
  13.385000   695.086418     0.001439   778.426603    36.890793 
  13.390000  1081.122714     0.000925  1120.938330    36.874364 
  13.395000  1516.573077     0.000659  1521.755764    36.857939 
  13.400000  1993.185134     0.000502  1927.505746    36.841517 
  13.405000  2300.101715     0.000435  2259.327881    36.825099 
  13.410000  2389.961347     0.000418  2430.996046    36.808685 
  13.415000  2219.366415     0.000451  2387.498454    36.792274 
  13.420000  1919.046187     0.000521  2142.651639    36.775866 
  13.425000  1568.082523     0.000638  1769.200148    36.759463 
  13.430000  1203.513498     0.000831  1354.932454    36.743063 
  13.435000   949.173971     0.001054   970.821442    36.726666 
  13.440000   723.345386     0.001382   658.841963    36.710274 
  13.445000   535.048196     0.001869   432.014746    36.693885 
  13.450000   407.517142     0.002454   282.208614    36.677500 
  13.455000   312.146026     0.003204   190.958710    36.661118 
  13.460000   236.175614     0.004234   138.600449    36.644740 
  13.465000   187.719330     0.005327   109.367216    36.628366 
  13.470000   151.297712     0.006609    92.734158    36.611996 
  13.475000   129.912037     0.007698    82.587846    36.595629 
  13.480000   112.596081     0.008881    75.745931    36.579266 
  13.485000    98.131993     0.010190    70.674644    36.562907 
  13.490000    89.467725     0.011177    66.658309    36.546552 
  13.495000    82.456636     0.012128    63.351718    36.530201 
  13.500000    77.481467     0.012906    60.569917    36.513853 
  13.505000    71.689842     0.013949    58.198830    36.497510 
  13.510000    70.336723     0.014217    56.159167    36.481170 
  13.515000    64.063569     0.015609    54.391592    36.464834 
  13.520000    62.578319     0.015980    52.849934    36.448502 
  13.525000    59.918240     0.016689    51.497506    36.432173 
  13.530000    62.122973     0.016097    50.304781    36.415849 
  13.535000    57.370588     0.017431    49.247773    36.399529 
  13.540000    58.113921     0.017208    48.306851    36.383212 
  13.545000    56.688075     0.017640    47.465839    36.366900 
  13.550000    54.734267     0.018270    46.711341    36.350591 
  13.555000    54.149100     0.018468    46.032207    36.334287 
  13.560000    53.674058     0.018631    45.419141    36.317986 
  13.565000    51.914923     0.019262    44.864384    36.301690 
  13.570000    51.278179     0.019501    44.361493    36.285397 
  13.575000    50.796002     0.019687    43.905201    36.269108 
  13.580000    49.215712     0.020319    43.491487    36.252824 
  13.585000    49.854651     0.020058    43.118466    36.236543 
  13.590000    49.964680     0.020014    42.790410    36.220267 
  13.595000    50.461966     0.019817    42.531640    36.203995 
  13.600000    50.744051     0.019707    42.423092    36.187726 
  13.605000    53.382417     0.018733    42.670390    36.171462 
  13.610000    53.647961     0.018640    43.671671    36.155202 
  13.615000    58.359517     0.017135    45.969445    36.138946 
  13.620000    62.363701     0.016035    49.935831    36.122695 
  13.625000    65.734992     0.015213    55.227575    36.106447 
  13.630000    66.892445     0.014949    60.428734    36.090204 
  13.635000    65.050514     0.015373    63.438598    36.073964 
  13.640000    62.169040     0.016085    62.721735    36.057729 
  13.645000    59.374863     0.016842    58.549696    36.041498 
  13.650000    55.728402     0.017944    52.760844    36.025271 
  13.655000    51.841860     0.019289    47.361335    36.009049 
  13.660000    48.603103     0.020575    43.473608    35.992831 
  13.665000    47.486019     0.021059    41.190633    35.976617 
  13.670000    46.750903     0.021390    40.043189    35.960407 
  13.675000    45.465627     0.021995    39.507394    35.944201 
  13.680000    45.236575     0.022106    39.237618    35.928000 
  13.685000    43.629030     0.022921    39.067063    35.911803 
  13.690000    43.658370     0.022905    38.932264    35.895611 
  13.695000    42.470058     0.023546    38.812988    35.879422 
  13.700000    42.648364     0.023448    38.703183    35.863238 
  13.705000    42.312601     0.023634    38.600700    35.847059 
  13.710000    40.213769     0.024867    38.504420    35.830884 
  13.715000    42.505137     0.023527    38.413564    35.814713 
  13.720000    41.783521     0.023933    38.327528    35.798546 
  13.725000    39.533492     0.025295    38.245825    35.782384 
  13.730000    40.851943     0.024479    38.168050    35.766226 
  13.735000    40.146262     0.024909    38.093863    35.750073 
  13.740000    39.523581     0.025301    38.022973    35.733924 
  13.745000    39.800482     0.025125    37.955129    35.717780 
  13.750000    39.472770     0.025334    37.890111    35.701640 
  13.755000    40.538236     0.024668    37.827725    35.685504 
  13.760000    39.512820     0.025308    37.767797    35.669373 
  13.765000    39.544048     0.025288    37.710173    35.653246 
  13.770000    39.753070     0.025155    37.654713    35.637124 
  13.775000    39.537444     0.025292    37.601291    35.621007 
  13.780000    37.958685     0.026344    37.549793    35.604893 
  13.785000    41.770366     0.023940    37.500112    35.588785 
  13.790000    39.685057     0.025198    37.452153    35.572681 
  13.795000    38.838722     0.025747    37.405828    35.556581 
  13.800000    39.954725     0.025028    37.361054    35.540487 
  13.805000    39.296930     0.025447    37.317759    35.524396 
  13.810000    39.955005     0.025028    37.275871    35.508310 
  13.815000    39.606934     0.025248    37.235327    35.492229 
  13.820000    40.753247     0.024538    37.196067    35.476153 
  13.825000    39.658610     0.025215    37.158037    35.460081 
  13.830000    39.900916     0.025062    37.121185    35.444014 
  13.835000    40.673794     0.024586    37.085463    35.427951 
  13.840000    40.170147     0.024894    37.050828    35.411893 
  13.845000    40.814537     0.024501    37.017237    35.395840 
  13.850000    40.862914     0.024472    36.984653    35.379791 
  13.855000    41.997088     0.023811    36.953039    35.363747 
  13.860000    39.465594     0.025339    36.922363    35.347708 
  13.865000    40.774778     0.024525    36.892594    35.331673 
  13.870000    40.145236     0.024910    36.863701    35.315643 
  13.875000    40.040812     0.024975    36.835660    35.299618 
  13.880000    39.753844     0.025155    36.808445    35.283598 
  13.885000    40.212990     0.024868    36.782031    35.267582 
  13.890000    38.080658     0.026260    36.756399    35.251571 
  13.895000    39.123396     0.025560    36.731529    35.235565 
  13.900000    38.834651     0.025750    36.707401    35.219564 
  13.905000    38.801618     0.025772    36.683998    35.203567 
  13.910000    38.840665     0.025746    36.661306    35.187576 
  13.915000    38.453444     0.026005    36.639309    35.171589 
  13.920000    38.147865     0.026214    36.617994    35.155607 
  13.925000    37.774087     0.026473    36.597351    35.139630 
  13.930000    37.500805     0.026666    36.577366    35.123657 
  13.935000    36.177403     0.027642    36.558032    35.107690 
  13.940000    37.215816     0.026870    36.539338    35.091727 
  13.945000    36.486251     0.027408    36.521278    35.075770 
  13.950000    37.171737     0.026902    36.503845    35.059817 
  13.955000    37.990953     0.026322    36.487032    35.043869 
  13.960000    37.233850     0.026857    36.470836    35.027926 
  13.965000    37.205565     0.026878    36.455252    35.011988 
  13.970000    36.655426     0.027281    36.440278    34.996055 
  13.975000    38.139024     0.026220    36.425911    34.980127 
  13.980000    36.752041     0.027209    36.412150    34.964203 
  13.985000    36.790976     0.027181    36.398994    34.948285 
  13.990000    36.853797     0.027134    36.386445    34.932372 
  13.995000    35.708804     0.028004    36.374503    34.916464 
  14.000000    38.537688     0.025949    36.363171    34.900560 
  14.005000    37.612681     0.026587    36.352453    34.884662 
  14.010000    37.406182     0.026734    36.342351    34.868769 
  14.015000    36.803556     0.027171    36.332871    34.852880 
  14.020000    37.216255     0.026870    36.324018    34.836997 
  14.025000    35.983564     0.027790    36.315800    34.821119 
  14.030000    37.537724     0.026640    36.308223    34.805246 
  14.035000    36.677410     0.027265    36.301297    34.789378 
  14.040000    36.557793     0.027354    36.295030    34.773515 
  14.045000    35.755619     0.027968    36.289435    34.757657 
  14.050000    36.416113     0.027460    36.284521    34.741805 
  14.055000    36.850718     0.027137    36.280301    34.725957 
  14.060000    37.373178     0.026757    36.276790    34.710115 
  14.065000    37.317335     0.026797    36.274002    34.694277 
  14.070000    36.740454     0.027218    36.271953    34.678445 
  14.075000    37.766681     0.026478    36.270660    34.662618 
  14.080000    37.612154     0.026587    36.270143    34.646796 
  14.085000    35.784799     0.027945    36.270421    34.630980 
  14.090000    36.764983     0.027200    36.271515    34.615168 
  14.095000    36.421642     0.027456    36.273448    34.599362 
  14.100000    36.466382     0.027423    36.276245    34.583561 
  14.105000    37.116498     0.026942    36.279933    34.567765 
  14.110000    36.515726     0.027385    36.284538    34.551974 
  14.115000    36.507664     0.027392    36.290091    34.536189 
  14.120000    36.286053     0.027559    36.296625    34.520409 
  14.125000    37.342465     0.026779    36.304172    34.504634 
  14.130000    35.940487     0.027824    36.312769    34.488864 
  14.135000    36.087788     0.027710    36.322455    34.473100 
  14.140000    37.159144     0.026911    36.333271    34.457341 
  14.145000    37.049101     0.026991    36.345263    34.441587 
  14.150000    36.851787     0.027136    36.358476    34.425838 
  14.155000    37.195067     0.026885    36.372961    34.410095 
  14.160000    36.411491     0.027464    36.388773    34.394357 
  14.165000    36.660524     0.027277    36.405969    34.378625 
  14.170000    37.780465     0.026469    36.424612    34.362898 
  14.175000    36.211456     0.027616    36.444769    34.347176 
  14.180000    36.943982     0.027068    36.466511    34.331459 
  14.185000    38.319682     0.026096    36.489915    34.315748 
  14.190000    36.844936     0.027141    36.515066    34.300042 
  14.195000    36.281145     0.027563    36.542053    34.284342 
  14.200000    36.844741     0.027141    36.570976    34.268647 
  14.205000    37.734346     0.026501    36.601941    34.252958 
  14.210000    37.140504     0.026925    36.635067    34.237274 
  14.215000    37.869715     0.026406    36.670483    34.221595 
  14.220000    38.895835     0.025710    36.708337    34.205922 
  14.225000    39.260435     0.025471    36.748806    34.190254 
  14.230000    39.268437     0.025466    36.792153    34.174592 
  14.235000    39.690205     0.025195    36.838934    34.158935 
  14.240000    38.080146     0.026260    36.890625    34.143284 
  14.245000    39.579285     0.025266    36.951110    34.127638 
  14.250000    38.475822     0.025990    37.029003    34.111997 
  14.255000    39.587956     0.025260    37.139069    34.096362 
  14.260000    38.920702     0.025693    37.298374    34.080733 
  14.265000    38.748219     0.025808    37.513537    34.065109 
  14.270000    36.862252     0.027128    37.763893    34.049491 
  14.275000    38.398352     0.026043    37.996417    34.033878 
  14.280000    37.153000     0.026916    38.147129    34.018271 
  14.285000    37.845730     0.026423    38.184477    34.002669 
  14.290000    36.949150     0.027064    38.137519    33.987073 
  14.295000    38.979277     0.025655    38.073818    33.971483 
  14.300000    37.929373     0.026365    38.056451    33.955898 
  14.305000    38.101170     0.026246    38.120780    33.940318 
  14.310000    38.294071     0.026114    38.278962    33.924745 
  14.315000    37.473204     0.026686    38.538968    33.909177 
  14.320000    38.819557     0.025760    38.921459    33.893614 
  14.325000    39.693883     0.025193    39.468065    33.878057 
  14.330000    39.732240     0.025168    40.243688    33.862506 
  14.335000    39.805267     0.025122    41.336526    33.846960 
  14.340000    41.089178     0.024337    42.856763    33.831421 
  14.345000    41.271707     0.024230    44.932701    33.815886 
  14.350000    44.432166     0.022506    47.702576    33.800358 
  14.355000    46.090329     0.021697    51.300859    33.784835 
  14.360000    50.775481     0.019695    55.838864    33.769318 
  14.365000    55.297319     0.018084    61.380891    33.753806 
  14.370000    62.750008     0.015936    67.918702    33.738301 
  14.375000    72.107670     0.013868    75.348597    33.722801 
  14.380000    85.987716     0.011630    83.456220    33.707306 
  14.385000    99.588096     0.010041    91.914158    33.691818 
  14.390000   113.983263     0.008773   100.296149    33.676335 
  14.395000   120.800351     0.008278   108.109509    33.660858 
  14.400000   129.701347     0.007710   114.845071    33.645387 
  14.405000   128.707181     0.007770   120.042863    33.629921 
  14.410000   124.796834     0.008013   123.373682    33.614461 
  14.415000   118.467014     0.008441   124.743668    33.599007 
  14.420000   114.614888     0.008725   124.441005    33.583559 
  14.425000   112.859627     0.008861   123.352798    33.568117 
  14.430000   116.672441     0.008571   123.259951    33.552680 
  14.435000   129.125042     0.007744   127.128174    33.537250 
  14.440000   141.927240     0.007046   139.142992    33.521825 
  14.445000   175.552694     0.005696   164.076859    33.506406 
  14.450000   218.111316     0.004585   205.646067    33.490993 
  14.455000   269.347730     0.003713   264.022296    33.475585 
  14.460000   334.028977     0.002994   333.511555    33.460184 
  14.465000   409.675945     0.002441   402.020826    33.444788 
  14.470000   481.093887     0.002079   453.584634    33.429399 
  14.475000   516.401332     0.001936   473.799940    33.414015 
  14.480000   507.346930     0.001971   456.032309    33.398637 
  14.485000   450.939187     0.002218   404.653448    33.383265 
  14.490000   342.203309     0.002922   332.837025    33.367899 
  14.495000   244.361404     0.004092   256.660957    33.352539 
  14.500000   160.129403     0.006245   189.320435    33.337185 
  14.505000   109.072591     0.009168   137.980807    33.321836 
  14.510000    86.436792     0.011569   103.781655    33.306494 
  14.515000    71.471576     0.013992    83.923683    33.291158 
  14.520000    65.073185     0.015367    74.196020    33.275827 
  14.525000    65.466574     0.015275    70.773350    33.260503 
  14.530000    65.512400     0.015264    70.977157    33.245184 
  14.535000    66.484136     0.015041    73.298718    33.229872 
  14.540000    70.134954     0.014258    77.134574    33.214566 
  14.545000    74.076712     0.013500    82.558842    33.199265 
  14.550000    82.323984     0.012147    90.276523    33.183971 
  14.555000    92.333750     0.010830   101.771720    33.168682 
  14.560000   105.629293     0.009467   119.578033    33.153400 
  14.565000   128.685660     0.007771   147.524699    33.138124 
  14.570000   165.027539     0.006060   190.769617    33.122853 
  14.575000   215.580552     0.004639   255.493932    33.107589 
  14.580000   282.251267     0.003543   348.350555    33.092331 
  14.585000   386.419797     0.002588   476.010761    33.077079 
  14.590000   526.433649     0.001900   645.097879    33.061833 
  14.595000   677.229116     0.001477   862.182681    33.046593 
  14.600000   888.238616     0.001126  1132.965466    33.031359 
  14.605000  1299.610022     0.000769  1460.666253    33.016131 
  14.610000  1800.626609     0.000555  1843.819470    33.000910 
  14.615000  2504.941560     0.000399  2269.351894    32.985694 
  14.620000  3224.095595     0.000310  2700.026259    32.970485 
  14.625000  3864.660820     0.000259  3067.485467    32.955282 
  14.630000  4091.824535     0.000244  3282.321770    32.940085 
  14.635000  3925.258561     0.000255  3268.770805    32.924894 
  14.640000  3429.209923     0.000292  3013.020104    32.909709 
  14.645000  2744.825242     0.000364  2575.833613    32.894530 
  14.650000  2129.245823     0.000470  2053.836016    32.879358 
  14.655000  1544.770732     0.000647  1537.057547    32.864191 
  14.660000  1047.314059     0.000955  1088.221431    32.849031 
  14.665000   707.042799     0.001414   737.771502    32.833877 
  14.670000   447.986778     0.002232   488.325916    32.818730 
  14.675000   311.628601     0.003209   324.553135    32.803588 
  14.680000   200.007558     0.005000   223.954222    32.788453 
  14.685000   135.221823     0.007395   164.925208    32.773324 
  14.690000   109.620320     0.009122   130.787504    32.758201 
  14.695000    86.174504     0.011604   110.499780    32.743085 
  14.700000    74.240065     0.013470    97.582774    32.727974 
  14.705000    66.494685     0.015039    88.578880    32.712870 
  14.710000    62.751314     0.015936    81.761169    32.697772 
  14.715000    59.279906     0.016869    76.288859    32.682681 
  14.720000    55.798003     0.017922    71.739485    32.667596 
  14.725000    54.285810     0.018421    67.880073    32.652517 
  14.730000    53.030053     0.018857    64.564965    32.637444 
  14.735000    50.856304     0.019663    61.692389    32.622378 
  14.740000    46.172947     0.021658    59.185854    32.607317 
  14.745000    45.321170     0.022065    56.985477    32.592264 
  14.750000    41.821724     0.023911    55.043331    32.577216 
  14.755000    41.716203     0.023972    53.320511    32.562175 
  14.760000    38.758758     0.025801    51.785147    32.547140 
  14.765000    39.559053     0.025279    50.410923    32.532112 
  14.770000    38.287659     0.026118    49.175956    32.517090 
  14.775000    37.725590     0.026507    48.061933    32.502074 
  14.780000    37.494603     0.026671    47.053441    32.487065 
  14.785000    40.128325     0.024920    46.137434    32.472062 
  14.790000    38.252297     0.026142    45.302813    32.457065 
  14.795000    36.161833     0.027653    44.540088    32.442075 
  14.800000    36.350864     0.027510    43.840836    32.427091 
  14.805000    35.792389     0.027939    43.198575    32.412113 
  14.810000    37.113111     0.026945    42.606938    32.397142 
  14.815000    36.842889     0.027142    42.060628    32.382178 
  14.820000    34.981426     0.028587    41.555022    32.367219 
  14.825000    35.654994     0.028047    41.086071    32.352268 
  14.830000    35.129589     0.028466    40.650219    32.337322 
  14.835000    35.367922     0.028274    40.244319    32.322383 
  14.840000    35.020795     0.028554    39.865601    32.307451 
  14.845000    35.602252     0.028088    39.511602    32.292525 
  14.850000    35.454660     0.028205    39.180133    32.277605 
  14.855000    35.037971     0.028540    38.869241    32.262692 
  14.860000    34.575352     0.028922    38.577180    32.247785 
  14.865000    35.187281     0.028419    38.302386    32.232885 
  14.870000    34.269568     0.029180    38.043453    32.217992 
  14.875000    34.038936     0.029378    37.799115    32.203104 
  14.880000    34.044299     0.029373    37.568232    32.188224 
  14.885000    35.204768     0.028405    37.349770    32.173350 
  14.890000    34.242004     0.029204    37.142795    32.158482 
  14.895000    34.096617     0.029328    36.946458    32.143621 
  14.900000    33.753928     0.029626    36.759987    32.128766 
  14.905000    33.244815     0.030080    36.582679    32.113918 
  14.910000    33.369835     0.029967    36.413893    32.099077 
  14.915000    34.863443     0.028683    36.253043    32.084242 
  14.920000    32.459235     0.030808    36.099592    32.069413 
  14.925000    32.142009     0.031112    35.953048    32.054591 
  14.930000    33.314092     0.030017    35.812960    32.039776 
  14.935000    33.476836     0.029871    35.678912    32.024967 
  14.940000    34.361964     0.029102    35.550522    32.010165 
  14.945000    32.601348     0.030674    35.427437    31.995370 
  14.950000    34.373148     0.029092    35.309333    31.980581 
  14.955000    31.063245     0.032192    35.195909    31.965798 
  14.960000    33.064205     0.030244    35.086887    31.951022 
  14.965000    32.569249     0.030704    34.982008    31.936253 
  14.970000    33.818906     0.029569    34.881034    31.921491 
  14.975000    33.600350     0.029762    34.783743    31.906735 
  14.980000    33.249148     0.030076    34.689929    31.891985 
  14.985000    33.436889     0.029907    34.598537    31.877243 
  14.990000    32.791613     0.030496    34.511121    31.862507 
  14.995000    32.649723     0.030628    34.426646    31.847777 
  15.000000    33.039959     0.030266    34.267921    31.833055 
  15.005000    32.321638     0.030939    34.189360    31.818339 
  15.010000    32.700310     0.030581    34.113308    31.803629 
  15.015000    32.670666     0.030608    34.039652    31.788927 
  15.020000    32.699240     0.030582    33.968320    31.774231 
  15.025000    31.882869     0.031365    33.899347    31.759541 
  15.030000    31.745227     0.031501    33.833017    31.744859 
  15.035000    31.130038     0.032123    33.770039    31.730183 
  15.040000    32.596034     0.030679    33.711590    31.715514 
  15.045000    31.765351     0.031481    33.658864    31.700851 
  15.050000    32.238547     0.031019    33.612038    31.686195 
  15.055000    31.924685     0.031324    33.569313    31.671546 
  15.060000    31.817128     0.031430    33.527239    31.656904 
  15.065000    32.285131     0.030974    33.482785    31.642268 
  15.070000    31.691571     0.031554    33.435706    31.627639 
  15.075000    32.162096     0.031093    33.388018    31.613017 
  15.080000    31.837953     0.031409    33.340331    31.598402 
  15.085000    32.012190     0.031238    33.289798    31.583793 
  15.090000    31.979373     0.031270    33.232570    31.569191 
  15.095000    32.274174     0.030985    33.168358    31.554596 
  15.100000    32.475113     0.030793    33.101390    31.540008 
  15.105000    31.032960     0.032224    33.037095    31.525426 
  15.110000    32.079443     0.031173    32.978807    31.510852 
  15.115000    31.625061     0.031620    32.926874    31.496284 
  15.120000    32.657893     0.030620    32.879803    31.481723 
  15.125000    30.804982     0.032462    32.835809    31.467168 
  15.130000    32.223527     0.031033    32.793643    31.452621 
  15.135000    31.950881     0.031298    32.752651    31.438080 
  15.140000    31.454851     0.031792    32.712557    31.423546 
  15.145000    31.286868     0.031962    32.673250    31.409019 
  15.150000    31.482355     0.031764    32.634676    31.394499 
  15.155000    31.908122     0.031340    32.596801    31.379986 
  15.160000    31.728387     0.031518    32.559597    31.365479 
  15.165000    30.818060     0.032449    32.523038    31.350979 
  15.170000    32.316308     0.030944    32.487099    31.336487 
  15.175000    31.004531     0.032253    32.451757    31.322001 
  15.180000    30.918673     0.032343    32.416991    31.307522 
  15.185000    30.729819     0.032542    32.382781    31.293049 
  15.190000    30.906253     0.032356    32.349107    31.278584 
  15.195000    31.362959     0.031885    32.315951    31.264126 
  15.200000    32.283934     0.030975    32.283296    31.249674 
  15.205000    32.304832     0.030955    32.251127    31.235229 
  15.210000    32.489897     0.030779    32.219427    31.220792 
  15.215000    30.514165     0.032772    32.188183    31.206361 
  15.220000    32.254251     0.031004    32.157383    31.191937 
  15.225000    30.991126     0.032267    32.127016    31.177520 
  15.230000    31.188036     0.032064    32.097074    31.163110 
  15.235000    31.630974     0.031615    32.068946    31.148707 
  15.240000    31.401296     0.031846    32.039874    31.134310 
  15.245000    31.016425     0.032241    32.011278    31.119921 
  15.250000    30.871221     0.032393    31.983240    31.105539 
  15.255000    30.641620     0.032635    31.955912    31.091163 
  15.260000    31.600485     0.031645    31.929534    31.076795 
  15.265000    31.141513     0.032111    31.904437    31.062433 
  15.270000    31.389242     0.031858    31.880994    31.048079 
  15.275000    31.480048     0.031766    31.859509    31.033731 
  15.280000    30.061745     0.033265    31.840048    31.019391 
  15.285000    31.901409     0.031347    31.822268    31.005057 
  15.290000    32.562300     0.030710    31.805298    30.990731 
  15.295000    31.405831     0.031841    31.787751    30.976411 
  15.300000    30.599166     0.032681    31.767932    30.962098 
  15.305000    31.055828     0.032200    31.744350    30.947793 
  15.310000    30.466493     0.032823    31.716495    30.933494 
  15.315000    30.777457     0.032491    31.685175    30.919203 
  15.320000    30.351941     0.032947    31.651986    30.904918 
  15.325000    30.107170     0.033215    31.618567    30.890641 
  15.330000    31.241091     0.032009    31.586170    30.876370 
  15.335000    31.569904     0.031676    31.555513    30.862107 
  15.340000    30.556205     0.032727    31.526808    30.847850 
  15.345000    30.074988     0.033250    31.499896    30.833601 
  15.350000    29.960485     0.033377    31.474428    30.819359 
  15.355000    30.684905     0.032589    31.450018    30.805123 
  15.360000    29.216822     0.034227    31.426340    30.790895 
  15.365000    31.138192     0.032115    31.403162    30.776674 
  15.370000    30.362246     0.032936    31.380336    30.762460
[truncated: 892,656 more chars]
